# Supplementary material for: A knowledge-guided pre-training framework for improving molecular representation learning
Source: Nat Commun. 2023 Nov 21;14:7568. doi: 10.1038/s41467-023-43214-1 (PMC10663446; doi:10.1038/s41467-023-43214-1)
Supplement: Supplementary file 4 — Source Data [file 41467_2023_43214_MOESM4_ESM.xlsx]

## Sheet: Fig. 2a
Fig. 2a
Method	Dataset	Dataset type	Split	Metric	Score
GROVER	bace	classification	0	AUROC	0.807199
GROVER	bace	classification	1	AUROC	0.753852
GROVER	bace	classification	2	AUROC	0.865771
GROVER	bbbp	classification	0	AUROC	0.895928
GROVER	bbbp	classification	1	AUROC	0.884964
GROVER	bbbp	classification	2	AUROC	0.874234
GROVER	clintox	classification	0	AUROC	0.873114
GROVER	clintox	classification	1	AUROC	0.79595
GROVER	clintox	classification	2	AUROC	0.759038
GROVER	sider	classification	0	AUROC	0.614192
GROVER	sider	classification	1	AUROC	0.548574
GROVER	sider	classification	2	AUROC	0.608878
GROVER	estrogen	classification	0	AUROC	0.91056
GROVER	estrogen	classification	1	AUROC	0.896978
GROVER	estrogen	classification	2	AUROC	0.802965
GROVER	mesta	classification	0	AUROC	0.739557
GROVER	mesta	classification	1	AUROC	0.868878
GROVER	mesta	classification	2	AUROC	0.845367
GROVER	tox21	classification	0	AUROC	0.800809
GROVER	tox21	classification	1	AUROC	0.836436
GROVER	tox21	classification	2	AUROC	0.843166
GROVER	toxcast	classification	0	AUROC	0.688697
GROVER	toxcast	classification	1	AUROC	0.711947
GROVER	toxcast	classification	2	AUROC	0.724222
3DInfomax	bace	classification	0	AUROC	0.860404
3DInfomax	bace	classification	1	AUROC	0.816877
3DInfomax	bace	classification	2	AUROC	0.753943
3DInfomax	bbbp	classification	0	AUROC	0.811589
3DInfomax	bbbp	classification	1	AUROC	0.75818
3DInfomax	bbbp	classification	2	AUROC	0.848541
3DInfomax	clintox	classification	0	AUROC	0.762182
3DInfomax	clintox	classification	1	AUROC	0.732495
3DInfomax	clintox	classification	2	AUROC	0.73287
3DInfomax	sider	classification	0	AUROC	0.556843
3DInfomax	sider	classification	1	AUROC	0.589595
3DInfomax	sider	classification	2	AUROC	0.607615
3DInfomax	estrogen	classification	0	AUROC	0.898958
3DInfomax	estrogen	classification	1	AUROC	0.880392
3DInfomax	estrogen	classification	2	AUROC	0.776835
3DInfomax	mesta	classification	0	AUROC	0.763375
3DInfomax	mesta	classification	1	AUROC	0.880795
3DInfomax	mesta	classification	2	AUROC	0.708183
3DInfomax	tox21	classification	0	AUROC	0.709104
3DInfomax	tox21	classification	1	AUROC	0.755212
3DInfomax	tox21	classification	2	AUROC	0.749578
3DInfomax	toxcast	classification	0	AUROC	0.582563
3DInfomax	toxcast	classification	1	AUROC	0.610388
3DInfomax	toxcast	classification	2	AUROC	0.63492
GraphMVP	bace	classification	0	AUROC	0.737489
GraphMVP	bace	classification	1	AUROC	0.757003
GraphMVP	bace	classification	2	AUROC	0.727061
GraphMVP	bbbp	classification	0	AUROC	0.815234
GraphMVP	bbbp	classification	1	AUROC	0.816255
GraphMVP	bbbp	classification	2	AUROC	0.876012
GraphMVP	clintox	classification	0	AUROC	0.647134
GraphMVP	clintox	classification	1	AUROC	0.673027
GraphMVP	clintox	classification	2	AUROC	0.766506
GraphMVP	sider	classification	0	AUROC	0.591166
GraphMVP	sider	classification	1	AUROC	0.564603
GraphMVP	sider	classification	2	AUROC	0.533726
GraphMVP	estrogen	classification	0	AUROC	0.873891
GraphMVP	estrogen	classification	1	AUROC	0.891672
GraphMVP	estrogen	classification	2	AUROC	0.732015
GraphMVP	mesta	classification	0	AUROC	0.593292
GraphMVP	mesta	classification	1	AUROC	0.680907
GraphMVP	mesta	classification	2	AUROC	0.731913
GraphMVP	tox21	classification	0	AUROC	0.747189
GraphMVP	tox21	classification	1	AUROC	0.788027
GraphMVP	tox21	classification	2	AUROC	0.798503
GraphMVP	toxcast	classification	0	AUROC	0.64977
GraphMVP	toxcast	classification	1	AUROC	0.635505
GraphMVP	toxcast	classification	2	AUROC	0.648751
Contextpred$_{Sup}$	bace	classification	0	AUROC	0.832836
Contextpred$_{Sup}$	bace	classification	1	AUROC	0.808473
Contextpred$_{Sup}$	bace	classification	2	AUROC	0.851792
Contextpred$_{Sup}$	bbbp	classification	0	AUROC	0.899573
Contextpred$_{Sup}$	bbbp	classification	1	AUROC	0.854253
Contextpred$_{Sup}$	bbbp	classification	2	AUROC	0.803164
Contextpred$_{Sup}$	clintox	classification	0	AUROC	0.717228
Contextpred$_{Sup}$	clintox	classification	1	AUROC	0.851937
Contextpred$_{Sup}$	clintox	classification	2	AUROC	0.726842
Contextpred$_{Sup}$	sider	classification	0	AUROC	0.648793
Contextpred$_{Sup}$	sider	classification	1	AUROC	0.59529
Contextpred$_{Sup}$	sider	classification	2	AUROC	0.591839
Contextpred$_{Sup}$	estrogen	classification	0	AUROC	0.915942
Contextpred$_{Sup}$	estrogen	classification	1	AUROC	0.8967
Contextpred$_{Sup}$	estrogen	classification	2	AUROC	0.798998
Contextpred$_{Sup}$	mesta	classification	0	AUROC	0.783757
Contextpred$_{Sup}$	mesta	classification	1	AUROC	0.861246
Contextpred$_{Sup}$	mesta	classification	2	AUROC	0.774777
Contextpred$_{Sup}$	tox21	classification	0	AUROC	0.79314
Contextpred$_{Sup}$	tox21	classification	1	AUROC	0.855034
Contextpred$_{Sup}$	tox21	classification	2	AUROC	0.838273
Contextpred$_{Sup}$	toxcast	classification	0	AUROC	0.695407
Contextpred$_{Sup}$	toxcast	classification	1	AUROC	0.688624
Contextpred$_{Sup}$	toxcast	classification	2	AUROC	0.676957
Masking$_{Sup}$	bace	classification	0	AUROC	0.824583
Masking$_{Sup}$	bace	classification	1	AUROC	0.768032
Masking$_{Sup}$	bace	classification	2	AUROC	0.862545
Masking$_{Sup}$	bbbp	classification	0	AUROC	0.860734
Masking$_{Sup}$	bbbp	classification	1	AUROC	0.815289
Masking$_{Sup}$	bbbp	classification	2	AUROC	0.869818
Masking$_{Sup}$	clintox	classification	0	AUROC	0.814424
Masking$_{Sup}$	clintox	classification	1	AUROC	0.829292
Masking$_{Sup}$	clintox	classification	2	AUROC	0.732203
Masking$_{Sup}$	sider	classification	0	AUROC	0.614917
Masking$_{Sup}$	sider	classification	1	AUROC	0.610232
Masking$_{Sup}$	sider	classification	2	AUROC	0.607339
Masking$_{Sup}$	estrogen	classification	0	AUROC	0.931956
Masking$_{Sup}$	estrogen	classification	1	AUROC	0.891225
Masking$_{Sup}$	estrogen	classification	2	AUROC	0.840246
Masking$_{Sup}$	mesta	classification	0	AUROC	0.777723
Masking$_{Sup}$	mesta	classification	1	AUROC	0.895612
Masking$_{Sup}$	mesta	classification	2	AUROC	0.783842
Masking$_{Sup}$	tox21	classification	0	AUROC	0.812876
Masking$_{Sup}$	tox21	classification	1	AUROC	0.845103
Masking$_{Sup}$	tox21	classification	2	AUROC	0.826302
Masking$_{Sup}$	toxcast	classification	0	AUROC	0.700815
Masking$_{Sup}$	toxcast	classification	1	AUROC	0.668285
Masking$_{Sup}$	toxcast	classification	2	AUROC	0.686258
Infomax	bace	classification	0	AUROC	0.853556
Infomax	bace	classification	1	AUROC	0.778186
Infomax	bace	classification	2	AUROC	0.843728
Infomax	bbbp	classification	0	AUROC	0.842509
Infomax	bbbp	classification	1	AUROC	0.84652
Infomax	bbbp	classification	2	AUROC	0.809051
Infomax	clintox	classification	0	AUROC	0.67506
Infomax	clintox	classification	1	AUROC	0.62689
Infomax	clintox	classification	2	AUROC	0.6103
Infomax	sider	classification	0	AUROC	0.595949
Infomax	sider	classification	1	AUROC	0.565369
Infomax	sider	classification	2	AUROC	0.557866
Infomax	estrogen	classification	0	AUROC	0.938472
Infomax	estrogen	classification	1	AUROC	0.900534
Infomax	estrogen	classification	2	AUROC	0.794699
Infomax	mesta	classification	0	AUROC	0.708095
Infomax	mesta	classification	1	AUROC	0.816925
Infomax	mesta	classification	2	AUROC	0.764656
Infomax	tox21	classification	0	AUROC	0.723824
Infomax	tox21	classification	1	AUROC	0.81441
Infomax	tox21	classification	2	AUROC	0.755128
Infomax	toxcast	classification	0	AUROC	0.663908
Infomax	toxcast	classification	1	AUROC	0.672787
Infomax	toxcast	classification	2	AUROC	0.648224
Contextpred	bace	classification	0	AUROC	0.792625
Contextpred	bace	classification	1	AUROC	0.776961
Contextpred	bace	classification	2	AUROC	0.896595
Contextpred	bbbp	classification	0	AUROC	0.865887
Contextpred	bbbp	classification	1	AUROC	0.871803
Contextpred	bbbp	classification	2	AUROC	0.887785
Contextpred	clintox	classification	0	AUROC	0.5244
Contextpred	clintox	classification	1	AUROC	0.622665
Contextpred	clintox	classification	2	AUROC	0.674951
Contextpred	sider	classification	0	AUROC	0.606944
Contextpred	sider	classification	1	AUROC	0.598365
Contextpred	sider	classification	2	AUROC	0.550304
Contextpred	estrogen	classification	0	AUROC	0.931234
Contextpred	estrogen	classification	1	AUROC	0.893159
Contextpred	estrogen	classification	2	AUROC	0.791729
Contextpred	mesta	classification	0	AUROC	0.688385
Contextpred	mesta	classification	1	AUROC	0.878753
Contextpred	mesta	classification	2	AUROC	0.805054
Contextpred	tox21	classification	0	AUROC	0.718709
Contextpred	tox21	classification	1	AUROC	0.770653
Contextpred	tox21	classification	2	AUROC	0.781943
Contextpred	toxcast	classification	0	AUROC	0.65811
Contextpred	toxcast	classification	1	AUROC	0.676238
Contextpred	toxcast	classification	2	AUROC	0.678058
Masking	bace	classification	0	AUROC	0.781914
Masking	bace	classification	1	AUROC	0.656162
Masking	bace	classification	2	AUROC	0.77957
Masking	bbbp	classification	0	AUROC	0.811086
Masking	bbbp	classification	1	AUROC	0.793352
Masking	bbbp	classification	2	AUROC	0.865649
Masking	clintox	classification	0	AUROC	0.441102
Masking	clintox	classification	1	AUROC	0.64944
Masking	clintox	classification	2	AUROC	0.601022
Masking	sider	classification	0	AUROC	0.554111
Masking	sider	classification	1	AUROC	0.595286
Masking	sider	classification	2	AUROC	0.516976
Masking	estrogen	classification	0	AUROC	0.876585
Masking	estrogen	classification	1	AUROC	0.837267
Masking	estrogen	classification	2	AUROC	0.70203
Masking	mesta	classification	0	AUROC	0.576141
Masking	mesta	classification	1	AUROC	0.717921
Masking	mesta	classification	2	AUROC	0.468879
Masking	tox21	classification	0	AUROC	0.698805
Masking	tox21	classification	1	AUROC	0.737174
Masking	tox21	classification	2	AUROC	0.730246
Masking	toxcast	classification	0	AUROC	0.564785
Masking	toxcast	classification	1	AUROC	0.587774
Masking	toxcast	classification	2	AUROC	0.619918
GraphLoG	bace	classification	0	AUROC	0.805092
GraphLoG	bace	classification	1	AUROC	0.782913
GraphLoG	bace	classification	2	AUROC	0.711111
GraphLoG	bbbp	classification	0	AUROC	0.806687
GraphLoG	bbbp	classification	1	AUROC	0.766359
GraphLoG	bbbp	classification	2	AUROC	0.825423
GraphLoG	clintox	classification	0	AUROC	0.663169
GraphLoG	clintox	classification	1	AUROC	0.490852
GraphLoG	clintox	classification	2	AUROC	0.42272
GraphLoG	sider	classification	0	AUROC	0.596168
GraphLoG	sider	classification	1	AUROC	0.591569
GraphLoG	sider	classification	2	AUROC	0.560859
GraphLoG	estrogen	classification	0	AUROC	0.940758
GraphLoG	estrogen	classification	1	AUROC	0.889789
GraphLoG	estrogen	classification	2	AUROC	0.770264
GraphLoG	mesta	classification	0	AUROC	0.659957
GraphLoG	mesta	classification	1	AUROC	0.804295
GraphLoG	mesta	classification	2	AUROC	0.778043
GraphLoG	tox21	classification	0	AUROC	0.63356
GraphLoG	tox21	classification	1	AUROC	0.726977
GraphLoG	tox21	classification	2	AUROC	0.71205
GraphLoG	toxcast	classification	0	AUROC	0.593644
GraphLoG	toxcast	classification	1	AUROC	0.610918
GraphLoG	toxcast	classification	2	AUROC	0.620818
GraphCL	bace	classification	0	AUROC	0.741352
GraphCL	bace	classification	1	AUROC	0.81355
GraphCL	bace	classification	2	AUROC	0.849821
GraphCL	bbbp	classification	0	AUROC	0.852438
GraphCL	bbbp	classification	1	AUROC	0.807258
GraphCL	bbbp	classification	2	AUROC	0.849644
GraphCL	clintox	classification	0	AUROC	0.648261
GraphCL	clintox	classification	1	AUROC	0.653405
GraphCL	clintox	classification	2	AUROC	0.688096
GraphCL	sider	classification	0	AUROC	0.561086
GraphCL	sider	classification	1	AUROC	0.587542
GraphCL	sider	classification	2	AUROC	0.578234
GraphCL	estrogen	classification	0	AUROC	0.913512
GraphCL	estrogen	classification	1	AUROC	0.88373
GraphCL	estrogen	classification	2	AUROC	0.794936
GraphCL	mesta	classification	0	AUROC	0.739347
GraphCL	mesta	classification	1	AUROC	0.866708
GraphCL	mesta	classification	2	AUROC	0.730691
GraphCL	tox21	classification	0	AUROC	0.708121
GraphCL	tox21	classification	1	AUROC	0.782157
GraphCL	tox21	classification	2	AUROC	0.784929
GraphCL	toxcast	classification	0	AUROC	0.623287
GraphCL	toxcast	classification	1	AUROC	0.642313
GraphCL	toxcast	classification	2	AUROC	0.651236
JOAO	bace	classification	0	AUROC	0.79403
JOAO	bace	classification	1	AUROC	0.833508
JOAO	bace	classification	2	AUROC	0.874194
JOAO	bbbp	classification	0	AUROC	0.886375
JOAO	bbbp	classification	1	AUROC	0.83492
JOAO	bbbp	classification	2	AUROC	0.841795
JOAO	clintox	classification	0	AUROC	0.782207
JOAO	clintox	classification	1	AUROC	0.693487
JOAO	clintox	classification	2	AUROC	0.766017
JOAO	sider	classification	0	AUROC	0.613212
JOAO	sider	classification	1	AUROC	0.61884
JOAO	sider	classification	2	AUROC	0.6026
JOAO	estrogen	classification	0	AUROC	0.912455
JOAO	estrogen	classification	1	AUROC	0.879404
JOAO	estrogen	classification	2	AUROC	0.768709
JOAO	mesta	classification	0	AUROC	0.721609
JOAO	mesta	classification	1	AUROC	0.873189
JOAO	mesta	classification	2	AUROC	0.804403
JOAO	tox21	classification	0	AUROC	0.769157
JOAO	tox21	classification	1	AUROC	0.817094
JOAO	tox21	classification	2	AUROC	0.817403
JOAO	toxcast	classification	0	AUROC	0.644247
JOAO	toxcast	classification	1	AUROC	0.641432
JOAO	toxcast	classification	2	AUROC	0.672454
Edgepred	bace	classification	0	AUROC	0.788938
Edgepred	bace	classification	1	AUROC	0.821604
Edgepred	bace	classification	2	AUROC	0.81129
Edgepred	bbbp	classification	0	AUROC	0.833208
Edgepred	bbbp	classification	1	AUROC	0.826443
Edgepred	bbbp	classification	2	AUROC	0.80807
Edgepred	clintox	classification	0	AUROC	0.610296
Edgepred	clintox	classification	1	AUROC	0.581882
Edgepred	clintox	classification	2	AUROC	0.718053
Edgepred	sider	classification	0	AUROC	0.561199
Edgepred	sider	classification	1	AUROC	0.517856
Edgepred	sider	classification	2	AUROC	0.556449
Edgepred	estrogen	classification	0	AUROC	0.9166
Edgepred	estrogen	classification	1	AUROC	0.882966
Edgepred	estrogen	classification	2	AUROC	0.754431
Edgepred	mesta	classification	0	AUROC	0.714384
Edgepred	mesta	classification	1	AUROC	0.870451
Edgepred	mesta	classification	2	AUROC	0.791392
Edgepred	tox21	classification	0	AUROC	0.694042
Edgepred	tox21	classification	1	AUROC	0.754974
Edgepred	tox21	classification	2	AUROC	0.657576
Edgepred	toxcast	classification	0	AUROC	0.615588
Edgepred	toxcast	classification	1	AUROC	0.624607
Edgepred	toxcast	classification	2	AUROC	0.620633
KPGT	bace	classification	0	AUROC	0.855663
KPGT	bace	classification	1	AUROC	0.866597
KPGT	bace	classification	2	AUROC	0.881541
KPGT	bbbp	classification	0	AUROC	0.906486
KPGT	bbbp	classification	1	AUROC	0.881916
KPGT	bbbp	classification	2	AUROC	0.899252
KPGT	clintox	classification	0	AUROC	0.889784
KPGT	clintox	classification	1	AUROC	0.856116
KPGT	clintox	classification	2	AUROC	0.820952
KPGT	sider	classification	0	AUROC	0.667269
KPGT	sider	classification	1	AUROC	0.64028
KPGT	sider	classification	2	AUROC	0.623749
KPGT	estrogen	classification	0	AUROC	0.941648
KPGT	estrogen	classification	1	AUROC	0.900688
KPGT	estrogen	classification	2	AUROC	0.826326
KPGT	mesta	classification	0	AUROC	0.849632
KPGT	mesta	classification	1	AUROC	0.951302
KPGT	mesta	classification	2	AUROC	0.852994
KPGT	tox21	classification	0	AUROC	0.81034
KPGT	tox21	classification	1	AUROC	0.850939
KPGT	tox21	classification	2	AUROC	0.852724
KPGT	toxcast	classification	0	AUROC	0.704525
KPGT	toxcast	classification	1	AUROC	0.736625
KPGT	toxcast	classification	2	AUROC	0.740636
ImageMol	bace	classfication	0	AUROC	0.726163
ImageMol	bace	classfication	1	AUROC	0.843662
ImageMol	bace	classfication	2	AUROC	0.73871
ImageMol	bbbp	classfication	0	AUROC	0.833773
ImageMol	bbbp	classfication	1	AUROC	0.822799
ImageMol	bbbp	classfication	2	AUROC	0.843451
ImageMol	clintox	classfication	0	AUROC	0.813431
ImageMol	clintox	classfication	1	AUROC	0.757145
ImageMol	clintox	classfication	2	AUROC	0.808532
ImageMol	estrogen	classfication	0	AUROC	0.894927
ImageMol	estrogen	classfication	1	AUROC	0.907259
ImageMol	estrogen	classfication	2	AUROC	0.782902
ImageMol	metstab	classfication	0	AUROC	0.771628
ImageMol	metstab	classfication	1	AUROC	0.853447
ImageMol	metstab	classfication	2	AUROC	0.756379
ImageMol	sider	classfication	0	AUROC	0.616319
ImageMol	sider	classfication	1	AUROC	0.599715
ImageMol	sider	classfication	2	AUROC	0.607837
ImageMol	tox21	classfication	0	AUROC	0.771607
ImageMol	tox21	classfication	1	AUROC	0.817322
ImageMol	tox21	classfication	2	AUROC	0.812609
ImageMol	toxcast	classfication	0	AUROC	0.676086
ImageMol	toxcast	classfication	1	AUROC	0.675382
ImageMol	toxcast	classfication	2	AUROC	0.68149
MolFormer	bace	classification	0	AUROC	0.77691
MolFormer	bace	classification	1	AUROC	0.809699
MolFormer	bace	classification	2	AUROC	0.789695
MolFormer	bbbp	classification	0	AUROC	0.881096
MolFormer	bbbp	classification	1	AUROC	0.833061
MolFormer	bbbp	classification	2	AUROC	0.884842
MolFormer	clintox	classification	0	AUROC	0.814784
MolFormer	clintox	classification	1	AUROC	0.731388
MolFormer	clintox	classification	2	AUROC	0.858648
MolFormer	estrogen	classification	0	AUROC	0.858558
MolFormer	estrogen	classification	1	AUROC	0.866682
MolFormer	estrogen	classification	2	AUROC	0.690639
MolFormer	metstab	classification	0	AUROC	0.600748
MolFormer	metstab	classification	1	AUROC	0.621664
MolFormer	metstab	classification	2	AUROC	0.739943
MolFormer	sider	classification	0	AUROC	0.563031
MolFormer	sider	classification	1	AUROC	0.591305
MolFormer	sider	classification	2	AUROC	0.580283
MolFormer	tox21	classification	0	AUROC	0.732078
MolFormer	tox21	classification	1	AUROC	0.779809
MolFormer	tox21	classification	2	AUROC	0.77877
MolFormer	toxcast	classification	0	AUROC	0.683465
MolFormer	toxcast	classification	1	AUROC	0.680738
MolFormer	toxcast	classification	2	AUROC	0.695247
GraphMAE	bace	classification	0	AUROC	0.736898
GraphMAE	bace	classification	1	AUROC	0.714564
GraphMAE	bace	classification	2	AUROC	0.722769
GraphMAE	bbbp	classification	0	AUROC	0.859157
GraphMAE	bbbp	classification	1	AUROC	0.832037
GraphMAE	bbbp	classification	2	AUROC	0.803519
GraphMAE	clintox	classification	0	AUROC	0.473296
GraphMAE	clintox	classification	1	AUROC	0.606583
GraphMAE	clintox	classification	2	AUROC	0.625966
GraphMAE	sider	classification	0	AUROC	0.551848
GraphMAE	sider	classification	1	AUROC	0.540667
GraphMAE	sider	classification	2	AUROC	0.542205
GraphMAE	estrogen	classification	0	AUROC	0.906202
GraphMAE	estrogen	classification	1	AUROC	0.86585
GraphMAE	estrogen	classification	2	AUROC	0.673169
GraphMAE	mesta	classification	0	AUROC	0.710703
GraphMAE	mesta	classification	1	AUROC	0.764349
GraphMAE	mesta	classification	2	AUROC	0.730741
GraphMAE	tox21	classification	0	AUROC	0.684215
GraphMAE	tox21	classification	1	AUROC	0.723508
GraphMAE	tox21	classification	2	AUROC	0.729742
GraphMAE	toxcast	classification	0	AUROC	0.627059
GraphMAE	toxcast	classification	1	AUROC	0.641233
GraphMAE	toxcast	classification	2	AUROC	0.643701
MoleBERT	bace	classification	0	AUROC	0.837701
MoleBERT	bace	classification	1	AUROC	0.79837
MoleBERT	bace	classification	2	AUROC	0.846084
MoleBERT	bbbp	classification	0	AUROC	0.884532
MoleBERT	bbbp	classification	1	AUROC	0.830839
MoleBERT	bbbp	classification	2	AUROC	0.85284
MoleBERT	clintox	classification	0	AUROC	0.794138
MoleBERT	clintox	classification	1	AUROC	0.798812
MoleBERT	clintox	classification	2	AUROC	0.680718
MoleBERT	sider	classification	0	AUROC	0.615919
MoleBERT	sider	classification	1	AUROC	0.62221
MoleBERT	sider	classification	2	AUROC	0.629793
MoleBERT	estrogen	classification	0	AUROC	0.915066
MoleBERT	estrogen	classification	1	AUROC	0.870062
MoleBERT	estrogen	classification	2	AUROC	0.819627
MoleBERT	mesta	classification	0	AUROC	0.730374
MoleBERT	mesta	classification	1	AUROC	0.817466
MoleBERT	mesta	classification	2	AUROC	0.751908
MoleBERT	tox21	classification	0	AUROC	0.810427
MoleBERT	tox21	classification	1	AUROC	0.840764
MoleBERT	tox21	classification	2	AUROC	0.825234
MoleBERT	toxcast	classification	0	AUROC	0.695055
MoleBERT	toxcast	classification	1	AUROC	0.700512
MoleBERT	toxcast	classification	2	AUROC	0.715593
Edgepred$_{Sup}$	bace	classification	0	AUROC	0.852585
Edgepred$_{Sup}$	bace	classification	1	AUROC	0.75939
Edgepred$_{Sup}$	bace	classification	2	AUROC	0.834153
Edgepred$_{Sup}$	bbbp	classification	0	AUROC	0.898372
Edgepred$_{Sup}$	bbbp	classification	1	AUROC	0.89391
Edgepred$_{Sup}$	bbbp	classification	2	AUROC	0.829136
Edgepred$_{Sup}$	clintox	classification	0	AUROC	0.71615
Edgepred$_{Sup}$	clintox	classification	1	AUROC	0.789321
Edgepred$_{Sup}$	clintox	classification	2	AUROC	0.62232
Edgepred$_{Sup}$	sider	classification	0	AUROC	0.625331
Edgepred$_{Sup}$	sider	classification	1	AUROC	0.61414
Edgepred$_{Sup}$	sider	classification	2	AUROC	0.616132
Edgepred$_{Sup}$	estrogen	classification	0	AUROC	0.899921
Edgepred$_{Sup}$	estrogen	classification	1	AUROC	0.885047
Edgepred$_{Sup}$	estrogen	classification	2	AUROC	0.80045
Edgepred$_{Sup}$	mesta	classification	0	AUROC	0.646253
Edgepred$_{Sup}$	mesta	classification	1	AUROC	0.859729
Edgepred$_{Sup}$	mesta	classification	2	AUROC	0.759854
Edgepred$_{Sup}$	tox21	classification	0	AUROC	0.79743
Edgepred$_{Sup}$	tox21	classification	1	AUROC	0.819973
Edgepred$_{Sup}$	tox21	classification	2	AUROC	0.819288
Edgepred$_{Sup}$	toxcast	classification	0	AUROC	0.695966
Edgepred$_{Sup}$	toxcast	classification	1	AUROC	0.702446
Edgepred$_{Sup}$	toxcast	classification	2	AUROC	0.721985
Infomax$_{Sup}$	bace	classification	0	AUROC	0.834225
Infomax$_{Sup}$	bace	classification	1	AUROC	0.734408
Infomax$_{Sup}$	bace	classification	2	AUROC	0.800546
Infomax$_{Sup}$	bbbp	classification	0	AUROC	0.880046
Infomax$_{Sup}$	bbbp	classification	1	AUROC	0.856053
Infomax$_{Sup}$	bbbp	classification	2	AUROC	0.825556
Infomax$_{Sup}$	clintox	classification	0	AUROC	0.715247
Infomax$_{Sup}$	clintox	classification	1	AUROC	0.801045
Infomax$_{Sup}$	clintox	classification	2	AUROC	0.699671
Infomax$_{Sup}$	sider	classification	0	AUROC	0.623024
Infomax$_{Sup}$	sider	classification	1	AUROC	0.624876
Infomax$_{Sup}$	sider	classification	2	AUROC	0.585626
Infomax$_{Sup}$	estrogen	classification	0	AUROC	0.919153
Infomax$_{Sup}$	estrogen	classification	1	AUROC	0.881832
Infomax$_{Sup}$	estrogen	classification	2	AUROC	0.764881
Infomax$_{Sup}$	mesta	classification	0	AUROC	0.686966
Infomax$_{Sup}$	mesta	classification	1	AUROC	0.898327
Infomax$_{Sup}$	mesta	classification	2	AUROC	0.729504
Infomax$_{Sup}$	tox21	classification	0	AUROC	0.80295
Infomax$_{Sup}$	tox21	classification	1	AUROC	0.831169
Infomax$_{Sup}$	tox21	classification	2	AUROC	0.814463
Infomax$_{Sup}$	toxcast	classification	0	AUROC	0.690926
Infomax$_{Sup}$	toxcast	classification	1	AUROC	0.723365
Infomax$_{Sup}$	toxcast	classification	2	AUROC	0.712273
GEM	bace	classification	0	AUROC	0.793942
GEM	bace	classification	1	AUROC	0.863796
GEM	bace	classification	2	AUROC	0.824014
GEM	bbbp	classification	0	AUROC	0.891591
GEM	bbbp	classification	1	AUROC	0.835366
GEM	bbbp	classification	2	AUROC	0.918506
GEM	clintox	classification	0	AUROC	0.900647
GEM	clintox	classification	1	AUROC	0.875061
GEM	clintox	classification	2	AUROC	0.832271
GEM	sider	classification	0	AUROC	0.631743
GEM	sider	classification	1	AUROC	0.617418
GEM	sider	classification	2	AUROC	0.600827
GEM	estrogen	classification	0	AUROC	0.92172
GEM	estrogen	classification	1	AUROC	0.892691
GEM	estrogen	classification	2	AUROC	0.812186
GEM	mesta	classification	0	AUROC	0.761698
GEM	mesta	classification	1	AUROC	0.8992
GEM	mesta	classification	2	AUROC	0.821693
GEM	tox21	classification	0	AUROC	0.786241
GEM	tox21	classification	1	AUROC	0.828925
GEM	tox21	classification	2	AUROC	0.816922
GEM	toxcast	classification	0	AUROC	0.71569
GEM	toxcast	classification	1	AUROC	0.710136
GEM	toxcast	classification	2	AUROC	0.742699
GROVER	freesolv	regression	0	RMSE	2.23493
GROVER	freesolv	regression	1	RMSE	2.2605
GROVER	freesolv	regression	2	RMSE	4.47845
GROVER	esol	regression	0	RMSE	0.94331
GROVER	esol	regression	1	RMSE	0.890347
GROVER	esol	regression	2	RMSE	0.951094
GROVER	lipo	regression	0	RMSE	0.75534
GROVER	lipo	regression	1	RMSE	0.738282
GROVER	lipo	regression	2	RMSE	0.762749
3DInfomax	freesolv	regression	0	RMSE	2.91084
3DInfomax	freesolv	regression	1	RMSE	3.22081
3DInfomax	freesolv	regression	2	RMSE	2.62656
3DInfomax	esol	regression	0	RMSE	2.23506
3DInfomax	esol	regression	1	RMSE	1.84101
3DInfomax	esol	regression	2	RMSE	1.64285
3DInfomax	lipo	regression	0	RMSE	1.03332
3DInfomax	lipo	regression	1	RMSE	1.0027
3DInfomax	lipo	regression	2	RMSE	1.09811
GraphMVP	freesolv	regression	0	RMSE	2.27326
GraphMVP	freesolv	regression	1	RMSE	2.86489
GraphMVP	freesolv	regression	2	RMSE	2.45744
GraphMVP	esol	regression	0	RMSE	1.7343
GraphMVP	esol	regression	1	RMSE	1.99731
GraphMVP	esol	regression	2	RMSE	2.07792
GraphMVP	lipo	regression	0	RMSE	1.02049
GraphMVP	lipo	regression	1	RMSE	0.986364
GraphMVP	lipo	regression	2	RMSE	0.961825
Contextpred$_{Sup}$	freesolv	regression	0	RMSE	2.54406
Contextpred$_{Sup}$	freesolv	regression	1	RMSE	2.67701
Contextpred$_{Sup}$	freesolv	regression	2	RMSE	4.09407
Contextpred$_{Sup}$	esol	regression	0	RMSE	1.52167
Contextpred$_{Sup}$	esol	regression	1	RMSE	1.42787
Contextpred$_{Sup}$	esol	regression	2	RMSE	1.48206
Contextpred$_{Sup}$	lipo	regression	0	RMSE	0.745505
Contextpred$_{Sup}$	lipo	regression	1	RMSE	0.796585
Contextpred$_{Sup}$	lipo	regression	2	RMSE	0.72068
Masking$_{Sup}$	freesolv	regression	0	RMSE	2.19242
Masking$_{Sup}$	freesolv	regression	1	RMSE	3.10676
Masking$_{Sup}$	freesolv	regression	2	RMSE	4.33111
Masking$_{Sup}$	esol	regression	0	RMSE	1.37648
Masking$_{Sup}$	esol	regression	1	RMSE	1.39065
Masking$_{Sup}$	esol	regression	2	RMSE	1.39256
Masking$_{Sup}$	lipo	regression	0	RMSE	0.723358
Masking$_{Sup}$	lipo	regression	1	RMSE	0.76673
Masking$_{Sup}$	lipo	regression	2	RMSE	0.685976
Infomax	freesolv	regression	0	RMSE	4.8689
Infomax	freesolv	regression	1	RMSE	2.74294
Infomax	freesolv	regression	2	RMSE	4.74548
Infomax	esol	regression	0	RMSE	1.35555
Infomax	esol	regression	1	RMSE	1.50852
Infomax	esol	regression	2	RMSE	1.52228
Infomax	lipo	regression	0	RMSE	1.08342
Infomax	lipo	regression	1	RMSE	0.908693
Infomax	lipo	regression	2	RMSE	0.940645
Contextpred	freesolv	regression	0	RMSE	2.86653
Contextpred	freesolv	regression	1	RMSE	2.19665
Contextpred	freesolv	regression	2	RMSE	4.36116
Contextpred	esol	regression	0	RMSE	1.32325
Contextpred	esol	regression	1	RMSE	1.44331
Contextpred	esol	regression	2	RMSE	1.27995
Contextpred	lipo	regression	0	RMSE	1.076
Contextpred	lipo	regression	1	RMSE	0.919272
Contextpred	lipo	regression	2	RMSE	0.911393
Masking	freesolv	regression	0	RMSE	2.78944
Masking	freesolv	regression	1	RMSE	3.1823
Masking	freesolv	regression	2	RMSE	4.96648
Masking	esol	regression	0	RMSE	2.12228
Masking	esol	regression	1	RMSE	2.13352
Masking	esol	regression	2	RMSE	2.04374
Masking	lipo	regression	0	RMSE	1.10108
Masking	lipo	regression	1	RMSE	1.03297
Masking	lipo	regression	2	RMSE	1.05435
GraphLoG	freesolv	regression	0	RMSE	3.62572
GraphLoG	freesolv	regression	1	RMSE	3.21748
GraphLoG	freesolv	regression	2	RMSE	5.67816
GraphLoG	esol	regression	0	RMSE	2.4355
GraphLoG	esol	regression	1	RMSE	2.30386
GraphLoG	esol	regression	2	RMSE	2.26492
GraphLoG	lipo	regression	0	RMSE	1.13496
GraphLoG	lipo	regression	1	RMSE	1.07533
GraphLoG	lipo	regression	2	RMSE	1.10038
GraphCL	freesolv	regression	0	RMSE	2.91724
GraphCL	freesolv	regression	1	RMSE	3.19195
GraphCL	freesolv	regression	2	RMSE	5.93193
GraphCL	esol	regression	0	RMSE	1.99094
GraphCL	esol	regression	1	RMSE	1.76699
GraphCL	esol	regression	2	RMSE	1.74562
GraphCL	lipo	regression	0	RMSE	0.977262
GraphCL	lipo	regression	1	RMSE	0.918174
GraphCL	lipo	regression	2	RMSE	0.939889
JOAO	freesolv	regression	0	RMSE	2.73177
JOAO	freesolv	regression	1	RMSE	2.6254
JOAO	freesolv	regression	2	RMSE	5.04029
JOAO	esol	regression	0	RMSE	1.82922
JOAO	esol	regression	1	RMSE	1.782
JOAO	esol	regression	2	RMSE	1.7005
JOAO	lipo	regression	0	RMSE	0.96082
JOAO	lipo	regression	1	RMSE	0.896011
JOAO	lipo	regression	2	RMSE	0.942309
Edgepred	freesolv	regression	0	RMSE	3.43312
Edgepred	freesolv	regression	1	RMSE	2.95121
Edgepred	freesolv	regression	2	RMSE	5.16386
Edgepred	esol	regression	0	RMSE	2.57258
Edgepred	esol	regression	1	RMSE	2.13659
Edgepred	esol	regression	2	RMSE	2.10683
Edgepred	lipo	regression	0	RMSE	1.06219
Edgepred	lipo	regression	1	RMSE	1.02575
Edgepred	lipo	regression	2	RMSE	1.00355
KPGT	freesolv	regression	0	RMSE	1.2339
KPGT	freesolv	regression	1	RMSE	2.08286
KPGT	freesolv	regression	2	RMSE	3.43962
KPGT	esol	regression	0	RMSE	0.992213
KPGT	esol	regression	1	RMSE	0.791339
KPGT	esol	regression	2	RMSE	0.759864
KPGT	lipo	regression	0	RMSE	0.656735
KPGT	lipo	regression	1	RMSE	0.68434
KPGT	lipo	regression	2	RMSE	0.628051
ImageMol	esol	regression	0	RMSE	1.30976
ImageMol	esol	regression	1	RMSE	1.39523
ImageMol	esol	regression	2	RMSE	1.30254
ImageMol	freesolv	regression	0	RMSE	3.00097
ImageMol	freesolv	regression	1	RMSE	2.3206
ImageMol	freesolv	regression	2	RMSE	3.83218
ImageMol	lipo	regression	0	RMSE	0.915771
ImageMol	lipo	regression	1	RMSE	0.855066
ImageMol	lipo	regression	2	RMSE	0.898626
MolFormer	esol	regression	0	RMSE	0.933632
MolFormer	esol	regression	1	RMSE	0.840003
MolFormer	esol	regression	2	RMSE	1.01506
MolFormer	freesolv	regression	0	RMSE	1.80476
MolFormer	freesolv	regression	1	RMSE	2.0166
MolFormer	freesolv	regression	2	RMSE	2.91788
MolFormer	lipo	regression	0	RMSE	0.796229
MolFormer	lipo	regression	1	RMSE	0.750323
MolFormer	lipo	regression	2	RMSE	0.740961
GraphMAE	freesolv	regression	0	RMSE	3.12115
GraphMAE	freesolv	regression	1	RMSE	3.48925
GraphMAE	freesolv	regression	2	RMSE	4.7362
GraphMAE	esol	regression	0	RMSE	2.16814
GraphMAE	esol	regression	1	RMSE	2.24418
GraphMAE	esol	regression	2	RMSE	2.28779
GraphMAE	lipo	regression	0	RMSE	1.08389
GraphMAE	lipo	regression	1	RMSE	1.06162
GraphMAE	lipo	regression	2	RMSE	1.06544
MoleBERT	freesolv	regression	0	RMSE	2.96809
MoleBERT	freesolv	regression	1	RMSE	2.38174
MoleBERT	freesolv	regression	2	RMSE	4.21766
MoleBERT	esol	regression	0	RMSE	1.45097
MoleBERT	esol	regression	1	RMSE	1.60886
MoleBERT	esol	regression	2	RMSE	1.64333
MoleBERT	lipo	regression	0	RMSE	0.830005
MoleBERT	lipo	regression	1	RMSE	0.8589
MoleBERT	lipo	regression	2	RMSE	0.798797
Edgepred$_{Sup}$	freesolv	regression	0	RMSE	3.21121
Edgepred$_{Sup}$	freesolv	regression	1	RMSE	2.50804
Edgepred$_{Sup}$	freesolv	regression	2	RMSE	4.89256
Edgepred$_{Sup}$	esol	regression	0	RMSE	1.09078
Edgepred$_{Sup}$	esol	regression	1	RMSE	1.35875
Edgepred$_{Sup}$	esol	regression	2	RMSE	1.32841
Edgepred$_{Sup}$	lipo	regression	0	RMSE	0.891226
Edgepred$_{Sup}$	lipo	regression	1	RMSE	0.903185
Edgepred$_{Sup}$	lipo	regression	2	RMSE	0.911008
Infomax$_{Sup}$	freesolv	regression	0	RMSE	2.64462
Infomax$_{Sup}$	freesolv	regression	1	RMSE	2.3966
Infomax$_{Sup}$	freesolv	regression	2	RMSE	4.90268
Infomax$_{Sup}$	esol	regression	0	RMSE	1.35173
Infomax$_{Sup}$	esol	regression	1	RMSE	1.27026
Infomax$_{Sup}$	esol	regression	2	RMSE	1.3768
Infomax$_{Sup}$	lipo	regression	0	RMSE	0.950771
Infomax$_{Sup}$	lipo	regression	1	RMSE	0.861984
Infomax$_{Sup}$	lipo	regression	2	RMSE	0.900781
GEM	freesolv	regression	0	RMSE	2.1563
GEM	freesolv	regression	1	RMSE	1.66434
GEM	freesolv	regression	2	RMSE	3.19652
GEM	esol	regression	0	RMSE	0.85175
GEM	esol	regression	1	RMSE	0.921753
GEM	esol	regression	2	RMSE	0.884227
GEM	lipo	regression	0	RMSE	0.843538
GEM	lipo	regression	1	RMSE	0.784974
GEM	lipo	regression	2	RMSE	0.760659

## Sheet: Fig. 2b
Fig. 2b
Method	Dataset	Dataset type	Split	Metric	Score
Contextpred$_{Sup}$	bace	classification	0	AUROC	0.850746
Contextpred$_{Sup}$	bace	classification	1	AUROC	0.828782
Contextpred$_{Sup}$	bace	classification	2	AUROC	0.88405
Contextpred$_{Sup}$	bbbp	classification	0	AUROC	0.885118
Contextpred$_{Sup}$	bbbp	classification	1	AUROC	0.881172
Contextpred$_{Sup}$	bbbp	classification	2	AUROC	0.859333
Contextpred$_{Sup}$	clintox	classification	0	AUROC	0.831674
Contextpred$_{Sup}$	clintox	classification	1	AUROC	0.881225
Contextpred$_{Sup}$	clintox	classification	2	AUROC	0.693438
Contextpred$_{Sup}$	sider	classification	0	AUROC	0.629084
Contextpred$_{Sup}$	sider	classification	1	AUROC	0.623163
Contextpred$_{Sup}$	sider	classification	2	AUROC	0.606962
Contextpred$_{Sup}$	estrogen	classification	0	AUROC	0.929664
Contextpred$_{Sup}$	estrogen	classification	1	AUROC	0.91482
Contextpred$_{Sup}$	estrogen	classification	2	AUROC	0.810543
Contextpred$_{Sup}$	mesta	classification	0	AUROC	0.810625
Contextpred$_{Sup}$	mesta	classification	1	AUROC	0.936081
Contextpred$_{Sup}$	mesta	classification	2	AUROC	0.829381
Contextpred$_{Sup}$	tox21	classification	0	AUROC	0.807531
Contextpred$_{Sup}$	tox21	classification	1	AUROC	0.860508
Contextpred$_{Sup}$	tox21	classification	2	AUROC	0.850674
Contextpred$_{Sup}$	toxcast	classification	0	AUROC	0.706571
Contextpred$_{Sup}$	toxcast	classification	1	AUROC	0.721493
Contextpred$_{Sup}$	toxcast	classification	2	AUROC	0.743264
Masking$_{Sup}$	bace	classification	0	AUROC	0.850219
Masking$_{Sup}$	bace	classification	1	AUROC	0.798319
Masking$_{Sup}$	bace	classification	2	AUROC	0.823835
Masking$_{Sup}$	bbbp	classification	0	AUROC	0.885621
Masking$_{Sup}$	bbbp	classification	1	AUROC	0.852766
Masking$_{Sup}$	bbbp	classification	2	AUROC	0.838362
Masking$_{Sup}$	clintox	classification	0	AUROC	0.83744
Masking$_{Sup}$	clintox	classification	1	AUROC	0.865048
Masking$_{Sup}$	clintox	classification	2	AUROC	0.685682
Masking$_{Sup}$	sider	classification	0	AUROC	0.599888
Masking$_{Sup}$	sider	classification	1	AUROC	0.605879
Masking$_{Sup}$	sider	classification	2	AUROC	0.611537
Masking$_{Sup}$	estrogen	classification	0	AUROC	0.936244
Masking$_{Sup}$	estrogen	classification	1	AUROC	0.891899
Masking$_{Sup}$	estrogen	classification	2	AUROC	0.836229
Masking$_{Sup}$	mesta	classification	0	AUROC	0.827679
Masking$_{Sup}$	mesta	classification	1	AUROC	0.943489
Masking$_{Sup}$	mesta	classification	2	AUROC	0.845632
Masking$_{Sup}$	tox21	classification	0	AUROC	0.79727
Masking$_{Sup}$	tox21	classification	1	AUROC	0.845748
Masking$_{Sup}$	tox21	classification	2	AUROC	0.838805
Masking$_{Sup}$	toxcast	classification	0	AUROC	0.711755
Masking$_{Sup}$	toxcast	classification	1	AUROC	0.709213
Masking$_{Sup}$	toxcast	classification	2	AUROC	0.725452
Infomax	bace	classification	0	AUROC	0.849517
Infomax	bace	classification	1	AUROC	0.830707
Infomax	bace	classification	2	AUROC	0.837097
Infomax	bbbp	classification	0	AUROC	0.873303
Infomax	bbbp	classification	1	AUROC	0.810455
Infomax	bbbp	classification	2	AUROC	0.835296
Infomax	clintox	classification	0	AUROC	0.671353
Infomax	clintox	classification	1	AUROC	0.68627
Infomax	clintox	classification	2	AUROC	0.625918
Infomax	sider	classification	0	AUROC	0.600718
Infomax	sider	classification	1	AUROC	0.649729
Infomax	sider	classification	2	AUROC	0.597043
Infomax	estrogen	classification	0	AUROC	0.947758
Infomax	estrogen	classification	1	AUROC	0.901461
Infomax	estrogen	classification	2	AUROC	0.813895
Infomax	mesta	classification	0	AUROC	0.787855
Infomax	mesta	classification	1	AUROC	0.930547
Infomax	mesta	classification	2	AUROC	0.793094
Infomax	tox21	classification	0	AUROC	0.79183
Infomax	tox21	classification	1	AUROC	0.842206
Infomax	tox21	classification	2	AUROC	0.814734
Infomax	toxcast	classification	0	AUROC	0.672139
Infomax	toxcast	classification	1	AUROC	0.697963
Infomax	toxcast	classification	2	AUROC	0.699286
Contextpred	bace	classification	0	AUROC	0.852151
Contextpred	bace	classification	1	AUROC	0.839986
Contextpred	bace	classification	2	AUROC	0.829211
Contextpred	bbbp	classification	0	AUROC	0.913524
Contextpred	bbbp	classification	1	AUROC	0.863474
Contextpred	bbbp	classification	2	AUROC	0.85271
Contextpred	clintox	classification	0	AUROC	0.750981
Contextpred	clintox	classification	1	AUROC	0.735657
Contextpred	clintox	classification	2	AUROC	0.708984
Contextpred	sider	classification	0	AUROC	0.618477
Contextpred	sider	classification	1	AUROC	0.589941
Contextpred	sider	classification	2	AUROC	0.618207
Contextpred	estrogen	classification	0	AUROC	0.936194
Contextpred	estrogen	classification	1	AUROC	0.91909
Contextpred	estrogen	classification	2	AUROC	0.79029
Contextpred	mesta	classification	0	AUROC	0.801133
Contextpred	mesta	classification	1	AUROC	0.928306
Contextpred	mesta	classification	2	AUROC	0.841621
Contextpred	tox21	classification	0	AUROC	0.806092
Contextpred	tox21	classification	1	AUROC	0.791483
Contextpred	tox21	classification	2	AUROC	0.820088
Contextpred	toxcast	classification	0	AUROC	0.689456
Contextpred	toxcast	classification	1	AUROC	0.720776
Contextpred	toxcast	classification	2	AUROC	0.731076
GraphLoG	bace	classification	0	AUROC	0.820193
GraphLoG	bace	classification	1	AUROC	0.821253
GraphLoG	bace	classification	2	AUROC	0.849821
GraphLoG	bbbp	classification	0	AUROC	0.844394
GraphLoG	bbbp	classification	1	AUROC	0.836853
GraphLoG	bbbp	classification	2	AUROC	0.857125
GraphLoG	clintox	classification	0	AUROC	0.696493
GraphLoG	clintox	classification	1	AUROC	0.646239
GraphLoG	clintox	classification	2	AUROC	0.658423
GraphLoG	sider	classification	0	AUROC	0.632942
GraphLoG	sider	classification	1	AUROC	0.608262
GraphLoG	sider	classification	2	AUROC	0.602877
GraphLoG	estrogen	classification	0	AUROC	0.924466
GraphLoG	estrogen	classification	1	AUROC	0.892056
GraphLoG	estrogen	classification	2	AUROC	0.79683
GraphLoG	mesta	classification	0	AUROC	0.758239
GraphLoG	mesta	classification	1	AUROC	0.952155
GraphLoG	mesta	classification	2	AUROC	0.838592
GraphLoG	tox21	classification	0	AUROC	0.761692
GraphLoG	tox21	classification	1	AUROC	0.810106
GraphLoG	tox21	classification	2	AUROC	0.817458
GraphLoG	toxcast	classification	0	AUROC	0.65341
GraphLoG	toxcast	classification	1	AUROC	0.678559
GraphLoG	toxcast	classification	2	AUROC	0.699573
GraphCL	bace	classification	0	AUROC	0.808604
GraphCL	bace	classification	1	AUROC	0.84979
GraphCL	bace	classification	2	AUROC	0.817204
GraphCL	bbbp	classification	0	AUROC	0.896682
GraphCL	bbbp	classification	1	AUROC	0.860351
GraphCL	bbbp	classification	2	AUROC	0.904341
GraphCL	clintox	classification	0	AUROC	0.78241
GraphCL	clintox	classification	1	AUROC	0.639101
GraphCL	clintox	classification	2	AUROC	0.650641
GraphCL	sider	classification	0	AUROC	0.562556
GraphCL	sider	classification	1	AUROC	0.575783
GraphCL	sider	classification	2	AUROC	0.623972
GraphCL	estrogen	classification	0	AUROC	0.927665
GraphCL	estrogen	classification	1	AUROC	0.887568
GraphCL	estrogen	classification	2	AUROC	0.810882
GraphCL	mesta	classification	0	AUROC	0.748823
GraphCL	mesta	classification	1	AUROC	0.908094
GraphCL	mesta	classification	2	AUROC	0.806606
GraphCL	tox21	classification	0	AUROC	0.785289
GraphCL	tox21	classification	1	AUROC	0.802326
GraphCL	tox21	classification	2	AUROC	0.827392
GraphCL	toxcast	classification	0	AUROC	0.666513
GraphCL	toxcast	classification	1	AUROC	0.699122
GraphCL	toxcast	classification	2	AUROC	0.722769
JOAO	bace	classification	0	AUROC	0.836523
JOAO	bace	classification	1	AUROC	0.785889
JOAO	bace	classification	2	AUROC	0.855376
JOAO	bbbp	classification	0	AUROC	0.907114
JOAO	bbbp	classification	1	AUROC	0.865184
JOAO	bbbp	classification	2	AUROC	0.864238
JOAO	clintox	classification	0	AUROC	0.805191
JOAO	clintox	classification	1	AUROC	0.696794
JOAO	clintox	classification	2	AUROC	0.720577
JOAO	sider	classification	0	AUROC	0.643932
JOAO	sider	classification	1	AUROC	0.625947
JOAO	sider	classification	2	AUROC	0.649776
JOAO	estrogen	classification	0	AUROC	0.922624
JOAO	estrogen	classification	1	AUROC	0.891758
JOAO	estrogen	classification	2	AUROC	0.769396
JOAO	mesta	classification	0	AUROC	0.771884
JOAO	mesta	classification	1	AUROC	0.912582
JOAO	mesta	classification	2	AUROC	0.826777
JOAO	tox21	classification	0	AUROC	0.792755
JOAO	tox21	classification	1	AUROC	0.846423
JOAO	tox21	classification	2	AUROC	0.829875
JOAO	toxcast	classification	0	AUROC	0.697785
JOAO	toxcast	classification	1	AUROC	0.706132
JOAO	toxcast	classification	2	AUROC	0.729719
Edgepred	bace	classification	0	AUROC	0.830729
Edgepred	bace	classification	1	AUROC	0.770658
Edgepred	bace	classification	2	AUROC	0.851075
Edgepred	bbbp	classification	0	AUROC	0.895299
Edgepred	bbbp	classification	1	AUROC	0.862359
Edgepred	bbbp	classification	2	AUROC	0.86197
Edgepred	clintox	classification	0	AUROC	0.734285
Edgepred	clintox	classification	1	AUROC	0.747427
Edgepred	clintox	classification	2	AUROC	0.707739
Edgepred	sider	classification	0	AUROC	0.635656
Edgepred	sider	classification	1	AUROC	0.59581
Edgepred	sider	classification	2	AUROC	0.576382
Edgepred	estrogen	classification	0	AUROC	0.93755
Edgepred	estrogen	classification	1	AUROC	0.908875
Edgepred	estrogen	classification	2	AUROC	0.795984
Edgepred	mesta	classification	0	AUROC	0.797288
Edgepred	mesta	classification	1	AUROC	0.918956
Edgepred	mesta	classification	2	AUROC	0.81491
Edgepred	tox21	classification	0	AUROC	0.782921
Edgepred	tox21	classification	1	AUROC	0.841115
Edgepred	tox21	classification	2	AUROC	0.831235
Edgepred	toxcast	classification	0	AUROC	0.69735
Edgepred	toxcast	classification	1	AUROC	0.722343
Edgepred	toxcast	classification	2	AUROC	0.71716
GraphMVP	bace	classification	0	AUROC	0.801054
GraphMVP	bace	classification	1	AUROC	0.829482
GraphMVP	bace	classification	2	AUROC	0.822581
GraphMVP	bbbp	classification	0	AUROC	0.895425
GraphMVP	bbbp	classification	1	AUROC	0.868679
GraphMVP	bbbp	classification	2	AUROC	0.81457
GraphMVP	clintox	classification	0	AUROC	0.78056
GraphMVP	clintox	classification	1	AUROC	0.696827
GraphMVP	clintox	classification	2	AUROC	0.678497
GraphMVP	sider	classification	0	AUROC	0.618371
GraphMVP	sider	classification	1	AUROC	0.575555
GraphMVP	sider	classification	2	AUROC	0.557466
GraphMVP	estrogen	classification	0	AUROC	0.91981
GraphMVP	estrogen	classification	1	AUROC	0.894906
GraphMVP	estrogen	classification	2	AUROC	0.778892
GraphMVP	mesta	classification	0	AUROC	0.762629
GraphMVP	mesta	classification	1	AUROC	0.913031
GraphMVP	mesta	classification	2	AUROC	0.7852
GraphMVP	tox21	classification	0	AUROC	0.779758
GraphMVP	tox21	classification	1	AUROC	0.824175
GraphMVP	tox21	classification	2	AUROC	0.794366
GraphMVP	toxcast	classification	0	AUROC	0.674896
GraphMVP	toxcast	classification	1	AUROC	0.691083
GraphMVP	toxcast	classification	2	AUROC	0.700193
Masking	bace	classification	0	AUROC	0.828095
Masking	bace	classification	1	AUROC	0.820028
Masking	bace	classification	2	AUROC	0.820789
Masking	bbbp	classification	0	AUROC	0.903218
Masking	bbbp	classification	1	AUROC	0.851428
Masking	bbbp	classification	2	AUROC	0.837871
Masking	clintox	classification	0	AUROC	0.777213
Masking	clintox	classification	1	AUROC	0.727567
Masking	clintox	classification	2	AUROC	0.681986
Masking	sider	classification	0	AUROC	0.577156
Masking	sider	classification	1	AUROC	0.556536
Masking	sider	classification	2	AUROC	0.584195
Masking	estrogen	classification	0	AUROC	0.922198
Masking	estrogen	classification	1	AUROC	0.88205
Masking	estrogen	classification	2	AUROC	0.802805
Masking	mesta	classification	0	AUROC	0.804152
Masking	mesta	classification	1	AUROC	0.949716
Masking	mesta	classification	2	AUROC	0.84925
Masking	tox21	classification	0	AUROC	0.773736
Masking	tox21	classification	1	AUROC	0.832065
Masking	tox21	classification	2	AUROC	0.787642
Masking	toxcast	classification	0	AUROC	0.637943
Masking	toxcast	classification	1	AUROC	0.674127
Masking	toxcast	classification	2	AUROC	0.677284
3DInfomax	bace	classification	0	AUROC	0.74504
3DInfomax	bace	classification	1	AUROC	0.830182
3DInfomax	bace	classification	2	AUROC	0.858781
3DInfomax	bbbp	classification	0	AUROC	0.869784
3DInfomax	bbbp	classification	1	AUROC	0.865631
3DInfomax	bbbp	classification	2	AUROC	0.896738
3DInfomax	clintox	classification	0	AUROC	0.930504
3DInfomax	clintox	classification	1	AUROC	0.879976
3DInfomax	clintox	classification	2	AUROC	0.851086
3DInfomax	sider	classification	0	AUROC	0.60597
3DInfomax	sider	classification	1	AUROC	0.563648
3DInfomax	sider	classification	2	AUROC	0.585959
3DInfomax	estrogen	classification	0	AUROC	0.920721
3DInfomax	estrogen	classification	1	AUROC	0.916234
3DInfomax	estrogen	classification	2	AUROC	0.803601
3DInfomax	mesta	classification	0	AUROC	0.819214
3DInfomax	mesta	classification	1	AUROC	0.929983
3DInfomax	mesta	classification	2	AUROC	0.84813
3DInfomax	tox21	classification	0	AUROC	0.771523
3DInfomax	tox21	classification	1	AUROC	0.846749
3DInfomax	tox21	classification	2	AUROC	0.818557
3DInfomax	toxcast	classification	0	AUROC	0.700372
3DInfomax	toxcast	classification	1	AUROC	0.717754
3DInfomax	toxcast	classification	2	AUROC	0.73095
GROVER	bace	classification	0	AUROC	0.813169
GROVER	bace	classification	1	AUROC	0.82458
GROVER	bace	classification	2	AUROC	0.881541
GROVER	bbbp	classification	0	AUROC	0.895676
GROVER	bbbp	classification	1	AUROC	0.883923
GROVER	bbbp	classification	2	AUROC	0.882389
GROVER	clintox	classification	0	AUROC	0.942293
GROVER	clintox	classification	1	AUROC	0.843652
GROVER	clintox	classification	2	AUROC	0.837272
GROVER	sider	classification	0	AUROC	0.63567
GROVER	sider	classification	1	AUROC	0.633978
GROVER	sider	classification	2	AUROC	0.644999
GROVER	estrogen	classification	0	AUROC	0.942537
GROVER	estrogen	classification	1	AUROC	0.896713
GROVER	estrogen	classification	2	AUROC	0.836061
GROVER	mesta	classification	0	AUROC	0.83801
GROVER	mesta	classification	1	AUROC	0.927565
GROVER	mesta	classification	2	AUROC	0.861195
GROVER	tox21	classification	0	AUROC	0.814596
GROVER	tox21	classification	1	AUROC	0.851315
GROVER	tox21	classification	2	AUROC	0.847611
GROVER	toxcast	classification	0	AUROC	0.677168
GROVER	toxcast	classification	1	AUROC	0.70011
GROVER	toxcast	classification	2	AUROC	0.712023
ImageMol	bace	classfication	0	AUROC	0.694732
ImageMol	bace	classfication	1	AUROC	0.801646
ImageMol	bace	classfication	2	AUROC	0.862724
ImageMol	bbbp	classfication	0	AUROC	0.887946
ImageMol	bbbp	classfication	1	AUROC	0.842579
ImageMol	bbbp	classfication	2	AUROC	0.912497
ImageMol	clintox	classfication	0	AUROC	0.889118
ImageMol	clintox	classfication	1	AUROC	0.910179
ImageMol	clintox	classfication	2	AUROC	0.855947
ImageMol	estrogen	classfication	0	AUROC	0.817009
ImageMol	estrogen	classfication	1	AUROC	0.903469
ImageMol	estrogen	classfication	2	AUROC	0.795405
ImageMol	metstab	classfication	0	AUROC	0.835961
ImageMol	metstab	classfication	1	AUROC	0.935175
ImageMol	metstab	classfication	2	AUROC	0.851925
ImageMol	sider	classfication	0	AUROC	0.646685
ImageMol	sider	classfication	1	AUROC	0.621728
ImageMol	sider	classfication	2	AUROC	0.605912
ImageMol	tox21	classfication	0	AUROC	0.771889
ImageMol	tox21	classfication	1	AUROC	0.843846
ImageMol	tox21	classfication	2	AUROC	0.830794
ImageMol	toxcast	classfication	0	AUROC	0.691081
ImageMol	toxcast	classfication	1	AUROC	0.717861
ImageMol	toxcast	classfication	2	AUROC	0.722473
MolFormer	bace	classfication	0	AUROC	0.772608
MolFormer	bace	classfication	1	AUROC	0.809961
MolFormer	bace	classfication	2	AUROC	0.789427
MolFormer	bbbp	classfication	0	AUROC	0.880468
MolFormer	bbbp	classfication	1	AUROC	0.833358
MolFormer	bbbp	classfication	2	AUROC	0.885087
MolFormer	clintox	classfication	0	AUROC	0.821308
MolFormer	clintox	classfication	1	AUROC	0.732182
MolFormer	clintox	classfication	2	AUROC	0.875037
MolFormer	estrogen	classfication	0	AUROC	0.858748
MolFormer	estrogen	classfication	1	AUROC	0.867147
MolFormer	estrogen	classfication	2	AUROC	0.692528
MolFormer	metstab	classfication	0	AUROC	0.595162
MolFormer	metstab	classfication	1	AUROC	0.619798
MolFormer	metstab	classfication	2	AUROC	0.739165
MolFormer	sider	classfication	0	AUROC	0.563277
MolFormer	sider	classfication	1	AUROC	0.591087
MolFormer	sider	classfication	2	AUROC	0.580044
MolFormer	tox21	classfication	0	AUROC	0.732428
MolFormer	tox21	classfication	1	AUROC	0.780131
MolFormer	tox21	classfication	2	AUROC	0.779066
MolFormer	toxcast	classfication	0	AUROC	0.68362
MolFormer	toxcast	classfication	1	AUROC	0.680967
MolFormer	toxcast	classfication	2	AUROC	0.695048
KPGT	bace	classification	0	AUROC	0.839508
KPGT	bace	classification	1	AUROC	0.865371
KPGT	bace	classification	2	AUROC	0.860573
KPGT	bbbp	classification	0	AUROC	0.914279
KPGT	bbbp	classification	1	AUROC	0.893962
KPGT	bbbp	classification	2	AUROC	0.916299
KPGT	clintox	classification	0	AUROC	0.974982
KPGT	clintox	classification	1	AUROC	0.938457
KPGT	clintox	classification	2	AUROC	0.923799
KPGT	sider	classification	0	AUROC	0.658137
KPGT	sider	classification	1	AUROC	0.652328
KPGT	sider	classification	2	AUROC	0.636344
KPGT	tox21	classification	0	AUROC	0.8315
KPGT	tox21	classification	1	AUROC	0.864535
KPGT	tox21	classification	2	AUROC	0.84791
KPGT	mesta	classification	0	AUROC	0.880946
KPGT	mesta	classification	1	AUROC	0.950058
KPGT	mesta	classification	2	AUROC	0.837015
KPGT	estrogen	classification	0	AUROC	0.93618
KPGT	estrogen	classification	1	AUROC	0.912736
KPGT	estrogen	classification	2	AUROC	0.868968
KPGT	toxcast	classification	0	AUROC	0.746581
KPGT	toxcast	classification	1	AUROC	0.742674
KPGT	toxcast	classification	2	AUROC	0.747938
GraphMAE	bace	classification	0	AUROC	0.859893
GraphMAE	bace	classification	1	AUROC	0.832034
GraphMAE	bace	classification	2	AUROC	0.877869
GraphMAE	bbbp	classification	0	AUROC	0.922978
GraphMAE	bbbp	classification	1	AUROC	0.86346
GraphMAE	bbbp	classification	2	AUROC	0.847654
GraphMAE	clintox	classification	0	AUROC	0.719267
GraphMAE	clintox	classification	1	AUROC	0.748139
GraphMAE	clintox	classification	2	AUROC	0.775907
GraphMAE	sider	classification	0	AUROC	0.590121
GraphMAE	sider	classification	1	AUROC	0.597497
GraphMAE	sider	classification	2	AUROC	0.604061
GraphMAE	estrogen	classification	0	AUROC	0.931541
GraphMAE	estrogen	classification	1	AUROC	0.919022
GraphMAE	estrogen	classification	2	AUROC	0.793544
GraphMAE	mesta	classification	0	AUROC	0.811178
GraphMAE	mesta	classification	1	AUROC	0.923407
GraphMAE	mesta	classification	2	AUROC	0.823121
GraphMAE	tox21	classification	0	AUROC	0.775113
GraphMAE	tox21	classification	1	AUROC	0.814979
GraphMAE	tox21	classification	2	AUROC	0.813838
GraphMAE	toxcast	classification	0	AUROC	0.663876
GraphMAE	toxcast	classification	1	AUROC	0.711621
GraphMAE	toxcast	classification	2	AUROC	0.698544
MoleBERT	bace	classification	0	AUROC	0.858913
MoleBERT	bace	classification	1	AUROC	0.799433
MoleBERT	bace	classification	2	AUROC	0.87122
MoleBERT	bbbp	classification	0	AUROC	0.874664
MoleBERT	bbbp	classification	1	AUROC	0.856277
MoleBERT	bbbp	classification	2	AUROC	0.821235
MoleBERT	clintox	classification	0	AUROC	0.848899
MoleBERT	clintox	classification	1	AUROC	0.851105
MoleBERT	clintox	classification	2	AUROC	0.692361
MoleBERT	sider	classification	0	AUROC	0.603055
MoleBERT	sider	classification	1	AUROC	0.628137
MoleBERT	sider	classification	2	AUROC	0.615023
MoleBERT	estrogen	classification	0	AUROC	0.935926
MoleBERT	estrogen	classification	1	AUROC	0.898218
MoleBERT	estrogen	classification	2	AUROC	0.826007
MoleBERT	mesta	classification	0	AUROC	0.842951
MoleBERT	mesta	classification	1	AUROC	0.938515
MoleBERT	mesta	classification	2	AUROC	0.822333
MoleBERT	tox21	classification	0	AUROC	0.802912
MoleBERT	tox21	classification	1	AUROC	0.85059
MoleBERT	tox21	classification	2	AUROC	0.842763
MoleBERT	toxcast	classification	0	AUROC	0.709322
MoleBERT	toxcast	classification	1	AUROC	0.720101
MoleBERT	toxcast	classification	2	AUROC	0.731153
Edgepred$_{Sup}$	bace	classification	0	AUROC	0.859626
Edgepred$_{Sup}$	bace	classification	1	AUROC	0.812721
Edgepred$_{Sup}$	bace	classification	2	AUROC	0.868488
Edgepred$_{Sup}$	bbbp	classification	0	AUROC	0.882097
Edgepred$_{Sup}$	bbbp	classification	1	AUROC	0.880967
Edgepred$_{Sup}$	bbbp	classification	2	AUROC	0.812654
Edgepred$_{Sup}$	clintox	classification	0	AUROC	0.733028
Edgepred$_{Sup}$	clintox	classification	1	AUROC	0.860775
Edgepred$_{Sup}$	clintox	classification	2	AUROC	0.640519
Edgepred$_{Sup}$	sider	classification	0	AUROC	0.626476
Edgepred$_{Sup}$	sider	classification	1	AUROC	0.610126
Edgepred$_{Sup}$	sider	classification	2	AUROC	0.622602
Edgepred$_{Sup}$	estrogen	classification	0	AUROC	0.947721
Edgepred$_{Sup}$	estrogen	classification	1	AUROC	0.912445
Edgepred$_{Sup}$	estrogen	classification	2	AUROC	0.810919
Edgepred$_{Sup}$	mesta	classification	0	AUROC	0.794707
Edgepred$_{Sup}$	mesta	classification	1	AUROC	0.947094
Edgepred$_{Sup}$	mesta	classification	2	AUROC	0.815698
Edgepred$_{Sup}$	tox21	classification	0	AUROC	0.798892
Edgepred$_{Sup}$	tox21	classification	1	AUROC	0.842541
Edgepred$_{Sup}$	tox21	classification	2	AUROC	0.845876
Edgepred$_{Sup}$	toxcast	classification	0	AUROC	0.706791
Edgepred$_{Sup}$	toxcast	classification	1	AUROC	0.722635
Edgepred$_{Sup}$	toxcast	classification	2	AUROC	0.734275
Infomax$_{Sup}$	bace	classification	0	AUROC	0.870588
Infomax$_{Sup}$	bace	classification	1	AUROC	0.787119
Infomax$_{Sup}$	bace	classification	2	AUROC	0.858652
Infomax$_{Sup}$	bbbp	classification	0	AUROC	0.911188
Infomax$_{Sup}$	bbbp	classification	1	AUROC	0.886054
Infomax$_{Sup}$	bbbp	classification	2	AUROC	0.822346
Infomax$_{Sup}$	clintox	classification	0	AUROC	0.827855
Infomax$_{Sup}$	clintox	classification	1	AUROC	0.820924
Infomax$_{Sup}$	clintox	classification	2	AUROC	0.612051
Infomax$_{Sup}$	sider	classification	0	AUROC	0.612211
Infomax$_{Sup}$	sider	classification	1	AUROC	0.622836
Infomax$_{Sup}$	sider	classification	2	AUROC	0.632035
Infomax$_{Sup}$	estrogen	classification	0	AUROC	0.927291
Infomax$_{Sup}$	estrogen	classification	1	AUROC	0.889172
Infomax$_{Sup}$	estrogen	classification	2	AUROC	0.774972
Infomax$_{Sup}$	mesta	classification	0	AUROC	0.817452
Infomax$_{Sup}$	mesta	classification	1	AUROC	0.956773
Infomax$_{Sup}$	mesta	classification	2	AUROC	0.818267
Infomax$_{Sup}$	tox21	classification	0	AUROC	0.808384
Infomax$_{Sup}$	tox21	classification	1	AUROC	0.847813
Infomax$_{Sup}$	tox21	classification	2	AUROC	0.821461
Infomax$_{Sup}$	toxcast	classification	0	AUROC	0.702427
Infomax$_{Sup}$	toxcast	classification	1	AUROC	0.71147
Infomax$_{Sup}$	toxcast	classification	2	AUROC	0.725364
GEM	bace	classification	0	AUROC	0.841615
GEM	bace	classification	1	AUROC	0.8743
GEM	bace	classification	2	AUROC	0.856272
GEM	bbbp	classification	0	AUROC	0.911388
GEM	bbbp	classification	1	AUROC	0.867043
GEM	bbbp	classification	2	AUROC	0.906426
GEM	clintox	classification	0	AUROC	0.912949
GEM	clintox	classification	1	AUROC	0.874267
GEM	clintox	classification	2	AUROC	0.926694
GEM	sider	classification	0	AUROC	0.608694
GEM	sider	classification	1	AUROC	0.630061
GEM	sider	classification	2	AUROC	0.623601
GEM	estrogen	classification	0	AUROC	0.9342
GEM	estrogen	classification	1	AUROC	0.907955
GEM	estrogen	classification	2	AUROC	0.841021
GEM	mesta	classification	0	AUROC	0.804382
GEM	mesta	classification	1	AUROC	0.925315
GEM	mesta	classification	2	AUROC	0.858374
GEM	tox21	classification	0	AUROC	0.811029
GEM	tox21	classification	1	AUROC	0.849931
GEM	tox21	classification	2	AUROC	0.83427
GEM	toxcast	classification	0	AUROC	0.720003
GEM	toxcast	classification	1	AUROC	0.722524
GEM	toxcast	classification	2	AUROC	0.755978
Contextpred$_{Sup}$	freesolv	regression	0	RMSE	2.26629
Contextpred$_{Sup}$	freesolv	regression	1	RMSE	1.68386
Contextpred$_{Sup}$	freesolv	regression	2	RMSE	3.20003
Contextpred$_{Sup}$	esol	regression	0	RMSE	1.1838
Contextpred$_{Sup}$	esol	regression	1	RMSE	1.14341
Contextpred$_{Sup}$	esol	regression	2	RMSE	1.20753
Contextpred$_{Sup}$	lipo	regression	0	RMSE	0.713737
Contextpred$_{Sup}$	lipo	regression	1	RMSE	0.688552
Contextpred$_{Sup}$	lipo	regression	2	RMSE	0.641264
Masking$_{Sup}$	freesolv	regression	0	RMSE	2.68551
Masking$_{Sup}$	freesolv	regression	1	RMSE	2.31946
Masking$_{Sup}$	freesolv	regression	2	RMSE	3.64541
Masking$_{Sup}$	esol	regression	0	RMSE	1.16388
Masking$_{Sup}$	esol	regression	1	RMSE	1.44182
Masking$_{Sup}$	esol	regression	2	RMSE	1.28401
Masking$_{Sup}$	lipo	regression	0	RMSE	0.70496
Masking$_{Sup}$	lipo	regression	1	RMSE	0.69264
Masking$_{Sup}$	lipo	regression	2	RMSE	0.64439
Infomax	freesolv	regression	0	RMSE	2.72081
Infomax	freesolv	regression	1	RMSE	2.79896
Infomax	freesolv	regression	2	RMSE	4.72727
Infomax	esol	regression	0	RMSE	0.995102
Infomax	esol	regression	1	RMSE	1.03459
Infomax	esol	regression	2	RMSE	1.25916
Infomax	lipo	regression	0	RMSE	0.864312
Infomax	lipo	regression	1	RMSE	0.779405
Infomax	lipo	regression	2	RMSE	0.753282
Contextpred	freesolv	regression	0	RMSE	2.3146
Contextpred	freesolv	regression	1	RMSE	1.95664
Contextpred	freesolv	regression	2	RMSE	4.39905
Contextpred	esol	regression	0	RMSE	1.11772
Contextpred	esol	regression	1	RMSE	1.05598
Contextpred	esol	regression	2	RMSE	1.05601
Contextpred	lipo	regression	0	RMSE	0.747423
Contextpred	lipo	regression	1	RMSE	0.674089
Contextpred	lipo	regression	2	RMSE	0.744704
GraphLoG	freesolv	regression	0	RMSE	2.31151
GraphLoG	freesolv	regression	1	RMSE	2.41292
GraphLoG	freesolv	regression	2	RMSE	4.15755
GraphLoG	esol	regression	0	RMSE	1.23516
GraphLoG	esol	regression	1	RMSE	1.25293
GraphLoG	esol	regression	2	RMSE	1.25812
GraphLoG	lipo	regression	0	RMSE	0.762637
GraphLoG	lipo	regression	1	RMSE	0.768415
GraphLoG	lipo	regression	2	RMSE	0.808308
GraphCL	freesolv	regression	0	RMSE	2.8753
GraphCL	freesolv	regression	1	RMSE	3.0504
GraphCL	freesolv	regression	2	RMSE	3.52138
GraphCL	esol	regression	0	RMSE	1.64155
GraphCL	esol	regression	1	RMSE	1.54637
GraphCL	esol	regression	2	RMSE	1.43165
GraphCL	lipo	regression	0	RMSE	0.816496
GraphCL	lipo	regression	1	RMSE	0.779253
GraphCL	lipo	regression	2	RMSE	0.734365
JOAO	freesolv	regression	0	RMSE	3.06646
JOAO	freesolv	regression	1	RMSE	3.13508
JOAO	freesolv	regression	2	RMSE	5.64977
JOAO	esol	regression	0	RMSE	1.25292
JOAO	esol	regression	1	RMSE	1.22455
JOAO	esol	regression	2	RMSE	1.18376
JOAO	lipo	regression	0	RMSE	0.735091
JOAO	lipo	regression	1	RMSE	0.727658
JOAO	lipo	regression	2	RMSE	0.666311
Edgepred	freesolv	regression	0	RMSE	2.74981
Edgepred	freesolv	regression	1	RMSE	2.58176
Edgepred	freesolv	regression	2	RMSE	3.89778
Edgepred	esol	regression	0	RMSE	1.29253
Edgepred	esol	regression	1	RMSE	1.26504
Edgepred	esol	regression	2	RMSE	1.12576
Edgepred	lipo	regression	0	RMSE	0.721547
Edgepred	lipo	regression	1	RMSE	0.733922
Edgepred	lipo	regression	2	RMSE	0.702086
GraphMVP	freesolv	regression	0	RMSE	1.80674
GraphMVP	freesolv	regression	1	RMSE	3.34148
GraphMVP	freesolv	regression	2	RMSE	3.47284
GraphMVP	esol	regression	0	RMSE	1.30265
GraphMVP	esol	regression	1	RMSE	1.38885
GraphMVP	esol	regression	2	RMSE	1.37331
GraphMVP	lipo	regression	0	RMSE	0.745053
GraphMVP	lipo	regression	1	RMSE	0.707331
GraphMVP	lipo	regression	2	RMSE	0.683784
Masking	freesolv	regression	0	RMSE	3.04344
Masking	freesolv	regression	1	RMSE	2.62997
Masking	freesolv	regression	2	RMSE	3.44795
Masking	esol	regression	0	RMSE	1.17732
Masking	esol	regression	1	RMSE	1.4563
Masking	esol	regression	2	RMSE	1.34388
Masking	lipo	regression	0	RMSE	0.734836
Masking	lipo	regression	1	RMSE	0.729636
Masking	lipo	regression	2	RMSE	0.70812
3DInfomax	freesolv	classification	0	RMSE	3.13242
3DInfomax	freesolv	classification	1	RMSE	1.54951
3DInfomax	freesolv	classification	2	RMSE	3.23521
3DInfomax	esol	classification	0	RMSE	1.05462
3DInfomax	esol	classification	1	RMSE	0.734367
3DInfomax	esol	classification	2	RMSE	0.884345
3DInfomax	lipo	classification	0	RMSE	0.716538
3DInfomax	lipo	classification	1	RMSE	0.637736
3DInfomax	lipo	classification	2	RMSE	0.658848
GROVER	freesolv	classification	0	RMSE	1.40041
GROVER	freesolv	classification	1	RMSE	1.91889
GROVER	freesolv	classification	2	RMSE	3.83565
GROVER	esol	classification	0	RMSE	1.06214
GROVER	esol	classification	1	RMSE	0.80844
GROVER	esol	classification	2	RMSE	1.08611
GROVER	lipo	classification	0	RMSE	0.620278
GROVER	lipo	classification	1	RMSE	0.632985
GROVER	lipo	classification	2	RMSE	0.621914
ImageMol	esol	classfication	0	RMSE	1.07755
ImageMol	esol	classfication	1	RMSE	1.1225
ImageMol	esol	classfication	2	RMSE	1.11234
ImageMol	freesolv	classfication	0	RMSE	2.04684
ImageMol	freesolv	classfication	1	RMSE	2.20881
ImageMol	freesolv	classfication	2	RMSE	3.64783
ImageMol	lipo	classfication	0	RMSE	0.760967
ImageMol	lipo	classfication	1	RMSE	0.733831
ImageMol	lipo	classfication	2	RMSE	0.801581
MolFormer	esol	classfication	0	RMSE	0.899945
MolFormer	esol	classfication	1	RMSE	0.789989
MolFormer	esol	classfication	2	RMSE	0.772253
MolFormer	freesolv	classfication	0	RMSE	1.65732
MolFormer	freesolv	classfication	1	RMSE	2.44599
MolFormer	freesolv	classfication	2	RMSE	2.86363
MolFormer	lipo	classfication	0	RMSE	0.678612
MolFormer	lipo	classfication	1	RMSE	0.665268
MolFormer	lipo	classfication	2	RMSE	0.675063
KPGT	esol	regression	0	RMSE	0.884327
KPGT	esol	regression	1	RMSE	0.838705
KPGT	esol	regression	2	RMSE	0.688653
KPGT	lipo	regression	0	RMSE	0.600126
KPGT	lipo	regression	1	RMSE	0.612457
KPGT	lipo	regression	2	RMSE	0.588212
KPGT	freesolv	regression	0	RMSE	1.4995
KPGT	freesolv	regression	1	RMSE	1.55948
KPGT	freesolv	regression	2	RMSE	3.30385
GraphMAE	freesolv	regression	0	RMSE	2.33508
GraphMAE	freesolv	regression	1	RMSE	2.62192
GraphMAE	freesolv	regression	2	RMSE	4.1125
GraphMAE	esol	regression	0	RMSE	1.34094
GraphMAE	esol	regression	1	RMSE	1.38498
GraphMAE	esol	regression	2	RMSE	1.40914
GraphMAE	lipo	regression	0	RMSE	0.75928
GraphMAE	lipo	regression	1	RMSE	0.752516
GraphMAE	lipo	regression	2	RMSE	0.727569
MoleBERT	freesolv	regression	0	RMSE	2.70302
MoleBERT	freesolv	regression	1	RMSE	2.11772
MoleBERT	freesolv	regression	2	RMSE	3.58319
MoleBERT	esol	regression	0	RMSE	1.09216
MoleBERT	esol	regression	1	RMSE	1.16883
MoleBERT	esol	regression	2	RMSE	1.29254
MoleBERT	lipo	regression	0	RMSE	0.69194
MoleBERT	lipo	regression	1	RMSE	0.716714
MoleBERT	lipo	regression	2	RMSE	0.661611
Edgepred$_{Sup}$	freesolv	regression	0	RMSE	2.6485
Edgepred$_{Sup}$	freesolv	regression	1	RMSE	1.95557
Edgepred$_{Sup}$	freesolv	regression	2	RMSE	4.06294
Edgepred$_{Sup}$	esol	regression	0	RMSE	0.965601
Edgepred$_{Sup}$	esol	regression	1	RMSE	1.08814
Edgepred$_{Sup}$	esol	regression	2	RMSE	1.34487
Edgepred$_{Sup}$	lipo	regression	0	RMSE	0.712728
Edgepred$_{Sup}$	lipo	regression	1	RMSE	0.707387
Edgepred$_{Sup}$	lipo	regression	2	RMSE	0.702182
Infomax$_{Sup}$	freesolv	regression	0	RMSE	2.78295
Infomax$_{Sup}$	freesolv	regression	1	RMSE	1.97182
Infomax$_{Sup}$	freesolv	regression	2	RMSE	4.29714
Infomax$_{Sup}$	esol	regression	0	RMSE	1.27805
Infomax$_{Sup}$	esol	regression	1	RMSE	1.18621
Infomax$_{Sup}$	esol	regression	2	RMSE	1.24889
Infomax$_{Sup}$	lipo	regression	0	RMSE	0.779461
Infomax$_{Sup}$	lipo	regression	1	RMSE	0.718322
Infomax$_{Sup}$	lipo	regression	2	RMSE	0.689764
GEM	freesolv	regression	0	RMSE	2.07144
GEM	freesolv	regression	1	RMSE	2.03648
GEM	freesolv	regression	2	RMSE	3.05867
GEM	esol	regression	0	RMSE	0.862113
GEM	esol	regression	1	RMSE	0.776229
GEM	esol	regression	2	RMSE	0.770311
GEM	lipo	regression	0	RMSE	0.654329
GEM	lipo	regression	1	RMSE	0.668181
GEM	lipo	regression	2	RMSE	0.666989

## Sheet: Fig. 2c&Supplementary Figs. 4-8
Fig. 2c&Supplementary Figs. 4-8
Method	Metric	Dataset
Morgan + MLP (DeepPurpose)	0.908 ± 0.060	Caco2
GCN	0.599 ± 0.104	Caco2
AttrMasking	0.546 ± 0.052	Caco2
NeuralFP	0.530 ± 0.102	Caco2
ContextPred	0.502 ± 0.036	Caco2
CNN (DeepPurpose)	0.446 ± 0.036	Caco2
AttentiveFP	0.401 ± 0.032	Caco2
RDKit2D + MLP (DeepPurpose)	0.393 ± 0.024	Caco2
Euclia ML model	0.341 ± 0.004	Caco2
Chemprop	0.340 ± 0.016	Caco2
Chemprop-RDKit	0.328 ± 0.024	Caco2
Basic ML	0.321 ± 0.005	Caco2
XGBoost	0.289 ± 0.011	Caco2
MolMapNet-D	0.287 ± 0.005	Caco2
BaseBoosting	0.285 ± 0.005	Caco2
KPGT	0.284 ± 0.009	Caco2
Morgan + MLP (DeepPurpose)	0.807 ± 0.072	HIA
Basic ML	0.818 ± 0.010	HIA
CNN (DeepPurpose)	0.869 ± 0.026	HIA
Euclia ML model	0.926 ± 0.017	HIA
GCN	0.936 ± 0.024	HIA
NeuralFP	0.943 ± 0.014	HIA
ZairaChem	0.948 ± 0.018	HIA
Chemprop	0.965 ± 0.005	HIA
RDKit2D + MLP (DeepPurpose)	0.972 ± 0.008	HIA
AttentiveFP	0.974 ± 0.007	HIA
ContextPred	0.975 ± 0.004	HIA
AttrMasking	0.978 ± 0.006	HIA
Chemprop-RDKit	0.981 ± 0.002	HIA
RFStacker	0.988 ± 0.002	HIA
KPGT	0.982 ± 0.004	HIA
Basic ML	0.818 ± 0.000	Pgp
Euclia ML model	0.845 ± 0.003	Pgp
Chemprop	0.858 ± 0.036	Pgp
Morgan + MLP (DeepPurpose)	0.880 ± 0.006	Pgp
Chemprop-RDKit	0.883 ± 0.016	Pgp
AttentiveFP	0.892 ± 0.012	Pgp
GCN	0.895 ± 0.021	Pgp
NeuralFP	0.902 ± 0.020	Pgp
CNN (DeepPurpose)	0.908 ± 0.012	Pgp
RDKit2D + MLP (DeepPurpose)	0.918 ± 0.007	Pgp
ContextPred	0.923 ± 0.005	Pgp
AttrMasking	0.929 ± 0.006	Pgp
SimGCN	0.929 ± 0.010	Pgp
ZairaChem	0.935 ± 0.006	Pgp
KPGT	0.938 ± 0.004	Pgp
Basic ML	0.523 ± 0.011	Bioav
GCN	0.566 ± 0.115	Bioav
AttrMasking	0.577 ± 0.087	Bioav
Chemprop	0.579 ± 0.023	Bioav
Morgan + MLP (DeepPurpose)	0.581 ± 0.086	Bioav
CNN (DeepPurpose)	0.613 ± 0.013	Bioav
Euclia ML model	0.613 ± 0.015	Bioav
NeuralFP	0.632 ± 0.036	Bioav
AttentiveFP	0.632 ± 0.039	Bioav
Chemprop-RDKit	0.668 ± 0.069	Bioav
ContextPred	0.671 ± 0.026	Bioav
RDKit2D + MLP (DeepPurpose)	0.672 ± 0.021	Bioav
ZairaChem	0.706 ± 0.031	Bioav
SimGCN	0.748 ± 0.033	Bioav
KPGT	0.750 ± 0.022	Bioav
CNN (DeepPurpose)	0.743 ± 0.020	Lipo
Morgan + MLP (DeepPurpose)	0.701 ± 0.009	Lipo
Euclia ML model	0.621 ± 0.005	Lipo
Basic ML	0.617 ± 0.003	Lipo
RDKit2D + MLP (DeepPurpose)	0.574 ± 0.017	Lipo
AttentiveFP	0.572 ± 0.007	Lipo
NeuralFP	0.563 ± 0.023	Lipo
AttrMasking	0.547 ± 0.024	Lipo
GCN	0.541 ± 0.011	Lipo
ContextPred	0.535 ± 0.012	Lipo
BaseBoosting KyQVZ6b2	0.479 ± 0.007	Lipo
Chemprop	0.469 ± 0.005	Lipo
Chemprop-RDKit	0.466 ± 0.006	Lipo
KPGT	0.446 ± 0.016	Lipo
Morgan + MLP (DeepPurpose)	1.203 ± 0.019	AqSol
Euclia ML model	1.076 ± 0.016	AqSol
ContextPred	1.040 ± 0.045	AqSol
AttrMasking	1.026 ± 0.020	AqSol
CNN (DeepPurpose)	1.023 ± 0.023	AqSol
NeuralFP	0.947 ± 0.016	AqSol
GCN	0.907 ± 0.020	AqSol
Basic ML	0.828 ± 0.002	AqSol
RDKit2D + MLP (DeepPurpose)	0.827 ± 0.047	AqSol
Chemprop	0.818 ± 0.010	AqSol
AttentiveFP	0.776 ± 0.008	AqSol
Chemprop-RDKit	0.762 ± 0.020	AqSol
KPGT	0.714 ± 0.011	AqSol
Euclia ML model	0.725 ± 0.019	BBB
CNN (DeepPurpose)	0.781 ± 0.030	BBB
Basic ML	0.811 ± 0.013	BBB
Chemprop	0.820 ± 0.112	BBB
Morgan + MLP (DeepPurpose)	0.823 ± 0.015	BBB
NeuralFP	0.836 ± 0.009	BBB
GCN	0.842 ± 0.016	BBB
AttentiveFP	0.855 ± 0.011	BBB
Chemprop-RDKit	0.868 ± 0.027	BBB
RDKit2D + MLP (DeepPurpose)	0.889 ± 0.016	BBB
AttrMasking	0.892 ± 0.012	BBB
ContextPred	0.897 ± 0.004	BBB
SimGCN	0.901 ± 0.007	BBB
ZairaChem	0.910 ± 0.024	BBB
Lantern RADR Random Forest	0.928 ± 0.002	BBB
Lantern RADR Deep Neural Network	0.949 ± 0.004	BBB
Lantern RADR Logistic Regression	0.956 ± 0.006	BBB
Lantern RADR Ensemble	0.962 ± 0.003	BBB
KPGT	0.908 ± 0.005	BBB
Morgan + MLP (DeepPurpose)	12.848 ± 0.362	PPBR
CNN (DeepPurpose)	11.106 ± 0.358	PPBR
GCN	10.194 ± 0.373	PPBR
AttrMasking	10.075 ± 0.202	PPBR
RDKit2D + MLP (DeepPurpose)	9.994 ± 0.319	PPBR
Euclia ML model	9.942 ± 0.121	PPBR
ContextPred	9.445 ± 0.224	PPBR
AttentiveFP	9.373 ± 0.335	PPBR
NeuralFP	9.292 ± 0.384	PPBR
Basic ML	9.185 ± 0.000	PPBR
Chemprop-RDKit	8.312 ± 0.180	PPBR
BaseBoosting KyQVZ6b2	7.914 ± 0.096	PPBR
Chemprop	7.811 ± 0.163	PPBR
KPGT	7.684 ± 0.250	PPBR
CNN (DeepPurpose)	0.226 ± 0.114	VDss
AttentiveFP	0.241 ± 0.145	VDss
NeuralFP	0.258 ± 0.162	VDss
Chemprop-RDKit	0.394 ± 0.076	VDss
GCN	0.457 ± 0.050	VDss
Chemprop	0.474 ± 0.048	VDss
ContextPred	0.485 ± 0.092	VDss
Morgan + MLP (DeepPurpose)	0.493 ± 0.011	VDss
AttrMasking	0.559 ± 0.019	VDss
RDKit2D + MLP (DeepPurpose)	0.561 ± 0.025	VDss
SimGCN	0.582 ± 0.031	VDss
Euclia ML model	0.609 ± 0.014	VDss
Basic ML	0.627 ± 0.010	VDss
KPGT	0.633 ± 0.016	VDss
Euclia ML model	0.536 ± 0.003	CYP2C9$_{inh}$
Basic ML	0.556 ± 0.000	CYP2C9$_{inh}$
CNN (DeepPurpose)	0.713 ± 0.006	CYP2C9$_{inh}$
Morgan + MLP (DeepPurpose)	0.715 ± 0.004	CYP2C9$_{inh}$
GCN	0.735 ± 0.004	CYP2C9$_{inh}$
NeuralFP	0.739 ± 0.010	CYP2C9$_{inh}$
RDKit2D + MLP (DeepPurpose)	0.742 ± 0.006	CYP2C9$_{inh}$
AttentiveFP	0.749 ± 0.004	CYP2C9$_{inh}$
Chemprop	0.750 ± 0.004	CYP2C9$_{inh}$
ColorRefinement + Weighted Ensemble LGBM	0.767 ± 0.003	CYP2C9$_{inh}$
Chemprop-RDKit	0.780 ± 0.001	CYP2C9$_{inh}$
ZairaChem	0.786 ± 0.004	CYP2C9$_{inh}$
KPGT	0.797 ± 0.006	CYP2C9$_{inh}$
Euclia ML model	0.348 ± 0.004	CYP2D6$_{inh}$
Basic ML	0.358 ± 0.000	CYP2D6$_{inh}$
CNN (DeepPurpose)	0.544 ± 0.053	CYP2D6$_{inh}$
Morgan + MLP (DeepPurpose)	0.587 ± 0.011	CYP2D6$_{inh}$
RDKit2D + MLP (DeepPurpose)	0.616 ± 0.007	CYP2D6$_{inh}$
GCN	0.616 ± 0.020	CYP2D6$_{inh}$
NeuralFP	0.627 ± 0.009	CYP2D6$_{inh}$
ZairaChem	0.644 ± 0.085	CYP2D6$_{inh}$
Chemprop	0.645 ± 0.018	CYP2D6$_{inh}$
AttentiveFP	0.646 ± 0.014	CYP2D6$_{inh}$
Chemprop-RDKit	0.672 ± 0.008	CYP2D6$_{inh}$
KPGT	0.724 ± 0.008	CYP2D6$_{inh}$
Basic ML	0.654 ± 0.000	CYP3A4$_{inh}$
Euclia ML model	0.696 ± 0.004	CYP3A4$_{inh}$
CNN (DeepPurpose)	0.821 ± 0.003	CYP3A4$_{inh}$
Morgan + MLP (DeepPurpose)	0.827 ± 0.009	CYP3A4$_{inh}$
RDKit2D + MLP (DeepPurpose)	0.829 ± 0.007	CYP3A4$_{inh}$
GCN	0.840 ± 0.010	CYP3A4$_{inh}$
NeuralFP	0.849 ± 0.004	CYP3A4$_{inh}$
AttentiveFP	0.851 ± 0.006	CYP3A4$_{inh}$
Chemprop	0.862 ± 0.004	CYP3A4$_{inh}$
Chemprop-RDKit	0.874 ± 0.004	CYP3A4$_{inh}$
ZairaChem	0.875 ± 0.002	CYP3A4$_{inh}$
KPGT	0.894 ± 0.004	CYP3A4$_{inh}$
Basic ML	0.281 ± 0.000	CYP2C9$_{sub}$
GCN	0.344 ± 0.051	CYP2C9$_{sub}$
Euclia ML model	0.347 ± 0.018	CYP2C9$_{sub}$
NeuralFP	0.359 ± 0.059	CYP2C9$_{sub}$
RDKit2D + MLP (DeepPurpose)	0.360 ± 0.040	CYP2C9$_{sub}$
CNN (DeepPurpose)	0.367 ± 0.059	CYP2C9$_{sub}$
AttentiveFP	0.375 ± 0.032	CYP2C9$_{sub}$
Morgan + MLP (DeepPurpose)	0.380 ± 0.015	CYP2C9$_{sub}$
AttrMasking	0.381 ± 0.045	CYP2C9$_{sub}$
Chemprop	0.387 ± 0.012	CYP2C9$_{sub}$
ContextPred	0.392 ± 0.026	CYP2C9$_{sub}$
Chemprop-RDKit	0.407 ± 0.020	CYP2C9$_{sub}$
SimGCN	0.433 ± 0.017	CYP2C9$_{sub}$
Random Forest	0.437 ± 0.022	CYP2C9$_{sub}$
ZairaChem	0.441 ± 0.033	CYP2C9$_{sub}$
KPGT	0.450 ± 0.044	CYP2C9$_{sub}$
Basic ML	0.478 ± 0.018	CYP2D6$_{sub}$
CNN (DeepPurpose)	0.485 ± 0.037	CYP2D6$_{sub}$
Euclia ML model	0.498 ± 0.015	CYP2D6$_{sub}$
NeuralFP	0.572 ± 0.062	CYP2D6$_{sub}$
AttentiveFP	0.574 ± 0.030	CYP2D6$_{sub}$
GCN	0.617 ± 0.039	CYP2D6$_{sub}$
Chemprop	0.624 ± 0.046	CYP2D6$_{sub}$
Morgan + MLP (DeepPurpose)	0.671 ± 0.066	CYP2D6$_{sub}$
RDKit2D + MLP (DeepPurpose)	0.677 ± 0.047	CYP2D6$_{sub}$
Chemprop-RDKit	0.684 ± 0.029	CYP2D6$_{sub}$
ZairaChem	0.685 ± 0.029	CYP2D6$_{sub}$
AttrMasking	0.704 ± 0.028	CYP2D6$_{sub}$
ContextPred	0.736 ± 0.024	CYP2D6$_{sub}$
KPGT	0.737 ± 0.016	CYP2D6$_{sub}$

## Sheet: Fig. 2d-e
Figs. 2d-e
dataset	method	rmse	cliff_rmse
CHEMBL204_Ki	GROVER	0.73376	0.813515
CHEMBL214_Ki	GROVER	0.663139	0.699082
CHEMBL218_EC50	GROVER	0.723609	0.765712
CHEMBL219_Ki	GROVER	0.737174	0.749213
CHEMBL228_Ki	GROVER	0.689699	0.768977
CHEMBL231_Ki	GROVER	0.649094	0.805201
CHEMBL233_Ki	GROVER	0.706957	0.751339
CHEMBL234_Ki	GROVER	0.650065	0.690753
CHEMBL235_EC50	GROVER	0.670582	0.771016
CHEMBL236_Ki	GROVER	0.702703	0.8722
CHEMBL237_EC50	GROVER	0.768661	0.846042
CHEMBL237_Ki	GROVER	0.659803	0.727194
CHEMBL238_Ki	GROVER	0.610983	0.756586
CHEMBL239_EC50	GROVER	0.682349	0.784433
CHEMBL244_Ki	GROVER	0.710463	0.829178
CHEMBL262_Ki	GROVER	0.756817	0.741088
CHEMBL264_Ki	GROVER	0.608157	0.696361
CHEMBL287_Ki	GROVER	0.731892	0.773831
CHEMBL1862_Ki	GROVER	0.667501	0.635036
CHEMBL1871_Ki	GROVER	0.693608	0.6939
CHEMBL2034_Ki	GROVER	0.680384	0.84787
CHEMBL2047_EC50	GROVER	0.630988	0.671448
CHEMBL2147_Ki	GROVER	0.676009	0.7581
CHEMBL2835_Ki	GROVER	0.427655	0.759783
CHEMBL2971_Ki	GROVER	0.647391	0.886993
CHEMBL3979_EC50	GROVER	0.700962	0.753763
CHEMBL4005_Ki	GROVER	0.618303	0.769623
CHEMBL4203_Ki	GROVER	0.899105	1.33461
CHEMBL4616_EC50	GROVER	0.631546	0.671383
CHEMBL4792_Ki	GROVER	0.677393	0.749491
CHEMBL204_Ki	3DInfomax	0.945032	0.990616
CHEMBL214_Ki	3DInfomax	0.797814	0.787643
CHEMBL218_EC50	3DInfomax	0.762834	0.763735
CHEMBL219_Ki	3DInfomax	0.793236	0.836216
CHEMBL228_Ki	3DInfomax	0.819273	0.900471
CHEMBL231_Ki	3DInfomax	0.810067	0.870892
CHEMBL233_Ki	3DInfomax	0.858847	0.848656
CHEMBL234_Ki	3DInfomax	0.759134	0.817524
CHEMBL235_EC50	3DInfomax	0.703246	0.845631
CHEMBL236_Ki	3DInfomax	0.870068	0.982312
CHEMBL237_EC50	3DInfomax	0.931242	0.990906
CHEMBL237_Ki	3DInfomax	0.848795	0.914379
CHEMBL238_Ki	3DInfomax	0.931795	0.897593
CHEMBL239_EC50	3DInfomax	0.844632	0.890642
CHEMBL244_Ki	3DInfomax	1.00388	1.04825
CHEMBL262_Ki	3DInfomax	0.897869	0.922439
CHEMBL264_Ki	3DInfomax	0.714251	0.779301
CHEMBL287_Ki	3DInfomax	0.774933	0.771456
CHEMBL1862_Ki	3DInfomax	0.753331	0.707072
CHEMBL1871_Ki	3DInfomax	0.838122	0.83621
CHEMBL2034_Ki	3DInfomax	0.776256	0.966491
CHEMBL2047_EC50	3DInfomax	0.705431	0.763624
CHEMBL2147_Ki	3DInfomax	0.761819	0.746811
CHEMBL2835_Ki	3DInfomax	0.505932	0.815673
CHEMBL2971_Ki	3DInfomax	0.718634	1.0274
CHEMBL3979_EC50	3DInfomax	0.810289	0.878641
CHEMBL4005_Ki	3DInfomax	0.677455	0.768821
CHEMBL4203_Ki	3DInfomax	0.970428	1.27403
CHEMBL4616_EC50	3DInfomax	0.726448	0.751239
CHEMBL4792_Ki	3DInfomax	0.805036	0.828052
CHEMBL204_Ki	Contextpred	0.842257	0.913497
CHEMBL214_Ki	Contextpred	0.728638	0.792633
CHEMBL218_EC50	Contextpred	0.755477	0.763569
CHEMBL219_Ki	Contextpred	0.803646	0.848082
CHEMBL228_Ki	Contextpred	0.776417	0.856933
CHEMBL231_Ki	Contextpred	0.70078	0.84302
CHEMBL233_Ki	Contextpred	0.796271	0.8577
CHEMBL234_Ki	Contextpred	0.736233	0.707343
CHEMBL235_EC50	Contextpred	0.667491	0.763674
CHEMBL236_Ki	Contextpred	0.806838	0.931236
CHEMBL237_EC50	Contextpred	0.862483	0.936913
CHEMBL237_Ki	Contextpred	0.767988	0.762428
CHEMBL238_Ki	Contextpred	0.668991	0.779985
CHEMBL239_EC50	Contextpred	0.756035	0.83449
CHEMBL244_Ki	Contextpred	0.812911	0.890852
CHEMBL262_Ki	Contextpred	0.820586	1.01349
CHEMBL264_Ki	Contextpred	0.679903	0.738054
CHEMBL287_Ki	Contextpred	0.807103	0.801564
CHEMBL1862_Ki	Contextpred	0.741409	0.771721
CHEMBL1871_Ki	Contextpred	0.742271	0.798132
CHEMBL2034_Ki	Contextpred	0.724775	0.914605
CHEMBL2047_EC50	Contextpred	0.621752	0.710033
CHEMBL2147_Ki	Contextpred	0.786258	0.94564
CHEMBL2835_Ki	Contextpred	0.473867	0.929044
CHEMBL2971_Ki	Contextpred	0.756681	1.02966
CHEMBL3979_EC50	Contextpred	0.747372	0.810138
CHEMBL4005_Ki	Contextpred	0.63654	0.729351
CHEMBL4203_Ki	Contextpred	0.947025	1.17453
CHEMBL4616_EC50	Contextpred	0.73356	0.708397
CHEMBL4792_Ki	Contextpred	0.717693	0.733545
CHEMBL204_Ki	Edgepred	0.879497	0.953584
CHEMBL214_Ki	Edgepred	0.737387	0.760772
CHEMBL218_EC50	Edgepred	0.735597	0.747828
CHEMBL219_Ki	Edgepred	0.833326	0.866029
CHEMBL228_Ki	Edgepred	0.77839	0.860171
CHEMBL231_Ki	Edgepred	0.75572	0.890791
CHEMBL233_Ki	Edgepred	0.806893	0.849814
CHEMBL234_Ki	Edgepred	0.735831	0.740497
CHEMBL235_EC50	Edgepred	0.711826	0.81407
CHEMBL236_Ki	Edgepred	0.785068	0.915942
CHEMBL237_EC50	Edgepred	0.924183	0.955937
CHEMBL237_Ki	Edgepred	0.769885	0.761029
CHEMBL238_Ki	Edgepred	0.634126	0.796905
CHEMBL239_EC50	Edgepred	0.733291	0.812502
CHEMBL244_Ki	Edgepred	1.48039	1.88651
CHEMBL262_Ki	Edgepred	0.803227	0.906187
CHEMBL264_Ki	Edgepred	0.679365	0.707022
CHEMBL287_Ki	Edgepred	0.823905	0.794236
CHEMBL1862_Ki	Edgepred	0.760154	0.679433
CHEMBL1871_Ki	Edgepred	0.770764	0.78611
CHEMBL2034_Ki	Edgepred	0.714792	0.911935
CHEMBL2047_EC50	Edgepred	0.609173	0.658841
CHEMBL2147_Ki	Edgepred	0.821351	0.894105
CHEMBL2835_Ki	Edgepred	0.476764	0.731319
CHEMBL2971_Ki	Edgepred	0.757088	1.01444
CHEMBL3979_EC50	Edgepred	0.737063	0.791474
CHEMBL4005_Ki	Edgepred	0.603628	0.706668
CHEMBL4203_Ki	Edgepred	0.908589	1.23282
CHEMBL4616_EC50	Edgepred	0.738819	0.691236
CHEMBL4792_Ki	Edgepred	0.724401	0.757648
CHEMBL204_Ki	GraphCL	0.924339	0.949111
CHEMBL214_Ki	GraphCL	0.743434	0.790567
CHEMBL218_EC50	GraphCL	0.73749	0.779563
CHEMBL219_Ki	GraphCL	0.812841	0.831599
CHEMBL228_Ki	GraphCL	0.820499	0.865685
CHEMBL231_Ki	GraphCL	0.723429	0.867419
CHEMBL233_Ki	GraphCL	0.824203	0.890377
CHEMBL234_Ki	GraphCL	0.757617	0.761248
CHEMBL235_EC50	GraphCL	0.732633	0.804213
CHEMBL236_Ki	GraphCL	0.815853	0.939757
CHEMBL237_EC50	GraphCL	0.848061	0.913334
CHEMBL237_Ki	GraphCL	0.774388	0.764563
CHEMBL238_Ki	GraphCL	0.650098	0.789702
CHEMBL239_EC50	GraphCL	0.742486	0.851436
CHEMBL244_Ki	GraphCL	0.84173	0.895911
CHEMBL262_Ki	GraphCL	0.788343	0.969267
CHEMBL264_Ki	GraphCL	0.73338	0.798393
CHEMBL287_Ki	GraphCL	0.837713	0.765824
CHEMBL1862_Ki	GraphCL	0.761156	0.724116
CHEMBL1871_Ki	GraphCL	0.691475	0.823861
CHEMBL2034_Ki	GraphCL	0.801385	0.931869
CHEMBL2047_EC50	GraphCL	0.612928	0.698554
CHEMBL2147_Ki	GraphCL	0.815805	0.958717
CHEMBL2835_Ki	GraphCL	0.484276	0.787348
CHEMBL2971_Ki	GraphCL	0.749487	1.00059
CHEMBL3979_EC50	GraphCL	0.768358	0.854018
CHEMBL4005_Ki	GraphCL	0.624825	0.684668
CHEMBL4203_Ki	GraphCL	0.93826	1.0028
CHEMBL4616_EC50	GraphCL	0.703305	0.679161
CHEMBL4792_Ki	GraphCL	0.75258	0.826683
CHEMBL204_Ki	GraphLoG	0.931294	1.0207
CHEMBL214_Ki	GraphLoG	0.777575	0.794575
CHEMBL218_EC50	GraphLoG	0.750376	0.791766
CHEMBL219_Ki	GraphLoG	0.866588	0.883945
CHEMBL228_Ki	GraphLoG	0.86775	0.924116
CHEMBL231_Ki	GraphLoG	0.768807	0.76815
CHEMBL233_Ki	GraphLoG	0.860146	0.856562
CHEMBL234_Ki	GraphLoG	0.765681	0.76663
CHEMBL235_EC50	GraphLoG	0.77764	0.847509
CHEMBL236_Ki	GraphLoG	0.869497	1.00395
CHEMBL237_EC50	GraphLoG	0.962838	0.977167
CHEMBL237_Ki	GraphLoG	0.81469	0.816902
CHEMBL238_Ki	GraphLoG	0.73729	0.812085
CHEMBL239_EC50	GraphLoG	0.812687	0.869666
CHEMBL244_Ki	GraphLoG	0.924324	1.00249
CHEMBL262_Ki	GraphLoG	0.875345	0.93682
CHEMBL264_Ki	GraphLoG	0.732245	0.808886
CHEMBL287_Ki	GraphLoG	0.886463	0.830581
CHEMBL1862_Ki	GraphLoG	0.763999	0.690839
CHEMBL1871_Ki	GraphLoG	0.734109	0.80796
CHEMBL2034_Ki	GraphLoG	0.805664	1.01714
CHEMBL2047_EC50	GraphLoG	0.690533	0.772577
CHEMBL2147_Ki	GraphLoG	0.874582	0.919796
CHEMBL2835_Ki	GraphLoG	0.473354	0.848745
CHEMBL2971_Ki	GraphLoG	0.822186	1.11617
CHEMBL3979_EC50	GraphLoG	0.860363	0.888243
CHEMBL4005_Ki	GraphLoG	0.704835	0.78063
CHEMBL4203_Ki	GraphLoG	0.990218	1.30476
CHEMBL4616_EC50	GraphLoG	0.740902	0.726496
CHEMBL4792_Ki	GraphLoG	0.775352	0.795548
CHEMBL204_Ki	Infomax	0.896421	1.00209
CHEMBL214_Ki	Infomax	0.729214	0.765875
CHEMBL218_EC50	Infomax	0.776795	0.754791
CHEMBL219_Ki	Infomax	0.84566	0.921459
CHEMBL228_Ki	Infomax	0.786273	0.849315
CHEMBL231_Ki	Infomax	0.740496	0.856978
CHEMBL233_Ki	Infomax	0.832149	0.854987
CHEMBL234_Ki	Infomax	0.712484	0.712786
CHEMBL235_EC50	Infomax	0.715404	0.804966
CHEMBL236_Ki	Infomax	0.816481	0.939901
CHEMBL237_EC50	Infomax	0.935861	1.04271
CHEMBL237_Ki	Infomax	0.781246	0.804317
CHEMBL238_Ki	Infomax	0.650198	0.751892
CHEMBL239_EC50	Infomax	0.783141	0.879116
CHEMBL244_Ki	Infomax	0.833638	0.919358
CHEMBL262_Ki	Infomax	0.846795	0.983489
CHEMBL264_Ki	Infomax	0.721956	0.785279
CHEMBL287_Ki	Infomax	0.871034	0.808357
CHEMBL1862_Ki	Infomax	0.740804	0.799318
CHEMBL1871_Ki	Infomax	0.755999	0.769046
CHEMBL2034_Ki	Infomax	0.778114	0.931175
CHEMBL2047_EC50	Infomax	0.651423	0.670772
CHEMBL2147_Ki	Infomax	0.866362	0.925109
CHEMBL2835_Ki	Infomax	0.471834	0.810121
CHEMBL2971_Ki	Infomax	0.763415	1.05988
CHEMBL3979_EC50	Infomax	0.84573	0.886353
CHEMBL4005_Ki	Infomax	0.650951	0.730312
CHEMBL4203_Ki	Infomax	0.975748	1.12783
CHEMBL4616_EC50	Infomax	0.676983	0.685472
CHEMBL4792_Ki	Infomax	0.770545	0.81932
CHEMBL204_Ki	GraphMAE	0.916045	0.935153
CHEMBL214_Ki	GraphMAE	0.709822	0.710316
CHEMBL218_EC50	GraphMAE	0.786342	0.757332
CHEMBL219_Ki	GraphMAE	0.847997	0.822242
CHEMBL228_Ki	GraphMAE	0.796	0.868421
CHEMBL231_Ki	GraphMAE	0.733023	0.859322
CHEMBL233_Ki	GraphMAE	0.835254	0.861983
CHEMBL234_Ki	GraphMAE	0.705736	0.710864
CHEMBL235_EC50	GraphMAE	0.704331	0.82592
CHEMBL236_Ki	GraphMAE	0.764845	0.904684
CHEMBL237_EC50	GraphMAE	0.852831	0.960106
CHEMBL237_Ki	GraphMAE	0.7641	0.759338
CHEMBL238_Ki	GraphMAE	0.701259	0.819991
CHEMBL239_EC50	GraphMAE	0.745403	0.859192
CHEMBL244_Ki	GraphMAE	0.796208	0.869679
CHEMBL262_Ki	GraphMAE	0.804968	0.910572
CHEMBL264_Ki	GraphMAE	0.692989	0.75363
CHEMBL287_Ki	GraphMAE	0.792128	0.746321
CHEMBL1862_Ki	GraphMAE	0.78796	0.715051
CHEMBL1871_Ki	GraphMAE	0.679708	0.815954
CHEMBL2034_Ki	GraphMAE	0.746184	0.923389
CHEMBL2047_EC50	GraphMAE	0.578274	0.697644
CHEMBL2147_Ki	GraphMAE	0.754591	0.816759
CHEMBL2835_Ki	GraphMAE	0.485603	0.766198
CHEMBL2971_Ki	GraphMAE	0.798218	1.15673
CHEMBL3979_EC50	GraphMAE	0.783667	0.85182
CHEMBL4005_Ki	GraphMAE	0.669428	0.728587
CHEMBL4203_Ki	GraphMAE	0.888317	1.02658
CHEMBL4616_EC50	GraphMAE	0.701062	0.718163
CHEMBL4792_Ki	GraphMAE	0.778906	0.789258
CHEMBL204_Ki	GraphMVP	0.924268	1.03259
CHEMBL214_Ki	GraphMVP	0.709818	0.745968
CHEMBL218_EC50	GraphMVP	0.78168	0.753318
CHEMBL219_Ki	GraphMVP	0.82044	0.852805
CHEMBL228_Ki	GraphMVP	0.785999	0.846715
CHEMBL231_Ki	GraphMVP	0.681726	0.835939
CHEMBL233_Ki	GraphMVP	0.820587	0.871116
CHEMBL234_Ki	GraphMVP	0.762594	0.776928
CHEMBL235_EC50	GraphMVP	0.722145	0.817054
CHEMBL236_Ki	GraphMVP	0.818524	0.942387
CHEMBL237_EC50	GraphMVP	0.905027	0.979469
CHEMBL237_Ki	GraphMVP	0.772228	0.783842
CHEMBL238_Ki	GraphMVP	0.624128	0.784343
CHEMBL239_EC50	GraphMVP	0.767999	0.80848
CHEMBL244_Ki	GraphMVP	0.84	0.922721
CHEMBL262_Ki	GraphMVP	0.818801	0.848991
CHEMBL264_Ki	GraphMVP	0.705046	0.767748
CHEMBL287_Ki	GraphMVP	0.826924	0.84154
CHEMBL1862_Ki	GraphMVP	0.79517	0.782019
CHEMBL1871_Ki	GraphMVP	0.739705	0.760491
CHEMBL2034_Ki	GraphMVP	0.787292	0.975208
CHEMBL2047_EC50	GraphMVP	0.689573	0.783548
CHEMBL2147_Ki	GraphMVP	0.833515	0.880404
CHEMBL2835_Ki	GraphMVP	0.46355	0.76718
CHEMBL2971_Ki	GraphMVP	0.7236	0.893416
CHEMBL3979_EC50	GraphMVP	0.754408	0.772943
CHEMBL4005_Ki	GraphMVP	0.68811	0.806065
CHEMBL4203_Ki	GraphMVP	0.998001	1.42262
CHEMBL4616_EC50	GraphMVP	0.723847	0.725784
CHEMBL4792_Ki	GraphMVP	0.742322	0.80007
CHEMBL204_Ki	JOAO	0.895428	0.953973
CHEMBL214_Ki	JOAO	0.705211	0.708303
CHEMBL218_EC50	JOAO	0.757748	0.764505
CHEMBL219_Ki	JOAO	0.819427	0.862498
CHEMBL228_Ki	JOAO	0.801282	0.89073
CHEMBL231_Ki	JOAO	0.688416	0.797969
CHEMBL233_Ki	JOAO	0.804305	0.852193
CHEMBL234_Ki	JOAO	0.714441	0.725688
CHEMBL235_EC50	JOAO	0.721155	0.817419
CHEMBL236_Ki	JOAO	0.777718	0.911008
CHEMBL237_EC50	JOAO	0.954448	1.06744
CHEMBL237_Ki	JOAO	0.737324	0.77917
CHEMBL238_Ki	JOAO	0.649765	0.767662
CHEMBL239_EC50	JOAO	0.734945	0.819581
CHEMBL244_Ki	JOAO	0.812566	0.893148
CHEMBL262_Ki	JOAO	0.810752	1.06573
CHEMBL264_Ki	JOAO	0.684972	0.750807
CHEMBL287_Ki	JOAO	0.817936	0.803001
CHEMBL1862_Ki	JOAO	0.775593	0.751529
CHEMBL1871_Ki	JOAO	0.72904	0.836485
CHEMBL2034_Ki	JOAO	0.797781	0.988945
CHEMBL2047_EC50	JOAO	0.650282	0.722824
CHEMBL2147_Ki	JOAO	0.733333	0.832414
CHEMBL2835_Ki	JOAO	0.504388	0.849881
CHEMBL2971_Ki	JOAO	0.748462	1.01662
CHEMBL3979_EC50	JOAO	0.800839	0.856088
CHEMBL4005_Ki	JOAO	0.653568	0.75441
CHEMBL4203_Ki	JOAO	0.966736	1.23208
CHEMBL4616_EC50	JOAO	0.74095	0.720624
CHEMBL4792_Ki	JOAO	0.72553	0.818044
CHEMBL204_Ki	Masking	0.870417	0.935558
CHEMBL214_Ki	Masking	0.725878	0.752267
CHEMBL218_EC50	Masking	0.737023	0.811446
CHEMBL219_Ki	Masking	0.84397	0.883266
CHEMBL228_Ki	Masking	0.835859	0.885337
CHEMBL231_Ki	Masking	0.709459	0.802629
CHEMBL233_Ki	Masking	0.818888	0.843347
CHEMBL234_Ki	Masking	0.722618	0.722169
CHEMBL235_EC50	Masking	0.696276	0.809714
CHEMBL236_Ki	Masking	0.745202	0.870667
CHEMBL237_EC50	Masking	0.860303	0.95189
CHEMBL237_Ki	Masking	0.741988	0.707111
CHEMBL238_Ki	Masking	0.706225	0.858108
CHEMBL239_EC50	Masking	0.781162	0.828674
CHEMBL244_Ki	Masking	0.801661	0.894204
CHEMBL262_Ki	Masking	0.918799	0.942728
CHEMBL264_Ki	Masking	0.673838	0.699757
CHEMBL287_Ki	Masking	0.847855	0.817517
CHEMBL1862_Ki	Masking	0.777054	0.722146
CHEMBL1871_Ki	Masking	0.711867	0.807722
CHEMBL2034_Ki	Masking	0.744435	0.904931
CHEMBL2047_EC50	Masking	0.619136	0.743101
CHEMBL2147_Ki	Masking	0.770256	0.838857
CHEMBL2835_Ki	Masking	0.463928	0.762044
CHEMBL2971_Ki	Masking	0.739362	0.98451
CHEMBL3979_EC50	Masking	0.813892	0.901488
CHEMBL4005_Ki	Masking	0.667088	0.78847
CHEMBL4203_Ki	Masking	0.892429	1.16865
CHEMBL4616_EC50	Masking	0.735355	0.71699
CHEMBL4792_Ki	Masking	0.757276	0.795712
CHEMBL204_Ki	MoleBERT	0.897822	1.0067
CHEMBL214_Ki	MoleBERT	0.750105	0.768185
CHEMBL218_EC50	MoleBERT	0.778007	0.753635
CHEMBL219_Ki	MoleBERT	0.839048	0.874195
CHEMBL228_Ki	MoleBERT	0.762485	0.836893
CHEMBL231_Ki	MoleBERT	0.731602	0.871347
CHEMBL233_Ki	MoleBERT	0.833289	0.86464
CHEMBL234_Ki	MoleBERT	0.736408	0.737332
CHEMBL235_EC50	MoleBERT	0.693339	0.786803
CHEMBL236_Ki	MoleBERT	0.777419	0.917773
CHEMBL237_EC50	MoleBERT	0.890836	0.923453
CHEMBL237_Ki	MoleBERT	0.770349	0.766193
CHEMBL238_Ki	MoleBERT	0.664949	0.774763
CHEMBL239_EC50	MoleBERT	0.74332	0.836432
CHEMBL244_Ki	MoleBERT	0.846011	0.93377
CHEMBL262_Ki	MoleBERT	0.785958	0.870984
CHEMBL264_Ki	MoleBERT	0.68749	0.781954
CHEMBL287_Ki	MoleBERT	0.795051	0.819735
CHEMBL1862_Ki	MoleBERT	0.729875	0.760761
CHEMBL1871_Ki	MoleBERT	0.735627	0.802685
CHEMBL2034_Ki	MoleBERT	0.829173	0.967475
CHEMBL2047_EC50	MoleBERT	0.626248	0.678135
CHEMBL2147_Ki	MoleBERT	0.803428	0.965703
CHEMBL2835_Ki	MoleBERT	0.462708	0.790152
CHEMBL2971_Ki	MoleBERT	0.780832	1.02976
CHEMBL3979_EC50	MoleBERT	0.779523	0.805647
CHEMBL4005_Ki	MoleBERT	0.627817	0.68174
CHEMBL4203_Ki	MoleBERT	0.819661	0.974916
CHEMBL4616_EC50	MoleBERT	0.713948	0.740454
CHEMBL4792_Ki	MoleBERT	0.768553	0.812901
CHEMBL204_Ki	EdgePred$_{Sup}$	0.850926	0.968542
CHEMBL214_Ki	EdgePred$_{Sup}$	0.724201	0.748374
CHEMBL218_EC50	EdgePred$_{Sup}$	0.783312	0.813352
CHEMBL219_Ki	EdgePred$_{Sup}$	0.83544	0.866983
CHEMBL228_Ki	EdgePred$_{Sup}$	0.799868	0.871044
CHEMBL231_Ki	EdgePred$_{Sup}$	0.709535	0.843819
CHEMBL233_Ki	EdgePred$_{Sup}$	0.825721	0.851078
CHEMBL234_Ki	EdgePred$_{Sup}$	0.758922	0.740553
CHEMBL235_EC50	EdgePred$_{Sup}$	0.706551	0.822078
CHEMBL236_Ki	EdgePred$_{Sup}$	0.789258	0.919183
CHEMBL237_EC50	EdgePred$_{Sup}$	0.883981	0.97267
CHEMBL237_Ki	EdgePred$_{Sup}$	0.756258	0.774727
CHEMBL238_Ki	EdgePred$_{Sup}$	0.688868	0.874143
CHEMBL239_EC50	EdgePred$_{Sup}$	0.751591	0.825944
CHEMBL244_Ki	EdgePred$_{Sup}$	0.812738	0.907149
CHEMBL262_Ki	EdgePred$_{Sup}$	0.823147	0.999404
CHEMBL264_Ki	EdgePred$_{Sup}$	0.720001	0.767586
CHEMBL287_Ki	EdgePred$_{Sup}$	0.814307	0.790085
CHEMBL1862_Ki	EdgePred$_{Sup}$	0.79157	0.795749
CHEMBL1871_Ki	EdgePred$_{Sup}$	0.730541	0.773287
CHEMBL2034_Ki	EdgePred$_{Sup}$	0.800881	0.95975
CHEMBL2047_EC50	EdgePred$_{Sup}$	0.671273	0.669716
CHEMBL2147_Ki	EdgePred$_{Sup}$	0.853495	0.982062
CHEMBL2835_Ki	EdgePred$_{Sup}$	0.483608	0.93867
CHEMBL2971_Ki	EdgePred$_{Sup}$	0.774537	1.14468
CHEMBL3979_EC50	EdgePred$_{Sup}$	0.790366	0.825923
CHEMBL4005_Ki	EdgePred$_{Sup}$	0.676303	0.751113
CHEMBL4203_Ki	EdgePred$_{Sup}$	0.845929	0.914775
CHEMBL4616_EC50	EdgePred$_{Sup}$	0.71825	0.726567
CHEMBL4792_Ki	EdgePred$_{Sup}$	0.744416	0.797103
CHEMBL204_Ki	Infomax$_{Sup}$	0.903097	0.989286
CHEMBL214_Ki	Infomax$_{Sup}$	0.731078	0.765363
CHEMBL218_EC50	Infomax$_{Sup}$	0.738807	0.746051
CHEMBL219_Ki	Infomax$_{Sup}$	0.854673	0.908999
CHEMBL228_Ki	Infomax$_{Sup}$	0.766644	0.799867
CHEMBL231_Ki	Infomax$_{Sup}$	0.720198	0.861058
CHEMBL233_Ki	Infomax$_{Sup}$	0.841079	0.888194
CHEMBL234_Ki	Infomax$_{Sup}$	0.735446	0.726777
CHEMBL235_EC50	Infomax$_{Sup}$	0.707749	0.804518
CHEMBL236_Ki	Infomax$_{Sup}$	0.774349	0.917701
CHEMBL237_EC50	Infomax$_{Sup}$	0.835238	0.930095
CHEMBL237_Ki	Infomax$_{Sup}$	0.733329	0.741662
CHEMBL238_Ki	Infomax$_{Sup}$	0.660202	0.790078
CHEMBL239_EC50	Infomax$_{Sup}$	0.762416	0.853432
CHEMBL244_Ki	Infomax$_{Sup}$	0.811606	0.875146
CHEMBL262_Ki	Infomax$_{Sup}$	0.820388	0.872428
CHEMBL264_Ki	Infomax$_{Sup}$	0.69051	0.770803
CHEMBL287_Ki	Infomax$_{Sup}$	0.797077	0.799711
CHEMBL1862_Ki	Infomax$_{Sup}$	0.753653	0.792314
CHEMBL1871_Ki	Infomax$_{Sup}$	0.760097	0.803055
CHEMBL2034_Ki	Infomax$_{Sup}$	0.765266	0.897361
CHEMBL2047_EC50	Infomax$_{Sup}$	0.682987	0.728325
CHEMBL2147_Ki	Infomax$_{Sup}$	0.865842	0.970439
CHEMBL2835_Ki	Infomax$_{Sup}$	0.464478	0.889965
CHEMBL2971_Ki	Infomax$_{Sup}$	0.747413	0.99712
CHEMBL3979_EC50	Infomax$_{Sup}$	0.753372	0.816829
CHEMBL4005_Ki	Infomax$_{Sup}$	0.641026	0.739254
CHEMBL4203_Ki	Infomax$_{Sup}$	0.903296	1.16532
CHEMBL4616_EC50	Infomax$_{Sup}$	0.729762	0.726613
CHEMBL4792_Ki	Infomax$_{Sup}$	0.731461	0.763485
CHEMBL204_Ki	Masking$_{Sup}$	0.898057	1.00633
CHEMBL214_Ki	Masking$_{Sup}$	0.750192	0.767683
CHEMBL218_EC50	Masking$_{Sup}$	0.778003	0.752849
CHEMBL219_Ki	Masking$_{Sup}$	0.83888	0.873796
CHEMBL228_Ki	Masking$_{Sup}$	0.762399	0.837048
CHEMBL231_Ki	Masking$_{Sup}$	0.731823	0.871274
CHEMBL233_Ki	Masking$_{Sup}$	0.833595	0.864778
CHEMBL234_Ki	Masking$_{Sup}$	0.736879	0.737674
CHEMBL235_EC50	Masking$_{Sup}$	0.693221	0.78652
CHEMBL236_Ki	Masking$_{Sup}$	0.777304	0.917891
CHEMBL237_EC50	Masking$_{Sup}$	0.890563	0.923405
CHEMBL237_Ki	Masking$_{Sup}$	0.769976	0.765763
CHEMBL238_Ki	Masking$_{Sup}$	0.665071	0.774499
CHEMBL239_EC50	Masking$_{Sup}$	0.743384	0.83609
CHEMBL244_Ki	Masking$_{Sup}$	0.845683	0.933327
CHEMBL262_Ki	Masking$_{Sup}$	0.785849	0.870748
CHEMBL264_Ki	Masking$_{Sup}$	0.687565	0.781958
CHEMBL287_Ki	Masking$_{Sup}$	0.79521	0.82004
CHEMBL1862_Ki	Masking$_{Sup}$	0.729656	0.760497
CHEMBL1871_Ki	Masking$_{Sup}$	0.735363	0.802701
CHEMBL2034_Ki	Masking$_{Sup}$	0.82901	0.967635
CHEMBL2047_EC50	Masking$_{Sup}$	0.626347	0.677736
CHEMBL2147_Ki	Masking$_{Sup}$	0.803115	0.967403
CHEMBL2835_Ki	Masking$_{Sup}$	0.462546	0.790008
CHEMBL2971_Ki	Masking$_{Sup}$	0.780775	1.02915
CHEMBL3979_EC50	Masking$_{Sup}$	0.779689	0.805724
CHEMBL4005_Ki	Masking$_{Sup}$	0.627725	0.681818
CHEMBL4203_Ki	Masking$_{Sup}$	0.819694	0.974829
CHEMBL4616_EC50	Masking$_{Sup}$	0.713881	0.740548
CHEMBL4792_Ki	Masking$_{Sup}$	0.768682	0.812716
CHEMBL204_Ki	Contextpred$_{Sup}$	0.879766	0.985403
CHEMBL214_Ki	Contextpred$_{Sup}$	0.736557	0.781838
CHEMBL218_EC50	Contextpred$_{Sup}$	0.772817	0.753837
CHEMBL219_Ki	Contextpred$_{Sup}$	0.830607	0.916309
CHEMBL228_Ki	Contextpred$_{Sup}$	0.738376	0.82309
CHEMBL231_Ki	Contextpred$_{Sup}$	0.744525	0.852903
CHEMBL233_Ki	Contextpred$_{Sup}$	0.829277	0.844448
CHEMBL234_Ki	Contextpred$_{Sup}$	0.752927	0.772871
CHEMBL235_EC50	Contextpred$_{Sup}$	0.718712	0.832293
CHEMBL236_Ki	Contextpred$_{Sup}$	0.78089	0.920087
CHEMBL237_EC50	Contextpred$_{Sup}$	0.8811	0.938563
CHEMBL237_Ki	Contextpred$_{Sup}$	0.750875	0.751182
CHEMBL238_Ki	Contextpred$_{Sup}$	0.651915	0.747849
CHEMBL239_EC50	Contextpred$_{Sup}$	0.749106	0.833112
CHEMBL244_Ki	Contextpred$_{Sup}$	0.842028	0.949599
CHEMBL262_Ki	Contextpred$_{Sup}$	0.783452	0.911878
CHEMBL264_Ki	Contextpred$_{Sup}$	0.692985	0.770389
CHEMBL287_Ki	Contextpred$_{Sup}$	0.80224	0.799141
CHEMBL1862_Ki	Contextpred$_{Sup}$	0.743033	0.742244
CHEMBL1871_Ki	Contextpred$_{Sup}$	0.712829	0.76497
CHEMBL2034_Ki	Contextpred$_{Sup}$	0.858062	1.00078
CHEMBL2047_EC50	Contextpred$_{Sup}$	0.687629	0.717441
CHEMBL2147_Ki	Contextpred$_{Sup}$	0.867052	0.971141
CHEMBL2835_Ki	Contextpred$_{Sup}$	0.452974	0.840655
CHEMBL2971_Ki	Contextpred$_{Sup}$	0.828969	1.05486
CHEMBL3979_EC50	Contextpred$_{Sup}$	0.814968	0.820591
CHEMBL4005_Ki	Contextpred$_{Sup}$	0.661824	0.721105
CHEMBL4203_Ki	Contextpred$_{Sup}$	0.889652	1.09098
CHEMBL4616_EC50	Contextpred$_{Sup}$	0.73897	0.757344
CHEMBL4792_Ki	Contextpred$_{Sup}$	0.721895	0.757598
CHEMBL204_Ki	GEM	0.958067	1.13805
CHEMBL214_Ki	GEM	0.855695	0.886233
CHEMBL218_EC50	GEM	0.817941	0.866152
CHEMBL219_Ki	GEM	0.941664	0.984964
CHEMBL228_Ki	GEM	0.858864	0.885272
CHEMBL231_Ki	GEM	0.805336	0.821903
CHEMBL233_Ki	GEM	0.91858	0.930314
CHEMBL234_Ki	GEM	0.757461	0.796749
CHEMBL235_EC50	GEM	0.781551	0.914909
CHEMBL236_Ki	GEM	0.905004	1.03517
CHEMBL237_EC50	GEM	1.02588	1.03368
CHEMBL237_Ki	GEM	0.87771	0.904893
CHEMBL238_Ki	GEM	0.74449	0.742803
CHEMBL239_EC50	GEM	0.846701	0.960546
CHEMBL244_Ki	GEM	0.993685	1.04576
CHEMBL262_Ki	GEM	0.815326	0.899225
CHEMBL264_Ki	GEM	0.703275	0.77528
CHEMBL287_Ki	GEM	0.803179	0.84699
CHEMBL1862_Ki	GEM	0.779529	0.727816
CHEMBL1871_Ki	GEM	0.795504	0.754565
CHEMBL2034_Ki	GEM	0.842578	0.962484
CHEMBL2047_EC50	GEM	0.726372	0.66252
CHEMBL2147_Ki	GEM	0.825498	0.845625
CHEMBL2835_Ki	GEM	0.457832	0.713621
CHEMBL2971_Ki	GEM	0.792099	1.08246
CHEMBL3979_EC50	GEM	0.84964	0.83325
CHEMBL4005_Ki	GEM	0.673691	0.753629
CHEMBL4203_Ki	GEM	0.921782	1.01897
CHEMBL4616_EC50	GEM	0.755249	0.760741
CHEMBL4792_Ki	GEM	0.813004	0.861799
CHEMBL1862_Ki	AFP	0.901053	0.797996
CHEMBL1871_Ki	AFP	0.856904	0.836467
CHEMBL2034_Ki	AFP	0.893187	0.948683
CHEMBL204_Ki	AFP	1.17915	1.32508
CHEMBL2047_EC50	AFP	0.840231	0.823298
CHEMBL214_Ki	AFP	1.05042	1.06561
CHEMBL2147_Ki	AFP	1.07916	1.09029
CHEMBL218_EC50	AFP	0.930435	0.966911
CHEMBL219_Ki	AFP	1.05955	1.02565
CHEMBL228_Ki	AFP	1.02343	0.974391
CHEMBL231_Ki	AFP	0.896649	0.888033
CHEMBL233_Ki	AFP	1.06201	1.0741
CHEMBL234_Ki	AFP	0.863826	0.908238
CHEMBL235_EC50	AFP	0.998039	1.11342
CHEMBL236_Ki	AFP	1.08064	1.1793
CHEMBL237_EC50	AFP	1.20919	1.13572
CHEMBL237_Ki	AFP	1.18826	1.16639
CHEMBL238_Ki	AFP	0.899699	0.995449
CHEMBL239_EC50	AFP	1.00661	1.09696
CHEMBL244_Ki	AFP	1.28268	1.24058
CHEMBL262_Ki	AFP	0.953187	0.903248
CHEMBL264_Ki	AFP	0.779946	0.822827
CHEMBL2835_Ki	AFP	0.561653	0.886106
CHEMBL287_Ki	AFP	0.925454	0.919039
CHEMBL2971_Ki	AFP	0.912551	1.01874
CHEMBL3979_EC50	AFP	0.986488	0.950938
CHEMBL4005_Ki	AFP	0.797149	0.828811
CHEMBL4203_Ki	AFP	1.03408	1.21103
CHEMBL4616_EC50	AFP	0.923121	0.857329
CHEMBL4792_Ki	AFP	0.916349	0.921428
CHEMBL1862_Ki	CNN	0.980793	0.78172
CHEMBL1871_Ki	CNN	0.768334	0.747081
CHEMBL2034_Ki	CNN	0.843913	0.915724
CHEMBL204_Ki	CNN	1.12097	1.12517
CHEMBL2047_EC50	CNN	0.789712	0.782058
CHEMBL214_Ki	CNN	0.951981	0.95933
CHEMBL2147_Ki	CNN	0.955214	0.964569
CHEMBL218_EC50	CNN	0.937494	0.944371
CHEMBL219_Ki	CNN	1.00231	0.984867
CHEMBL228_Ki	CNN	0.9869	1.02953
CHEMBL231_Ki	CNN	0.941353	0.966587
CHEMBL233_Ki	CNN	1.04158	1.02671
CHEMBL234_Ki	CNN	0.886165	0.890903
CHEMBL235_EC50	CNN	0.880962	0.957254
CHEMBL236_Ki	CNN	1.09791	1.09791
CHEMBL237_EC50	CNN	1.18566	1.05688
CHEMBL237_Ki	CNN	1.086	1.06185
CHEMBL238_Ki	CNN	0.888034	0.871459
CHEMBL239_EC50	CNN	0.893551	0.962281
CHEMBL244_Ki	CNN	1.14669	1.11206
CHEMBL262_Ki	CNN	0.935365	0.937842
CHEMBL264_Ki	CNN	0.86177	0.886191
CHEMBL2835_Ki	CNN	0.534852	0.888503
CHEMBL287_Ki	CNN	1.00236	1.00531
CHEMBL2971_Ki	CNN	0.860107	1.08358
CHEMBL3979_EC50	CNN	0.949139	0.959013
CHEMBL4005_Ki	CNN	0.777399	0.817841
CHEMBL4203_Ki	CNN	1.00109	1.24632
CHEMBL4616_EC50	CNN	0.871477	0.826807
CHEMBL4792_Ki	CNN	0.930163	0.971105
CHEMBL1862_Ki	GAT	0.899909	0.731246
CHEMBL1871_Ki	GAT	0.850275	0.845823
CHEMBL2034_Ki	GAT	0.919279	0.986967
CHEMBL204_Ki	GAT	1.29674	1.40948
CHEMBL2047_EC50	GAT	0.909057	0.884025
CHEMBL214_Ki	GAT	1.14281	1.13842
CHEMBL2147_Ki	GAT	1.14202	1.07174
CHEMBL218_EC50	GAT	0.965331	0.974848
CHEMBL219_Ki	GAT	1.10649	1.13847
CHEMBL228_Ki	GAT	1.19944	1.12619
CHEMBL231_Ki	GAT	1.2782	1.19799
CHEMBL233_Ki	GAT	1.05602	1.06254
CHEMBL234_Ki	GAT	0.968385	0.985802
CHEMBL235_EC50	GAT	1.00872	1.09513
CHEMBL236_Ki	GAT	1.17172	1.28133
CHEMBL237_EC50	GAT	1.21532	1.17342
CHEMBL237_Ki	GAT	1.31104	1.29543
CHEMBL238_Ki	GAT	1.00684	1.04185
CHEMBL239_EC50	GAT	1.02433	1.11927
CHEMBL244_Ki	GAT	1.46214	1.33909
CHEMBL262_Ki	GAT	0.99952	0.994002
CHEMBL264_Ki	GAT	0.907181	0.929127
CHEMBL2835_Ki	GAT	0.635397	1.01783
CHEMBL287_Ki	GAT	1.09298	1.08092
CHEMBL2971_Ki	GAT	0.941973	1.02017
CHEMBL3979_EC50	GAT	1.09509	0.997242
CHEMBL4005_Ki	GAT	0.883693	0.909525
CHEMBL4203_Ki	GAT	1.05318	1.09191
CHEMBL4616_EC50	GAT	0.923912	0.860174
CHEMBL4792_Ki	GAT	1.0057	0.993602
CHEMBL1862_Ki	GBM$_{ECFP}$	0.705929	0.700904
CHEMBL1871_Ki	GBM$_{ECFP}$	0.700651	0.740495
CHEMBL2034_Ki	GBM$_{ECFP}$	0.718612	0.882182
CHEMBL204_Ki	GBM$_{ECFP}$	0.751015	0.85429
CHEMBL2047_EC50	GBM$_{ECFP}$	0.642557	0.680099
CHEMBL214_Ki	GBM$_{ECFP}$	0.707373	0.753611
CHEMBL2147_Ki	GBM$_{ECFP}$	0.674714	0.766797
CHEMBL218_EC50	GBM$_{ECFP}$	0.682473	0.777204
CHEMBL219_Ki	GBM$_{ECFP}$	0.790429	0.824866
CHEMBL228_Ki	GBM$_{ECFP}$	0.712169	0.755418
CHEMBL231_Ki	GBM$_{ECFP}$	0.730616	0.915195
CHEMBL233_Ki	GBM$_{ECFP}$	0.75509	0.799119
CHEMBL234_Ki	GBM$_{ECFP}$	0.656486	0.707615
CHEMBL235_EC50	GBM$_{ECFP}$	0.671389	0.79006
CHEMBL236_Ki	GBM$_{ECFP}$	0.700523	0.853613
CHEMBL237_EC50	GBM$_{ECFP}$	0.817642	0.927778
CHEMBL237_Ki	GBM$_{ECFP}$	0.756732	0.79097
CHEMBL238_Ki	GBM$_{ECFP}$	0.610765	0.695875
CHEMBL239_EC50	GBM$_{ECFP}$	0.727683	0.815815
CHEMBL244_Ki	GBM$_{ECFP}$	0.767572	0.862531
CHEMBL262_Ki	GBM$_{ECFP}$	0.738175	0.708506
CHEMBL264_Ki	GBM$_{ECFP}$	0.620943	0.696724
CHEMBL2835_Ki	GBM$_{ECFP}$	0.43679	0.88384
CHEMBL287_Ki	GBM$_{ECFP}$	0.810848	0.82836
CHEMBL2971_Ki	GBM$_{ECFP}$	0.605662	0.739268
CHEMBL3979_EC50	GBM$_{ECFP}$	0.686155	0.734205
CHEMBL4005_Ki	GBM$_{ECFP}$	0.596003	0.682963
CHEMBL4203_Ki	GBM$_{ECFP}$	0.901615	1.15664
CHEMBL4616_EC50	GBM$_{ECFP}$	0.630366	0.664773
CHEMBL4792_Ki	GBM$_{ECFP}$	0.72773	0.786593
CHEMBL1862_Ki	GBM$_{MACCS}$	0.735286	0.70376
CHEMBL1871_Ki	GBM$_{MACCS}$	0.718446	0.865833
CHEMBL2034_Ki	GBM$_{MACCS}$	0.74153	0.871126
CHEMBL204_Ki	GBM$_{MACCS}$	0.799557	0.877794
CHEMBL2047_EC50	GBM$_{MACCS}$	0.682603	0.741131
CHEMBL214_Ki	GBM$_{MACCS}$	0.777354	0.832454
CHEMBL2147_Ki	GBM$_{MACCS}$	0.868658	0.969834
CHEMBL218_EC50	GBM$_{MACCS}$	0.669854	0.770361
CHEMBL219_Ki	GBM$_{MACCS}$	0.816688	0.868163
CHEMBL228_Ki	GBM$_{MACCS}$	0.751994	0.828165
CHEMBL231_Ki	GBM$_{MACCS}$	0.718039	0.796809
CHEMBL233_Ki	GBM$_{MACCS}$	0.783897	0.797354
CHEMBL234_Ki	GBM$_{MACCS}$	0.720507	0.745951
CHEMBL235_EC50	GBM$_{MACCS}$	0.688542	0.820833
CHEMBL236_Ki	GBM$_{MACCS}$	0.756799	0.929874
CHEMBL237_EC50	GBM$_{MACCS}$	0.843227	0.849873
CHEMBL237_Ki	GBM$_{MACCS}$	0.761225	0.827915
CHEMBL238_Ki	GBM$_{MACCS}$	0.635861	0.767733
CHEMBL239_EC50	GBM$_{MACCS}$	0.719931	0.828672
CHEMBL244_Ki	GBM$_{MACCS}$	0.85492	0.952901
CHEMBL262_Ki	GBM$_{MACCS}$	0.810203	0.848398
CHEMBL264_Ki	GBM$_{MACCS}$	0.697429	0.793751
CHEMBL2835_Ki	GBM$_{MACCS}$	0.498053	0.822437
CHEMBL287_Ki	GBM$_{MACCS}$	0.766735	0.828806
CHEMBL2971_Ki	GBM$_{MACCS}$	0.661374	0.865499
CHEMBL3979_EC50	GBM$_{MACCS}$	0.707145	0.735057
CHEMBL4005_Ki	GBM$_{MACCS}$	0.6912	0.804437
CHEMBL4203_Ki	GBM$_{MACCS}$	0.950859	1.26947
CHEMBL4616_EC50	GBM$_{MACCS}$	0.646578	0.677072
CHEMBL4792_Ki	GBM$_{MACCS}$	0.777912	0.855632
CHEMBL1862_Ki	GBM$_{PHYSCHEM}$	0.838907	0.721031
CHEMBL1871_Ki	GBM$_{PHYSCHEM}$	0.770626	0.823321
CHEMBL2034_Ki	GBM$_{PHYSCHEM}$	0.863049	0.958605
CHEMBL204_Ki	GBM$_{PHYSCHEM}$	1.1311	1.19933
CHEMBL2047_EC50	GBM$_{PHYSCHEM}$	0.796234	0.845072
CHEMBL214_Ki	GBM$_{PHYSCHEM}$	0.946263	0.969809
CHEMBL2147_Ki	GBM$_{PHYSCHEM}$	1.04015	1.06694
CHEMBL218_EC50	GBM$_{PHYSCHEM}$	0.833695	0.865731
CHEMBL219_Ki	GBM$_{PHYSCHEM}$	1.0025	1.0372
CHEMBL228_Ki	GBM$_{PHYSCHEM}$	0.923641	0.934296
CHEMBL231_Ki	GBM$_{PHYSCHEM}$	0.848303	0.772097
CHEMBL233_Ki	GBM$_{PHYSCHEM}$	1.04332	0.972323
CHEMBL234_Ki	GBM$_{PHYSCHEM}$	0.902668	0.934007
CHEMBL235_EC50	GBM$_{PHYSCHEM}$	0.807979	0.903097
CHEMBL236_Ki	GBM$_{PHYSCHEM}$	1.01047	1.01057
CHEMBL237_EC50	GBM$_{PHYSCHEM}$	1.06519	0.922898
CHEMBL237_Ki	GBM$_{PHYSCHEM}$	0.98979	0.985549
CHEMBL238_Ki	GBM$_{PHYSCHEM}$	0.861283	0.866067
CHEMBL239_EC50	GBM$_{PHYSCHEM}$	0.881289	1.01216
CHEMBL244_Ki	GBM$_{PHYSCHEM}$	1.17976	1.15514
CHEMBL262_Ki	GBM$_{PHYSCHEM}$	0.864274	0.876623
CHEMBL264_Ki	GBM$_{PHYSCHEM}$	0.838966	0.894625
CHEMBL2835_Ki	GBM$_{PHYSCHEM}$	0.507975	0.908319
CHEMBL287_Ki	GBM$_{PHYSCHEM}$	0.892437	0.974977
CHEMBL2971_Ki	GBM$_{PHYSCHEM}$	0.903078	0.987849
CHEMBL3979_EC50	GBM$_{PHYSCHEM}$	0.923095	0.889651
CHEMBL4005_Ki	GBM$_{PHYSCHEM}$	0.748272	0.919271
CHEMBL4203_Ki	GBM$_{PHYSCHEM}$	0.995702	1.46045
CHEMBL4616_EC50	GBM$_{PHYSCHEM}$	0.775208	0.728432
CHEMBL4792_Ki	GBM$_{PHYSCHEM}$	0.849439	0.856773
CHEMBL1862_Ki	GBM$_{WHIM}$	0.839776	0.828859
CHEMBL1871_Ki	GBM$_{WHIM}$	0.814589	0.827868
CHEMBL2034_Ki	GBM$_{WHIM}$	0.89308	1.05838
CHEMBL204_Ki	GBM$_{WHIM}$	1.30776	1.35677
CHEMBL2047_EC50	GBM$_{WHIM}$	0.848969	0.776041
CHEMBL214_Ki	GBM$_{WHIM}$	1.06476	1.08647
CHEMBL2147_Ki	GBM$_{WHIM}$	1.03124	1.00721
CHEMBL218_EC50	GBM$_{WHIM}$	0.89134	0.879783
CHEMBL219_Ki	GBM$_{WHIM}$	1.054	1.08215
CHEMBL228_Ki	GBM$_{WHIM}$	1.07111	1.06815
CHEMBL231_Ki	GBM$_{WHIM}$	1.02444	1.04411
CHEMBL233_Ki	GBM$_{WHIM}$	1.12061	1.06213
CHEMBL234_Ki	GBM$_{WHIM}$	1.0046	1.00653
CHEMBL235_EC50	GBM$_{WHIM}$	0.994687	1.02607
CHEMBL236_Ki	GBM$_{WHIM}$	1.12615	1.19338
CHEMBL237_EC50	GBM$_{WHIM}$	1.3387	1.29933
CHEMBL237_Ki	GBM$_{WHIM}$	1.15307	1.13556
CHEMBL238_Ki	GBM$_{WHIM}$	0.960629	0.992629
CHEMBL239_EC50	GBM$_{WHIM}$	1.01656	1.06909
CHEMBL244_Ki	GBM$_{WHIM}$	1.28983	1.1648
CHEMBL262_Ki	GBM$_{WHIM}$	0.889891	0.855186
CHEMBL264_Ki	GBM$_{WHIM}$	0.909637	0.905959
CHEMBL2835_Ki	GBM$_{WHIM}$	0.469471	0.772588
CHEMBL287_Ki	GBM$_{WHIM}$	1.01324	0.991729
CHEMBL2971_Ki	GBM$_{WHIM}$	0.82469	1.02421
CHEMBL3979_EC50	GBM$_{WHIM}$	1.02879	0.952048
CHEMBL4005_Ki	GBM$_{WHIM}$	0.854057	0.853668
CHEMBL4203_Ki	GBM$_{WHIM}$	1.0127	1.21508
CHEMBL4616_EC50	GBM$_{WHIM}$	0.914423	0.843811
CHEMBL4792_Ki	GBM$_{WHIM}$	0.988328	0.976449
CHEMBL1862_Ki	GCN	0.87539	0.755371
CHEMBL1871_Ki	GCN	0.838411	0.819367
CHEMBL2034_Ki	GCN	0.868368	1.00147
CHEMBL204_Ki	GCN	1.28402	1.38565
CHEMBL2047_EC50	GCN	0.886039	0.873291
CHEMBL214_Ki	GCN	1.07614	1.10363
CHEMBL2147_Ki	GCN	1.34678	1.21357
CHEMBL218_EC50	GCN	0.954223	0.991823
CHEMBL219_Ki	GCN	1.09037	1.12653
CHEMBL228_Ki	GCN	1.2149	1.15318
CHEMBL231_Ki	GCN	0.999931	0.94585
CHEMBL233_Ki	GCN	1.06449	1.10394
CHEMBL234_Ki	GCN	0.916407	0.944423
CHEMBL235_EC50	GCN	0.981518	1.07701
CHEMBL236_Ki	GCN	1.15852	1.25877
CHEMBL237_EC50	GCN	1.23444	1.17874
CHEMBL237_Ki	GCN	1.28978	1.27282
CHEMBL238_Ki	GCN	0.947117	1.00349
CHEMBL239_EC50	GCN	1.00025	1.08547
CHEMBL244_Ki	GCN	1.25923	1.24699
CHEMBL262_Ki	GCN	0.951776	0.914179
CHEMBL264_Ki	GCN	0.861631	0.870296
CHEMBL2835_Ki	GCN	0.589654	1.0006
CHEMBL287_Ki	GCN	1.01642	1.01095
CHEMBL2971_Ki	GCN	0.84875	1.03243
CHEMBL3979_EC50	GCN	0.978277	0.978083
CHEMBL4005_Ki	GCN	0.887551	0.888667
CHEMBL4203_Ki	GCN	1.04124	1.24013
CHEMBL4616_EC50	GCN	0.921972	0.857814
CHEMBL4792_Ki	GCN	0.92659	0.943963
CHEMBL1862_Ki	KNN$_{ECFP}$	0.847376	0.700342
CHEMBL1871_Ki	KNN$_{ECFP}$	0.716956	0.785688
CHEMBL2034_Ki	KNN$_{ECFP}$	0.73524	0.937897
CHEMBL204_Ki	KNN$_{ECFP}$	0.819239	0.954186
CHEMBL2047_EC50	KNN$_{ECFP}$	0.626812	0.729978
CHEMBL214_Ki	KNN$_{ECFP}$	0.72499	0.802837
CHEMBL2147_Ki	KNN$_{ECFP}$	0.77834	0.8519
CHEMBL218_EC50	KNN$_{ECFP}$	0.706173	0.770113
CHEMBL219_Ki	KNN$_{ECFP}$	0.828683	0.877245
CHEMBL228_Ki	KNN$_{ECFP}$	0.742094	0.819852
CHEMBL231_Ki	KNN$_{ECFP}$	0.767815	1.02317
CHEMBL233_Ki	KNN$_{ECFP}$	0.810836	0.876201
CHEMBL234_Ki	KNN$_{ECFP}$	0.685369	0.750793
CHEMBL235_EC50	KNN$_{ECFP}$	0.703927	0.830875
CHEMBL236_Ki	KNN$_{ECFP}$	0.741215	0.951635
CHEMBL237_EC50	KNN$_{ECFP}$	0.877093	0.967992
CHEMBL237_Ki	KNN$_{ECFP}$	0.747406	0.820175
CHEMBL238_Ki	KNN$_{ECFP}$	0.692964	0.854332
CHEMBL239_EC50	KNN$_{ECFP}$	0.724858	0.819039
CHEMBL244_Ki	KNN$_{ECFP}$	0.777527	0.927331
CHEMBL262_Ki	KNN$_{ECFP}$	0.770273	0.908279
CHEMBL264_Ki	KNN$_{ECFP}$	0.684482	0.752918
CHEMBL2835_Ki	KNN$_{ECFP}$	0.47183	0.913044
CHEMBL287_Ki	KNN$_{ECFP}$	0.835398	0.885828
CHEMBL2971_Ki	KNN$_{ECFP}$	0.667309	0.910373
CHEMBL3979_EC50	KNN$_{ECFP}$	0.71897	0.805531
CHEMBL4005_Ki	KNN$_{ECFP}$	0.611677	0.728818
CHEMBL4203_Ki	KNN$_{ECFP}$	0.996605	1.11354
CHEMBL4616_EC50	KNN$_{ECFP}$	0.696214	0.712518
CHEMBL4792_Ki	KNN$_{ECFP}$	0.730652	0.826754
CHEMBL1862_Ki	KNN$_{MACCS}$	0.862402	0.798998
CHEMBL1871_Ki	KNN$_{MACCS}$	0.801664	0.955947
CHEMBL2034_Ki	KNN$_{MACCS}$	0.766984	0.901611
CHEMBL204_Ki	KNN$_{MACCS}$	0.890062	0.982164
CHEMBL2047_EC50	KNN$_{MACCS}$	0.705746	0.689481
CHEMBL214_Ki	KNN$_{MACCS}$	0.80732	0.843057
CHEMBL2147_Ki	KNN$_{MACCS}$	0.977566	1.06435
CHEMBL218_EC50	KNN$_{MACCS}$	0.704215	0.767211
CHEMBL219_Ki	KNN$_{MACCS}$	0.912255	0.933746
CHEMBL228_Ki	KNN$_{MACCS}$	0.813149	0.844476
CHEMBL231_Ki	KNN$_{MACCS}$	0.81687	0.969676
CHEMBL233_Ki	KNN$_{MACCS}$	0.806711	0.856146
CHEMBL234_Ki	KNN$_{MACCS}$	0.784492	0.814214
CHEMBL235_EC50	KNN$_{MACCS}$	0.70913	0.839263
CHEMBL236_Ki	KNN$_{MACCS}$	0.831978	1.04544
CHEMBL237_EC50	KNN$_{MACCS}$	1.0492	1.07459
CHEMBL237_Ki	KNN$_{MACCS}$	0.829087	0.924199
CHEMBL238_Ki	KNN$_{MACCS}$	0.711425	0.741603
CHEMBL239_EC50	KNN$_{MACCS}$	0.777836	0.871303
CHEMBL244_Ki	KNN$_{MACCS}$	0.942843	0.989274
CHEMBL262_Ki	KNN$_{MACCS}$	0.896101	1.0857
CHEMBL264_Ki	KNN$_{MACCS}$	0.728281	0.856811
CHEMBL2835_Ki	KNN$_{MACCS}$	0.533993	0.82369
CHEMBL287_Ki	KNN$_{MACCS}$	0.881683	0.955208
CHEMBL2971_Ki	KNN$_{MACCS}$	0.796056	0.806935
CHEMBL3979_EC50	KNN$_{MACCS}$	0.750148	0.823729
CHEMBL4005_Ki	KNN$_{MACCS}$	0.762434	0.906305
CHEMBL4203_Ki	KNN$_{MACCS}$	1.05772	1.59519
CHEMBL4616_EC50	KNN$_{MACCS}$	0.746946	0.72718
CHEMBL4792_Ki	KNN$_{MACCS}$	0.889272	0.952843
CHEMBL1862_Ki	KNN$_{PHYSCHEM}$	1.06012	0.896409
CHEMBL1871_Ki	KNN$_{PHYSCHEM}$	0.791352	0.866451
CHEMBL2034_Ki	KNN$_{PHYSCHEM}$	0.857435	0.949122
CHEMBL204_Ki	KNN$_{PHYSCHEM}$	1.08128	1.21452
CHEMBL2047_EC50	KNN$_{PHYSCHEM}$	0.746637	0.779481
CHEMBL214_Ki	KNN$_{PHYSCHEM}$	1.00218	1.00472
CHEMBL2147_Ki	KNN$_{PHYSCHEM}$	1.12886	1.07097
CHEMBL218_EC50	KNN$_{PHYSCHEM}$	0.864895	0.836592
CHEMBL219_Ki	KNN$_{PHYSCHEM}$	1.02343	1.04344
CHEMBL228_Ki	KNN$_{PHYSCHEM}$	0.96577	0.902416
CHEMBL231_Ki	KNN$_{PHYSCHEM}$	0.908243	0.901528
CHEMBL233_Ki	KNN$_{PHYSCHEM}$	1.07459	0.980229
CHEMBL234_Ki	KNN$_{PHYSCHEM}$	0.905645	0.980975
CHEMBL235_EC50	KNN$_{PHYSCHEM}$	0.84333	0.90766
CHEMBL236_Ki	KNN$_{PHYSCHEM}$	1.07051	1.06076
CHEMBL237_EC50	KNN$_{PHYSCHEM}$	1.05757	0.900674
CHEMBL237_Ki	KNN$_{PHYSCHEM}$	1.01549	0.999659
CHEMBL238_Ki	KNN$_{PHYSCHEM}$	0.898054	0.872109
CHEMBL239_EC50	KNN$_{PHYSCHEM}$	0.898042	0.998587
CHEMBL244_Ki	KNN$_{PHYSCHEM}$	1.19223	1.16114
CHEMBL262_Ki	KNN$_{PHYSCHEM}$	0.902569	0.893281
CHEMBL264_Ki	KNN$_{PHYSCHEM}$	0.845989	0.930973
CHEMBL2835_Ki	KNN$_{PHYSCHEM}$	0.459645	0.845531
CHEMBL287_Ki	KNN$_{PHYSCHEM}$	0.918497	0.956351
CHEMBL2971_Ki	KNN$_{PHYSCHEM}$	0.823019	0.993632
CHEMBL3979_EC50	KNN$_{PHYSCHEM}$	0.981903	0.885151
CHEMBL4005_Ki	KNN$_{PHYSCHEM}$	0.778511	0.791833
CHEMBL4203_Ki	KNN$_{PHYSCHEM}$	0.982841	1.32587
CHEMBL4616_EC50	KNN$_{PHYSCHEM}$	0.729686	0.680255
CHEMBL4792_Ki	KNN$_{PHYSCHEM}$	0.894616	0.874142
CHEMBL1862_Ki	KNN$_{WHIM}$	0.965004	0.917821
CHEMBL1871_Ki	KNN$_{WHIM}$	0.814464	0.794863
CHEMBL2034_Ki	KNN$_{WHIM}$	0.976333	1.18759
CHEMBL204_Ki	KNN$_{WHIM}$	1.33805	1.40344
CHEMBL2047_EC50	KNN$_{WHIM}$	0.854495	0.821951
CHEMBL214_Ki	KNN$_{WHIM}$	1.10614	1.09888
CHEMBL2147_Ki	KNN$_{WHIM}$	1.2005	1.03873
CHEMBL218_EC50	KNN$_{WHIM}$	0.909289	0.918743
CHEMBL219_Ki	KNN$_{WHIM}$	1.07328	1.08164
CHEMBL228_Ki	KNN$_{WHIM}$	1.06392	1.04467
CHEMBL231_Ki	KNN$_{WHIM}$	1.03536	0.947016
CHEMBL233_Ki	KNN$_{WHIM}$	1.18677	1.13302
CHEMBL234_Ki	KNN$_{WHIM}$	1.02153	1.03084
CHEMBL235_EC50	KNN$_{WHIM}$	0.975026	1.01213
CHEMBL236_Ki	KNN$_{WHIM}$	1.16243	1.24973
CHEMBL237_EC50	KNN$_{WHIM}$	1.31118	1.3295
CHEMBL237_Ki	KNN$_{WHIM}$	1.20862	1.15491
CHEMBL238_Ki	KNN$_{WHIM}$	1.00496	0.987065
CHEMBL239_EC50	KNN$_{WHIM}$	1.00978	1.02197
CHEMBL244_Ki	KNN$_{WHIM}$	1.33684	1.24869
CHEMBL262_Ki	KNN$_{WHIM}$	0.892341	0.786322
CHEMBL264_Ki	KNN$_{WHIM}$	0.934057	0.945248
CHEMBL2835_Ki	KNN$_{WHIM}$	0.532467	0.819232
CHEMBL287_Ki	KNN$_{WHIM}$	1.03124	1.05452
CHEMBL2971_Ki	KNN$_{WHIM}$	0.841721	0.992734
CHEMBL3979_EC50	KNN$_{WHIM}$	1.01074	0.941812
CHEMBL4005_Ki	KNN$_{WHIM}$	0.824219	0.925747
CHEMBL4203_Ki	KNN$_{WHIM}$	1.02436	1.14315
CHEMBL4616_EC50	KNN$_{WHIM}$	0.942906	0.900964
CHEMBL4792_Ki	KNN$_{WHIM}$	1.00727	0.961331
CHEMBL4203_Ki	LSTM	0.942057	1.32766
CHEMBL2034_Ki	LSTM	0.805944	0.992076
CHEMBL233_Ki	LSTM	0.824929	0.893758
CHEMBL4616_EC50	LSTM	0.69593	0.762676
CHEMBL287_Ki	LSTM	0.818185	0.888706
CHEMBL218_EC50	LSTM	0.782581	0.922916
CHEMBL264_Ki	LSTM	0.650591	0.771959
CHEMBL219_Ki	LSTM	0.81858	0.869371
CHEMBL2835_Ki	LSTM	0.45604	0.879157
CHEMBL2147_Ki	LSTM	0.714805	0.837486
CHEMBL231_Ki	LSTM	0.705817	0.972807
CHEMBL3979_EC50	LSTM	0.777804	0.835283
CHEMBL237_EC50	LSTM	0.850031	0.934679
CHEMBL244_Ki	LSTM	0.7825	0.902392
CHEMBL4792_Ki	LSTM	0.72914	0.797618
CHEMBL1871_Ki	LSTM	0.705441	0.741929
CHEMBL237_Ki	LSTM	0.75949	0.847813
CHEMBL262_Ki	LSTM	0.74289	0.837898
CHEMBL2047_EC50	LSTM	0.717065	0.776863
CHEMBL239_EC50	LSTM	0.72366	0.875143
CHEMBL2971_Ki	LSTM	0.691048	1.09181
CHEMBL204_Ki	LSTM	0.8034	0.936822
CHEMBL214_Ki	LSTM	0.721431	0.790658
CHEMBL1862_Ki	LSTM	0.732058	0.770779
CHEMBL234_Ki	LSTM	0.689123	0.709979
CHEMBL238_Ki	LSTM	0.675425	0.779981
CHEMBL235_EC50	LSTM	0.705751	0.852642
CHEMBL4005_Ki	LSTM	0.724004	0.883187
CHEMBL236_Ki	LSTM	0.78496	1.03609
CHEMBL228_Ki	LSTM	0.783338	0.898733
CHEMBL1862_Ki	MLP$_{ECFP}$	0.790929	0.704759
CHEMBL1871_Ki	MLP$_{ECFP}$	0.725782	0.792759
CHEMBL2034_Ki	MLP$_{ECFP}$	0.73772	0.862592
CHEMBL204_Ki	MLP$_{ECFP}$	0.786476	0.847704
CHEMBL2047_EC50	MLP$_{ECFP}$	0.690094	0.730986
CHEMBL214_Ki	MLP$_{ECFP}$	0.728208	0.765235
CHEMBL2147_Ki	MLP$_{ECFP}$	0.705029	0.779274
CHEMBL218_EC50	MLP$_{ECFP}$	0.744772	0.807366
CHEMBL219_Ki	MLP$_{ECFP}$	0.798992	0.829907
CHEMBL228_Ki	MLP$_{ECFP}$	0.773116	0.834134
CHEMBL231_Ki	MLP$_{ECFP}$	0.751682	0.902044
CHEMBL233_Ki	MLP$_{ECFP}$	0.797923	0.838629
CHEMBL234_Ki	MLP$_{ECFP}$	0.687143	0.713428
CHEMBL235_EC50	MLP$_{ECFP}$	0.733055	0.828389
CHEMBL236_Ki	MLP$_{ECFP}$	0.748459	0.874457
CHEMBL237_EC50	MLP$_{ECFP}$	0.845505	0.931809
CHEMBL237_Ki	MLP$_{ECFP}$	0.764313	0.787401
CHEMBL238_Ki	MLP$_{ECFP}$	0.698549	0.792404
CHEMBL239_EC50	MLP$_{ECFP}$	0.751651	0.80613
CHEMBL244_Ki	MLP$_{ECFP}$	0.8039	0.887941
CHEMBL262_Ki	MLP$_{ECFP}$	0.821395	0.85387
CHEMBL264_Ki	MLP$_{ECFP}$	0.651795	0.713139
CHEMBL2835_Ki	MLP$_{ECFP}$	0.465317	0.813376
CHEMBL287_Ki	MLP$_{ECFP}$	0.803087	0.795786
CHEMBL2971_Ki	MLP$_{ECFP}$	0.697607	0.844201
CHEMBL3979_EC50	MLP$_{ECFP}$	0.782012	0.835078
CHEMBL4005_Ki	MLP$_{ECFP}$	0.611426	0.679213
CHEMBL4203_Ki	MLP$_{ECFP}$	0.958004	1.01577
CHEMBL4616_EC50	MLP$_{ECFP}$	0.664979	0.675529
CHEMBL4792_Ki	MLP$_{ECFP}$	0.733054	0.776862
CHEMBL1862_Ki	MPNN	0.878551	0.781559
CHEMBL1871_Ki	MPNN	0.811717	0.817581
CHEMBL2034_Ki	MPNN	0.861743	0.93566
CHEMBL204_Ki	MPNN	1.06212	1.16604
CHEMBL2047_EC50	MPNN	0.848735	0.835004
CHEMBL214_Ki	MPNN	1.0278	1.03683
CHEMBL2147_Ki	MPNN	0.944019	0.920687
CHEMBL218_EC50	MPNN	0.956321	0.988797
CHEMBL219_Ki	MPNN	0.969547	0.977092
CHEMBL228_Ki	MPNN	1.00817	1.00661
CHEMBL231_Ki	MPNN	0.916263	0.848476
CHEMBL233_Ki	MPNN	1.10266	1.14068
CHEMBL234_Ki	MPNN	0.850374	0.869912
CHEMBL235_EC50	MPNN	0.899386	1.04822
CHEMBL236_Ki	MPNN	1.03443	1.15243
CHEMBL237_EC50	MPNN	1.20891	1.14645
CHEMBL237_Ki	MPNN	1.14538	1.11749
CHEMBL238_Ki	MPNN	0.846557	0.921157
CHEMBL239_EC50	MPNN	0.9721	1.08032
CHEMBL244_Ki	MPNN	1.5347	1.44166
CHEMBL262_Ki	MPNN	0.914211	0.853772
CHEMBL264_Ki	MPNN	0.849099	0.87236
CHEMBL2835_Ki	MPNN	0.734401	1.14673
CHEMBL287_Ki	MPNN	0.960646	1.00245
CHEMBL2971_Ki	MPNN	0.87198	1.03381
CHEMBL3979_EC50	MPNN	0.958945	0.968825
CHEMBL4005_Ki	MPNN	0.772055	0.805918
CHEMBL4203_Ki	MPNN	1.06216	1.28982
CHEMBL4616_EC50	MPNN	0.840204	0.81349
CHEMBL4792_Ki	MPNN	0.929249	0.931177
CHEMBL1862_Ki	RF$_{ECFP}$	0.683257	0.693161
CHEMBL1871_Ki	RF$_{ECFP}$	0.681063	0.708712
CHEMBL2034_Ki	RF$_{ECFP}$	0.727079	0.92194
CHEMBL204_Ki	RF$_{ECFP}$	0.788454	0.895073
CHEMBL2047_EC50	RF$_{ECFP}$	0.639323	0.69459
CHEMBL214_Ki	RF$_{ECFP}$	0.730954	0.748648
CHEMBL2147_Ki	RF$_{ECFP}$	0.690974	0.759075
CHEMBL218_EC50	RF$_{ECFP}$	0.683124	0.783413
CHEMBL219_Ki	RF$_{ECFP}$	0.771459	0.814146
CHEMBL228_Ki	RF$_{ECFP}$	0.736104	0.764263
CHEMBL231_Ki	RF$_{ECFP}$	0.761424	0.851267
CHEMBL233_Ki	RF$_{ECFP}$	0.758157	0.800034
CHEMBL234_Ki	RF$_{ECFP}$	0.651183	0.689411
CHEMBL235_EC50	RF$_{ECFP}$	0.637328	0.760577
CHEMBL236_Ki	RF$_{ECFP}$	0.72961	0.91016
CHEMBL237_EC50	RF$_{ECFP}$	0.847017	0.939878
CHEMBL237_Ki	RF$_{ECFP}$	0.735317	0.766594
CHEMBL238_Ki	RF$_{ECFP}$	0.619351	0.730451
CHEMBL239_EC50	RF$_{ECFP}$	0.696463	0.790541
CHEMBL244_Ki	RF$_{ECFP}$	0.791477	0.912774
CHEMBL262_Ki	RF$_{ECFP}$	0.702502	0.717558
CHEMBL264_Ki	RF$_{ECFP}$	0.6283	0.697441
CHEMBL2835_Ki	RF$_{ECFP}$	0.410107	0.842521
CHEMBL287_Ki	RF$_{ECFP}$	0.812598	0.807927
CHEMBL2971_Ki	RF$_{ECFP}$	0.645686	0.748107
CHEMBL3979_EC50	RF$_{ECFP}$	0.712554	0.766883
CHEMBL4005_Ki	RF$_{ECFP}$	0.599479	0.686457
CHEMBL4203_Ki	RF$_{ECFP}$	0.883339	1.06176
CHEMBL4616_EC50	RF$_{ECFP}$	0.641921	0.683657
CHEMBL4792_Ki	RF$_{ECFP}$	0.747849	0.811442
CHEMBL1862_Ki	RF$_{MACCS}$	0.784629	0.778839
CHEMBL1871_Ki	RF$_{MACCS}$	0.731527	0.838651
CHEMBL2034_Ki	RF$_{MACCS}$	0.752144	0.910782
CHEMBL204_Ki	RF$_{MACCS}$	0.826922	0.902116
CHEMBL2047_EC50	RF$_{MACCS}$	0.681486	0.715897
CHEMBL214_Ki	RF$_{MACCS}$	0.763253	0.815252
CHEMBL2147_Ki	RF$_{MACCS}$	0.870146	0.96622
CHEMBL218_EC50	RF$_{MACCS}$	0.666126	0.733047
CHEMBL219_Ki	RF$_{MACCS}$	0.832713	0.845383
CHEMBL228_Ki	RF$_{MACCS}$	0.774154	0.815096
CHEMBL231_Ki	RF$_{MACCS}$	0.705112	0.806307
CHEMBL233_Ki	RF$_{MACCS}$	0.787518	0.803087
CHEMBL234_Ki	RF$_{MACCS}$	0.744542	0.784301
CHEMBL235_EC50	RF$_{MACCS}$	0.69876	0.833953
CHEMBL236_Ki	RF$_{MACCS}$	0.779719	0.940059
CHEMBL237_EC50	RF$_{MACCS}$	0.873446	0.858071
CHEMBL237_Ki	RF$_{MACCS}$	0.7695	0.832222
CHEMBL238_Ki	RF$_{MACCS}$	0.665713	0.752034
CHEMBL239_EC50	RF$_{MACCS}$	0.75758	0.851549
CHEMBL244_Ki	RF$_{MACCS}$	0.885657	0.987079
CHEMBL262_Ki	RF$_{MACCS}$	0.875676	0.814445
CHEMBL264_Ki	RF$_{MACCS}$	0.697466	0.806129
CHEMBL2835_Ki	RF$_{MACCS}$	0.457417	0.85063
CHEMBL287_Ki	RF$_{MACCS}$	0.811972	0.792999
CHEMBL2971_Ki	RF$_{MACCS}$	0.65773	0.822519
CHEMBL3979_EC50	RF$_{MACCS}$	0.716536	0.753256
CHEMBL4005_Ki	RF$_{MACCS}$	0.658806	0.769534
CHEMBL4203_Ki	RF$_{MACCS}$	0.92587	1.28631
CHEMBL4616_EC50	RF$_{MACCS}$	0.647717	0.658212
CHEMBL4792_Ki	RF$_{MACCS}$	0.794501	0.883861
CHEMBL1862_Ki	RF$_{PHYSCHEM}$	0.864788	0.736878
CHEMBL1871_Ki	RF$_{PHYSCHEM}$	0.770512	0.783914
CHEMBL2034_Ki	RF$_{PHYSCHEM}$	0.81028	0.905813
CHEMBL204_Ki	RF$_{PHYSCHEM}$	1.09476	1.17635
CHEMBL2047_EC50	RF$_{PHYSCHEM}$	0.818493	0.905796
CHEMBL214_Ki	RF$_{PHYSCHEM}$	0.96631	0.962346
CHEMBL2147_Ki	RF$_{PHYSCHEM}$	1.06274	1.06463
CHEMBL218_EC50	RF$_{PHYSCHEM}$	0.815481	0.844972
CHEMBL219_Ki	RF$_{PHYSCHEM}$	0.988749	1.02822
CHEMBL228_Ki	RF$_{PHYSCHEM}$	0.933658	0.925175
CHEMBL231_Ki	RF$_{PHYSCHEM}$	0.846079	0.801315
CHEMBL233_Ki	RF$_{PHYSCHEM}$	1.00471	0.929567
CHEMBL234_Ki	RF$_{PHYSCHEM}$	0.894024	0.936125
CHEMBL235_EC50	RF$_{PHYSCHEM}$	0.799052	0.873447
CHEMBL236_Ki	RF$_{PHYSCHEM}$	1.01148	0.996247
CHEMBL237_EC50	RF$_{PHYSCHEM}$	0.998763	0.866116
CHEMBL237_Ki	RF$_{PHYSCHEM}$	1.00331	0.989169
CHEMBL238_Ki	RF$_{PHYSCHEM}$	0.855657	0.851774
CHEMBL239_EC50	RF$_{PHYSCHEM}$	0.879684	1.00099
CHEMBL244_Ki	RF$_{PHYSCHEM}$	1.16179	1.1344
CHEMBL262_Ki	RF$_{PHYSCHEM}$	0.852389	0.79932
CHEMBL264_Ki	RF$_{PHYSCHEM}$	0.815004	0.880818
CHEMBL2835_Ki	RF$_{PHYSCHEM}$	0.467444	0.857775
CHEMBL287_Ki	RF$_{PHYSCHEM}$	0.909223	0.956481
CHEMBL2971_Ki	RF$_{PHYSCHEM}$	0.848789	0.952784
CHEMBL3979_EC50	RF$_{PHYSCHEM}$	0.915722	0.878136
CHEMBL4005_Ki	RF$_{PHYSCHEM}$	0.713584	0.855442
CHEMBL4203_Ki	RF$_{PHYSCHEM}$	1.00166	1.44445
CHEMBL4616_EC50	RF$_{PHYSCHEM}$	0.767417	0.726316
CHEMBL4792_Ki	RF$_{PHYSCHEM}$	0.836969	0.860127
CHEMBL1862_Ki	RF$_{WHIM}$	0.852192	0.799438
CHEMBL1871_Ki	RF$_{WHIM}$	0.802189	0.821419
CHEMBL2034_Ki	RF$_{WHIM}$	0.913135	1.06576
CHEMBL204_Ki	RF$_{WHIM}$	1.29322	1.33417
CHEMBL2047_EC50	RF$_{WHIM}$	0.863588	0.790192
CHEMBL214_Ki	RF$_{WHIM}$	1.05746	1.07586
CHEMBL2147_Ki	RF$_{WHIM}$	1.03379	1.01369
CHEMBL218_EC50	RF$_{WHIM}$	0.870922	0.87584
CHEMBL219_Ki	RF$_{WHIM}$	1.0387	1.07798
CHEMBL228_Ki	RF$_{WHIM}$	1.07413	1.05244
CHEMBL231_Ki	RF$_{WHIM}$	0.972161	0.997559
CHEMBL233_Ki	RF$_{WHIM}$	1.12001	1.04541
CHEMBL234_Ki	RF$_{WHIM}$	0.97362	0.994763
CHEMBL235_EC50	RF$_{WHIM}$	0.958842	1.00998
CHEMBL236_Ki	RF$_{WHIM}$	1.11768	1.18555
CHEMBL237_EC50	RF$_{WHIM}$	1.30769	1.32025
CHEMBL237_Ki	RF$_{WHIM}$	1.11289	1.11059
CHEMBL238_Ki	RF$_{WHIM}$	0.954737	0.946565
CHEMBL239_EC50	RF$_{WHIM}$	0.991468	1.03833
CHEMBL244_Ki	RF$_{WHIM}$	1.2846	1.21432
CHEMBL262_Ki	RF$_{WHIM}$	0.875421	0.82353
CHEMBL264_Ki	RF$_{WHIM}$	0.896535	0.906835
CHEMBL2835_Ki	RF$_{WHIM}$	0.477529	0.793366
CHEMBL287_Ki	RF$_{WHIM}$	1.00554	1.00914
CHEMBL2971_Ki	RF$_{WHIM}$	0.810464	0.970923
CHEMBL3979_EC50	RF$_{WHIM}$	0.986045	0.883122
CHEMBL4005_Ki	RF$_{WHIM}$	0.819651	0.828115
CHEMBL4203_Ki	RF$_{WHIM}$	0.973907	1.1121
CHEMBL4616_EC50	RF$_{WHIM}$	0.902107	0.818221
CHEMBL4792_Ki	RF$_{WHIM}$	0.959236	0.949449
CHEMBL1862_Ki	SVM$_{ECFP}$	0.667977	0.634332
CHEMBL1871_Ki	SVM$_{ECFP}$	0.668454	0.735372
CHEMBL2034_Ki	SVM$_{ECFP}$	0.696299	0.841859
CHEMBL204_Ki	SVM$_{ECFP}$	0.705087	0.777427
CHEMBL2047_EC50	SVM$_{ECFP}$	0.613574	0.687411
CHEMBL214_Ki	SVM$_{ECFP}$	0.682688	0.736331
CHEMBL2147_Ki	SVM$_{ECFP}$	0.611941	0.699684
CHEMBL218_EC50	SVM$_{ECFP}$	0.697963	0.772871
CHEMBL219_Ki	SVM$_{ECFP}$	0.742873	0.779399
CHEMBL228_Ki	SVM$_{ECFP}$	0.703835	0.802252
CHEMBL231_Ki	SVM$_{ECFP}$	0.70915	0.924521
CHEMBL233_Ki	SVM$_{ECFP}$	0.739605	0.787474
CHEMBL234_Ki	SVM$_{ECFP}$	0.637194	0.682983
CHEMBL235_EC50	SVM$_{ECFP}$	0.671287	0.784079
CHEMBL236_Ki	SVM$_{ECFP}$	0.692147	0.836265
CHEMBL237_EC50	SVM$_{ECFP}$	0.759616	0.888325
CHEMBL237_Ki	SVM$_{ECFP}$	0.707323	0.753649
CHEMBL238_Ki	SVM$_{ECFP}$	0.631791	0.743795
CHEMBL239_EC50	SVM$_{ECFP}$	0.680539	0.731306
CHEMBL244_Ki	SVM$_{ECFP}$	0.737549	0.835476
CHEMBL262_Ki	SVM$_{ECFP}$	0.718612	0.65508
CHEMBL264_Ki	SVM$_{ECFP}$	0.582777	0.667632
CHEMBL2835_Ki	SVM$_{ECFP}$	0.420002	0.808788
CHEMBL287_Ki	SVM$_{ECFP}$	0.778336	0.772497
CHEMBL2971_Ki	SVM$_{ECFP}$	0.610786	0.779173
CHEMBL3979_EC50	SVM$_{ECFP}$	0.68707	0.727177
CHEMBL4005_Ki	SVM$_{ECFP}$	0.550048	0.646789
CHEMBL4203_Ki	SVM$_{ECFP}$	0.879794	1.00143
CHEMBL4616_EC50	SVM$_{ECFP}$	0.58871	0.617854
CHEMBL4792_Ki	SVM$_{ECFP}$	0.675136	0.741163
CHEMBL1862_Ki	SVM$_{MACCS}$	0.781357	0.803068
CHEMBL1871_Ki	SVM$_{MACCS}$	0.681357	0.857761
CHEMBL2034_Ki	SVM$_{MACCS}$	0.751611	0.897249
CHEMBL204_Ki	SVM$_{MACCS}$	0.817644	0.906731
CHEMBL2047_EC50	SVM$_{MACCS}$	0.69465	0.736349
CHEMBL214_Ki	SVM$_{MACCS}$	0.795781	0.83793
CHEMBL2147_Ki	SVM$_{MACCS}$	0.867334	0.955546
CHEMBL218_EC50	SVM$_{MACCS}$	0.691009	0.768487
CHEMBL219_Ki	SVM$_{MACCS}$	0.843398	0.908358
CHEMBL228_Ki	SVM$_{MACCS}$	0.781723	0.79478
CHEMBL231_Ki	SVM$_{MACCS}$	0.728392	0.851957
CHEMBL233_Ki	SVM$_{MACCS}$	0.795845	0.827828
CHEMBL234_Ki	SVM$_{MACCS}$	0.732074	0.768639
CHEMBL235_EC50	SVM$_{MACCS}$	0.687892	0.830358
CHEMBL236_Ki	SVM$_{MACCS}$	0.777059	0.954518
CHEMBL237_EC50	SVM$_{MACCS}$	0.84496	0.841792
CHEMBL237_Ki	SVM$_{MACCS}$	0.791087	0.843693
CHEMBL238_Ki	SVM$_{MACCS}$	0.665336	0.744444
CHEMBL239_EC50	SVM$_{MACCS}$	0.7267	0.843331
CHEMBL244_Ki	SVM$_{MACCS}$	0.879065	0.974187
CHEMBL262_Ki	SVM$_{MACCS}$	0.817629	0.915606
CHEMBL264_Ki	SVM$_{MACCS}$	0.699051	0.777058
CHEMBL2835_Ki	SVM$_{MACCS}$	0.456537	0.716238
CHEMBL287_Ki	SVM$_{MACCS}$	0.784992	0.81826
CHEMBL2971_Ki	SVM$_{MACCS}$	0.675128	0.848145
CHEMBL3979_EC50	SVM$_{MACCS}$	0.701468	0.738779
CHEMBL4005_Ki	SVM$_{MACCS}$	0.699163	0.81195
CHEMBL4203_Ki	SVM$_{MACCS}$	0.981741	1.46681
CHEMBL4616_EC50	SVM$_{MACCS}$	0.661021	0.656428
CHEMBL4792_Ki	SVM$_{MACCS}$	0.815969	0.88745
CHEMBL1862_Ki	SVM$_{PHYSCHEM}$	0.902025	0.805172
CHEMBL1871_Ki	SVM$_{PHYSCHEM}$	0.839049	0.845741
CHEMBL2034_Ki	SVM$_{PHYSCHEM}$	0.866916	0.971327
CHEMBL204_Ki	SVM$_{PHYSCHEM}$	1.1981	1.30882
CHEMBL2047_EC50	SVM$_{PHYSCHEM}$	0.714602	0.667223
CHEMBL214_Ki	SVM$_{PHYSCHEM}$	0.994865	0.971408
CHEMBL2147_Ki	SVM$_{PHYSCHEM}$	0.997473	0.998457
CHEMBL218_EC50	SVM$_{PHYSCHEM}$	0.83275	0.875905
CHEMBL219_Ki	SVM$_{PHYSCHEM}$	1.01385	1.02609
CHEMBL228_Ki	SVM$_{PHYSCHEM}$	1.00231	0.982692
CHEMBL231_Ki	SVM$_{PHYSCHEM}$	0.914241	0.91008
CHEMBL233_Ki	SVM$_{PHYSCHEM}$	1.10259	1.09128
CHEMBL234_Ki	SVM$_{PHYSCHEM}$	0.923296	0.958923
CHEMBL235_EC50	SVM$_{PHYSCHEM}$	0.885697	0.984835
CHEMBL236_Ki	SVM$_{PHYSCHEM}$	1.14797	1.22028
CHEMBL237_EC50	SVM$_{PHYSCHEM}$	1.0902	1.00405
CHEMBL237_Ki	SVM$_{PHYSCHEM}$	1.09784	1.11254
CHEMBL238_Ki	SVM$_{PHYSCHEM}$	0.936378	0.965754
CHEMBL239_EC50	SVM$_{PHYSCHEM}$	0.919475	1.03483
CHEMBL244_Ki	SVM$_{PHYSCHEM}$	1.231	1.15975
CHEMBL262_Ki	SVM$_{PHYSCHEM}$	0.932541	0.935839
CHEMBL264_Ki	SVM$_{PHYSCHEM}$	0.856358	0.912792
CHEMBL2835_Ki	SVM$_{PHYSCHEM}$	0.413377	0.768488
CHEMBL287_Ki	SVM$_{PHYSCHEM}$	0.904758	0.929914
CHEMBL2971_Ki	SVM$_{PHYSCHEM}$	0.897391	0.920322
CHEMBL3979_EC50	SVM$_{PHYSCHEM}$	0.979038	0.951003
CHEMBL4005_Ki	SVM$_{PHYSCHEM}$	0.769268	0.846819
CHEMBL4203_Ki	SVM$_{PHYSCHEM}$	1.00516	1.22134
CHEMBL4616_EC50	SVM$_{PHYSCHEM}$	0.833856	0.821244
CHEMBL4792_Ki	SVM$_{PHYSCHEM}$	0.849575	0.868288
CHEMBL1862_Ki	SVM$_{WHIM}$	0.920902	0.879385
CHEMBL1871_Ki	SVM$_{WHIM}$	0.811355	0.847988
CHEMBL2034_Ki	SVM$_{WHIM}$	0.925907	1.10642
CHEMBL204_Ki	SVM$_{WHIM}$	1.32265	1.38069
CHEMBL2047_EC50	SVM$_{WHIM}$	0.838092	0.796424
CHEMBL214_Ki	SVM$_{WHIM}$	1.07956	1.11486
CHEMBL2147_Ki	SVM$_{WHIM}$	1.04172	0.954131
CHEMBL218_EC50	SVM$_{WHIM}$	0.909466	0.948996
CHEMBL219_Ki	SVM$_{WHIM}$	1.07979	1.10874
CHEMBL228_Ki	SVM$_{WHIM}$	1.0684	1.04528
CHEMBL231_Ki	SVM$_{WHIM}$	1.01166	0.927549
CHEMBL233_Ki	SVM$_{WHIM}$	1.13922	1.1316
CHEMBL234_Ki	SVM$_{WHIM}$	1.00226	1.03625
CHEMBL235_EC50	SVM$_{WHIM}$	0.982245	1.02184
CHEMBL236_Ki	SVM$_{WHIM}$	1.1369	1.19446
CHEMBL237_EC50	SVM$_{WHIM}$	1.32253	1.26247
CHEMBL237_Ki	SVM$_{WHIM}$	1.205	1.16068
CHEMBL238_Ki	SVM$_{WHIM}$	0.965581	0.920095
CHEMBL239_EC50	SVM$_{WHIM}$	1.0205	1.09038
CHEMBL244_Ki	SVM$_{WHIM}$	1.34831	1.28984
CHEMBL262_Ki	SVM$_{WHIM}$	0.848247	0.803153
CHEMBL264_Ki	SVM$_{WHIM}$	0.909991	0.939523
CHEMBL2835_Ki	SVM$_{WHIM}$	0.519276	0.871643
CHEMBL287_Ki	SVM$_{WHIM}$	1.03217	1.03021
CHEMBL2971_Ki	SVM$_{WHIM}$	0.888566	1.07142
CHEMBL3979_EC50	SVM$_{WHIM}$	1.0116	0.986206
CHEMBL4005_Ki	SVM$_{WHIM}$	0.815004	0.907422
CHEMBL4203_Ki	SVM$_{WHIM}$	1.00745	1.15991
CHEMBL4616_EC50	SVM$_{WHIM}$	0.90323	0.856865
CHEMBL4792_Ki	SVM$_{WHIM}$	1.01977	0.9929
CHEMBL1862_Ki	Transformer	0.892792	0.852057
CHEMBL1871_Ki	Transformer	0.773875	0.831189
CHEMBL2034_Ki	Transformer	0.743378	0.889985
CHEMBL204_Ki	Transformer	1.03432	1.10707
CHEMBL2047_EC50	Transformer	0.769636	0.756394
CHEMBL214_Ki	Transformer	0.876649	0.907558
CHEMBL2147_Ki	Transformer	0.912786	0.929259
CHEMBL218_EC50	Transformer	0.823888	0.888294
CHEMBL219_Ki	Transformer	0.909924	0.911435
CHEMBL228_Ki	Transformer	0.93765	0.988136
CHEMBL231_Ki	Transformer	0.874117	0.995959
CHEMBL233_Ki	Transformer	0.969838	0.974519
CHEMBL234_Ki	Transformer	0.878634	0.928827
CHEMBL235_EC50	Transformer	0.812822	0.930216
CHEMBL236_Ki	Transformer	0.935512	1.03272
CHEMBL237_EC50	Transformer	1.06433	1.05934
CHEMBL237_Ki	Transformer	0.966028	0.980417
CHEMBL238_Ki	Transformer	0.836585	0.934387
CHEMBL239_EC50	Transformer	0.862242	0.968476
CHEMBL244_Ki	Transformer	1.05404	1.08553
CHEMBL262_Ki	Transformer	0.905901	1.06636
CHEMBL264_Ki	Transformer	0.758778	0.827412
CHEMBL2835_Ki	Transformer	0.474314	0.887103
CHEMBL287_Ki	Transformer	0.922312	0.968039
CHEMBL2971_Ki	Transformer	0.811952	1.22312
CHEMBL3979_EC50	Transformer	0.844646	0.857748
CHEMBL4005_Ki	Transformer	0.743998	0.844105
CHEMBL4203_Ki	Transformer	1.01118	1.25054
CHEMBL4616_EC50	Transformer	0.777127	0.790613
CHEMBL4792_Ki	Transformer	0.865781	0.918473
CHEMBL1862_Ki	KPGT	0.632761	0.632543
CHEMBL1871_Ki	KPGT	0.604918	0.70124
CHEMBL2034_Ki	KPGT	0.678989	0.806026
CHEMBL2047_EC50	KPGT	0.587587	0.653523
CHEMBL204_Ki	KPGT	0.66591	0.746583
CHEMBL2147_Ki	KPGT	0.586542	0.694428
CHEMBL214_Ki	KPGT	0.651643	0.704521
CHEMBL218_EC50	KPGT	0.624693	0.700795
CHEMBL219_Ki	KPGT	0.718361	0.727033
CHEMBL228_Ki	KPGT	0.668791	0.759096
CHEMBL231_Ki	KPGT	0.610165	0.773581
CHEMBL233_Ki	KPGT	0.690779	0.730635
CHEMBL234_Ki	KPGT	0.6063	0.646209
CHEMBL235_EC50	KPGT	0.624466	0.758616
CHEMBL236_Ki	KPGT	0.655317	0.792585
CHEMBL237_EC50	KPGT	0.715831	0.785035
CHEMBL237_Ki	KPGT	0.67809	0.706279
CHEMBL238_Ki	KPGT	0.537003	0.6574
CHEMBL239_EC50	KPGT	0.644263	0.746412
CHEMBL244_Ki	KPGT	0.697973	0.819821
CHEMBL262_Ki	KPGT	0.627408	0.600523
CHEMBL264_Ki	KPGT	0.57449	0.642408
CHEMBL2835_Ki	KPGT	0.373125	0.666388
CHEMBL287_Ki	KPGT	0.705575	0.729157
CHEMBL2971_Ki	KPGT	0.571496	0.791942
CHEMBL3979_EC50	KPGT	0.66903	0.723022
CHEMBL4005_Ki	KPGT	0.558679	0.672874
CHEMBL4203_Ki	KPGT	0.830301	1.11403
CHEMBL4616_EC50	KPGT	0.587191	0.582764
CHEMBL4792_Ki	KPGT	0.618543	0.708778
CHEMBL1862_Ki	MolFormer	0.740092	0.730509
CHEMBL1871_Ki	MolFormer	0.754956	0.830223
CHEMBL2034_Ki	MolFormer	0.684613	0.996964
CHEMBL2047_EC50	MolFormer	0.623228	0.756276
CHEMBL2147_Ki	MolFormer	0.771801	0.892412
CHEMBL214_Ki	MolFormer	0.740583	0.94159
CHEMBL218_EC50	MolFormer	0.786805	0.949763
CHEMBL219_Ki	MolFormer	0.830953	0.924432
CHEMBL228_Ki	MolFormer	0.731459	0.924842
CHEMBL231_Ki	MolFormer	0.728503	1.27825
CHEMBL233_Ki	MolFormer	0.731491	0.999159
CHEMBL234_Ki	MolFormer	0.693409	0.810851
CHEMBL235_EC50	MolFormer	0.711542	0.915882
CHEMBL236_Ki	MolFormer	0.770148	0.97886
CHEMBL237_EC50	MolFormer	0.84508	0.956475
CHEMBL237_Ki	MolFormer	0.751449	0.888448
CHEMBL238_Ki	MolFormer	0.666748	0.887161
CHEMBL239_EC50	MolFormer	0.735482	0.984106
CHEMBL244_Ki	MolFormer	0.845295	0.958636
CHEMBL262_Ki	MolFormer	0.740596	1.32226
CHEMBL264_Ki	MolFormer	0.628329	0.771926
CHEMBL2835_Ki	MolFormer	0.441371	1.21093
CHEMBL287_Ki	MolFormer	0.810564	0.89225
CHEMBL2971_Ki	MolFormer	0.666353	1.2486
CHEMBL3979_EC50	MolFormer	0.741794	0.799869
CHEMBL4005_Ki	MolFormer	0.670658	0.975756
CHEMBL4203_Ki	MolFormer	0.939312	1.24955
CHEMBL4616_EC50	MolFormer	0.652298	0.748286
CHEMBL4792_Ki	MolFormer	0.752568	0.846153
CHEMBL1862_Ki	MolFormer	0.740092	0.730509
CHEMBL1871_Ki	MolFormer	0.754956	0.830223
CHEMBL2034_Ki	MolFormer	0.684613	0.996964
CHEMBL2047_EC50	MolFormer	0.623228	0.756276
CHEMBL204_Ki	MolFormer	0.821607	0.98548
CHEMBL2147_Ki	MolFormer	0.771801	0.892412
CHEMBL214_Ki	MolFormer	0.740583	0.94159
CHEMBL218_EC50	MolFormer	0.786805	0.949763
CHEMBL219_Ki	MolFormer	0.830953	0.924432
CHEMBL228_Ki	MolFormer	0.731459	0.924842
CHEMBL231_Ki	MolFormer	0.728503	1.27825
CHEMBL233_Ki	MolFormer	0.731491	0.999159
CHEMBL234_Ki	MolFormer	0.693409	0.810851
CHEMBL235_EC50	MolFormer	0.711542	0.915882
CHEMBL236_Ki	MolFormer	0.770148	0.97886
CHEMBL237_EC50	MolFormer	0.84508	0.956475
CHEMBL237_Ki	MolFormer	0.751449	0.888448
CHEMBL238_Ki	MolFormer	0.666748	0.887161
CHEMBL239_EC50	MolFormer	0.735482	0.984106
CHEMBL244_Ki	MolFormer	0.845295	0.958636
CHEMBL262_Ki	MolFormer	0.740596	1.32226
CHEMBL264_Ki	MolFormer	0.628329	0.771926
CHEMBL2835_Ki	MolFormer	0.441371	1.21093
CHEMBL287_Ki	MolFormer	0.810564	0.89225
CHEMBL2971_Ki	MolFormer	0.666353	1.2486
CHEMBL3979_EC50	MolFormer	0.741794	0.799869
CHEMBL4005_Ki	MolFormer	0.670658	0.975756
CHEMBL4203_Ki	MolFormer	0.939312	1.24955
CHEMBL4616_EC50	MolFormer	0.652298	0.748286
CHEMBL4792_Ki	MolFormer	0.752568	0.846153
CHEMBL204_Ki	ImageMol	0.87847	1.05033
CHEMBL214_Ki	ImageMol	0.79527	0.937144
CHEMBL218_EC50	ImageMol	0.786072	0.966014
CHEMBL219_Ki	ImageMol	0.836959	0.947429
CHEMBL228_Ki	ImageMol	0.806827	0.915871
CHEMBL231_Ki	ImageMol	0.770232	1.14739
CHEMBL233_Ki	ImageMol	0.867891	0.888725
CHEMBL234_Ki	ImageMol	0.725875	0.842465
CHEMBL235_EC50	ImageMol	0.700689	0.971086
CHEMBL236_Ki	ImageMol	0.824965	0.997499
CHEMBL237_EC50	ImageMol	0.929396	1.01538
CHEMBL237_Ki	ImageMol	0.844682	0.949158
CHEMBL238_Ki	ImageMol	0.709801	0.886767
CHEMBL239_EC50	ImageMol	0.851711	0.932576
CHEMBL244_Ki	ImageMol	0.867166	1.01827
CHEMBL262_Ki	ImageMol	0.84178	0.983315
CHEMBL264_Ki	ImageMol	0.701338	0.807701
CHEMBL287_Ki	ImageMol	0.87404	0.890601
CHEMBL1862_Ki	ImageMol	0.825776	0.721254
CHEMBL1871_Ki	ImageMol	0.840824	1.09258
CHEMBL2034_Ki	ImageMol	0.739615	0.981122
CHEMBL2047_EC50	ImageMol	0.718849	0.675605
CHEMBL2147_Ki	ImageMol	0.808623	0.914244
CHEMBL2835_Ki	ImageMol	0.474392	1.03404
CHEMBL2971_Ki	ImageMol	0.740805	1.09541
CHEMBL3979_EC50	ImageMol	0.843877	0.799087
CHEMBL4005_Ki	ImageMol	0.753977	0.91932
CHEMBL4203_Ki	ImageMol	1.04243	1.44211
CHEMBL4616_EC50	ImageMol	0.704525	0.665109
CHEMBL4792_Ki	ImageMol	0.796565	0.859009

## Sheet: Fig. 3a
Fig. 3a
$k$	Model	Accuracy	AUROC	AUPRC
1	GraphCL	0.712281	0.706516	0.570989
1	GraphCL	0.714552	0.708827	0.573398
1	GraphCL	0.716175	0.710584	0.575157
1	GROVER	0.728585	0.724383	0.58889
1	GROVER	0.732317	0.728141	0.593001
1	GROVER	0.732884	0.728626	0.593614
1	KPGT	0.755759	0.746617	0.619696
1	KPGT	0.753894	0.744938	0.617434
1	KPGT	0.754624	0.746047	0.618314
1	ECFP4	0.745701	0.736786	0.607745
1	ECFP4	0.749432	0.740173	0.612159
1	ECFP4	0.747242	0.737903	0.609549
1	RDKFP	0.74781	0.739857	0.610202
1	RDKFP	0.74781	0.739885	0.610203
1	RDKFP	0.748053	0.740436	0.610508
3	GraphCL	0.721366	0.716277	0.580682
3	GraphCL	0.725016	0.71975	0.584675
3	GraphCL	0.717959	0.712322	0.576966
3	GROVER	0.738482	0.735577	0.600094
3	GROVER	0.739536	0.736335	0.601225
3	GROVER	0.740915	0.738541	0.602911
3	KPGT	0.768332	0.756925	0.635571
3	KPGT	0.769955	0.758196	0.637715
3	KPGT	0.769792	0.758715	0.637382
3	ECFP4	0.761194	0.749562	0.626653
3	ECFP4	0.755029	0.743497	0.618984
3	ECFP4	0.751785	0.739517	0.614863
3	RDKFP	0.747404	0.744485	0.610421
3	RDKFP	0.744484	0.741636	0.606789
3	RDKFP	0.745376	0.742247	0.607921
5	GraphCL	0.722907	0.717533	0.582439
5	GraphCL	0.724205	0.718398	0.58383
5	GraphCL	0.721609	0.715439	0.580762
5	GROVER	0.742781	0.741592	0.605205
5	GROVER	0.74708	0.74592	0.610057
5	GROVER	0.744079	0.743786	0.606813
5	KPGT	0.771982	0.759157	0.640571
5	KPGT	0.771901	0.759059	0.640469
5	KPGT	0.771252	0.758676	0.639563
5	ECFP4	0.76379	0.75099	0.630269
5	ECFP4	0.764358	0.75149	0.630301
5	ECFP4	0.762086	0.748848	0.627906
5	RDKFP	0.741564	0.74059	0.603958
5	RDKFP	0.740834	0.740501	0.603187
5	RDKFP	0.740591	0.740643	0.603067
10	GraphCL	0.719744	0.724401	0.581894
10	GraphCL	0.72096	0.725565	0.583355
10	GraphCL	0.721853	0.726912	0.584047
10	GROVER	0.734345	0.746046	0.599301
10	GROVER	0.732154	0.743433	0.596899
10	GROVER	0.734263	0.745949	0.599211
10	KPGT	0.769306	0.762443	0.636223
10	KPGT	0.769468	0.762553	0.636429
10	KPGT	0.768738	0.76193	0.635513
10	ECFP4	0.764601	0.759763	0.6305
10	ECFP4	0.76014	0.754901	0.624963
10	ECFP4	0.762735	0.757685	0.628246
10	RDKFP	0.737914	0.745065	0.601735
10	RDKFP	0.739374	0.746512	0.603219
10	RDKFP	0.736859	0.743823	0.600776

## Sheet: Fig. 3b&Supplementary Fig. 9
Fig. 3b&Supplementary Fig. 9
Property	Model	Spearman's r	Pearson's r
MolLogP	GraphCL	0.763258	0.756555
MolWt	GraphCL	0.670846	0.704793
TPSA	GraphCL	0.76921	0.778392
NumRotatableBonds	GraphCL	0.647293	0.677525
QED	GraphCL	0.596842	0.603088
SA	GraphCL	0.794018	0.8901
MolLogP	GROVER	0.823612	0.814865
MolWt	GROVER	0.743727	0.762434
TPSA	GROVER	0.811102	0.817786
NumRotatableBonds	GROVER	0.768948	0.781255
QED	GROVER	0.757942	0.759991
SA	GROVER	0.797961	0.888531
MolLogP	KPGT	0.850493	0.838987
MolWt	KPGT	0.834717	0.839674
TPSA	KPGT	0.803998	0.809891
NumRotatableBonds	KPGT	0.814968	0.831794
QED	KPGT	0.769109	0.772733
SA	KPGT	0.879089	0.936101
MolLogP	ECFP4	0.747692	0.737664
MolWt	ECFP4	0.760867	0.778029
TPSA	ECFP4	0.80853	0.809183
NumRotatableBonds	ECFP4	0.761618	0.774201
QED	ECFP4	0.73979	0.738839
SA	ECFP4	0.799907	0.879688
MolLogP	RDKFP	0.729681	0.719057
MolWt	RDKFP	0.695712	0.707952
TPSA	RDKFP	0.682391	0.677416
NumRotatableBonds	RDKFP	0.683625	0.677185
QED	RDKFP	0.682708	0.690172
SA	RDKFP	0.800186	0.633739
MolLogP	GraphCL	0.773721	0.766015
MolWt	GraphCL	0.679123	0.699638
TPSA	GraphCL	0.585468	0.582393
NumRotatableBonds	GraphCL	0.594579	0.617118
QED	GraphCL	0.672264	0.672775
SA	GraphCL	0.724429	0.870648
MolLogP	GROVER	0.826879	0.817734
MolWt	GROVER	0.636457	0.625569
TPSA	GROVER	0.752476	0.753294
NumRotatableBonds	GROVER	0.655148	0.727158
QED	GROVER	0.712814	0.710091
SA	GROVER	0.736547	0.856001
MolLogP	KPGT	0.839091	0.841639
MolWt	KPGT	0.812436	0.802803
TPSA	KPGT	0.775717	0.780342
NumRotatableBonds	KPGT	0.737702	0.811001
QED	KPGT	0.774699	0.781349
SA	KPGT	0.785685	0.868002
MolLogP	ECFP4	0.733598	0.73203
MolWt	ECFP4	0.684633	0.699559
TPSA	ECFP4	0.630543	0.634678
NumRotatableBonds	ECFP4	0.671407	0.72225
QED	ECFP4	0.708616	0.712631
SA	ECFP4	0.735511	0.873193
MolLogP	RDKFP	0.725682	0.712533
MolWt	RDKFP	0.733398	0.675091
TPSA	RDKFP	0.70063	0.700702
NumRotatableBonds	RDKFP	0.630543	0.577682
QED	RDKFP	0.649723	0.64039
SA	RDKFP	0.779003	0.600476
MolLogP	GraphCL	0.784881	0.773008
MolWt	GraphCL	0.711639	0.71885
TPSA	GraphCL	0.742306	0.746855
NumRotatableBonds	GraphCL	0.64543	0.642306
QED	GraphCL	0.630478	0.640435
SA	GraphCL	0.768858	0.891559
MolLogP	GROVER	0.818825	0.816414
MolWt	GROVER	0.728765	0.731248
TPSA	GROVER	0.710465	0.705304
NumRotatableBonds	GROVER	0.748094	0.741818
QED	GROVER	0.666777	0.684046
SA	GROVER	0.784986	0.865733
MolLogP	KPGT	0.812881	0.808849
MolWt	KPGT	0.796357	0.794635
TPSA	KPGT	0.721962	0.727794
NumRotatableBonds	KPGT	0.681846	0.678495
QED	KPGT	0.730251	0.742084
SA	KPGT	0.82014	0.889475
MolLogP	ECFP4	0.751946	0.754505
MolWt	ECFP4	0.738313	0.761412
TPSA	ECFP4	0.718437	0.714528
NumRotatableBonds	ECFP4	0.713226	0.693605
QED	ECFP4	0.738168	0.747041
SA	ECFP4	0.701762	0.83846
MolLogP	RDKFP	0.691858	0.691275
MolWt	RDKFP	0.758345	0.727366
TPSA	RDKFP	0.670431	0.66982
NumRotatableBonds	RDKFP	0.575735	0.532213
QED	RDKFP	0.62433	0.636279
SA	RDKFP	0.738733	0.602996

## Sheet: Fig. 3c&Supplementary Fig. 10
Fig. 3c&Supplementary Fig. 10
Model	Fingerprint similarity (ECFP)	Fingerprint similarity (RDKFP)
GraphCL	0.941176	0.934189
GraphCL	0.202899	0.366376
GraphCL	0.880952	0.98127
GraphCL	0.463415	0.512658
GraphCL	0.818182	0.685934
GraphCL	0.705882	0.697456
GraphCL	0.794872	0.953252
GraphCL	0.791667	0.915236
GraphCL	0.648649	0.765203
GraphCL	0.4	0.513732
GraphCL	0.282051	0.255917
GraphCL	0.571429	0.607018
GraphCL	0.348837	0.483099
GraphCL	0.14	0.218254
GraphCL	0.45	0.506303
GraphCL	0.594595	0.463568
GraphCL	0.976744	0.977273
GraphCL	1	1
GraphCL	0.461538	0.488437
GraphCL	0.755102	0.610939
GraphCL	0.795455	0.913747
GraphCL	0.288136	0.371994
GraphCL	0.309524	0.217098
GraphCL	0.6875	0.721359
GraphCL	0.902439	0.952579
GraphCL	0.795918	0.716981
GraphCL	0.756098	0.770186
GraphCL	0.622951	0.644546
GraphCL	0.461538	0.506268
GraphCL	0.923077	0.948376
GraphCL	0.526316	0.580384
GraphCL	1	1
GraphCL	0.322034	0.385714
GraphCL	0.132075	0.094693
GraphCL	0.644444	0.926087
GraphCL	0.0638298	0.165736
GraphCL	0.302632	0.664443
GraphCL	0.6	0.861357
GraphCL	0.833333	0.792582
GraphCL	0.7	0.72776
GraphCL	0.194444	0.296552
GraphCL	0.866667	0.879902
GraphCL	0.871795	0.874126
GraphCL	0.911111	0.961317
GraphCL	0.340426	0.211147
GraphCL	0.466667	0.683654
GraphCL	0.473684	0.375
GraphCL	1	0.955335
GraphCL	1	1
GraphCL	0.804348	0.944006
GraphCL	0.254545	0.405244
GraphCL	0.961538	0.913738
GraphCL	0.333333	0.299578
GraphCL	0.488372	0.755479
GraphCL	0.657895	0.808383
GraphCL	0.744681	0.987427
GraphCL	0.285714	0.474534
GraphCL	0.629032	0.93941
GraphCL	0.382979	0.344086
GraphCL	0.826087	0.950962
GraphCL	0.446429	0.682602
GraphCL	0.125	0.233144
GraphCL	0.444444	0.281938
GraphCL	0.6	0.794508
GraphCL	0.555556	0.634409
GraphCL	0.390244	0.4334
GraphCL	0.7	0.536765
GraphCL	0.178571	0.291822
GraphCL	0.5	0.589714
GraphCL	0.522727	0.550282
GraphCL	0.316667	0.446881
GraphCL	0.857143	0.86351
GraphCL	0.322581	0.181364
GraphCL	0.321429	0.482639
GraphCL	0.87037	0.999418
GraphCL	0.7	0.690566
GraphCL	0.352941	0.347826
GraphCL	0.27451	0.259072
GraphCL	0.837838	0.718845
GraphCL	0.781818	0.988458
GraphCL	0.242424	0.224771
GraphCL	0.439024	0.740365
GraphCL	0.852941	0.869739
GraphCL	0.375	0.619134
GraphCL	0.565217	0.816176
GraphCL	0.326087	0.556084
GraphCL	0.625	0.390099
GraphCL	0.72093	0.902072
GraphCL	0.391304	0.66
GraphCL	1	1
GraphCL	0.348837	0.310345
GraphCL	0.56	0.550752
GraphCL	1	0.876733
GraphCL	0.232558	0.335427
GraphCL	0.339286	0.545455
GraphCL	0.772727	0.899198
GraphCL	0.34375	0.336255
GraphCL	0.636364	0.730449
GraphCL	0.763158	0.957903
GraphCL	0.773585	0.73187
GraphCL	0.682927	0.700114
GraphCL	0.72093	0.570658
GraphCL	0.5	0.493289
GraphCL	1	1
GraphCL	0.871795	0.871829
GraphCL	0.5	0.719682
GraphCL	0.76087	0.665912
GraphCL	0.945455	0.995378
GraphCL	0.804878	0.951595
GraphCL	0.938776	0.920419
GraphCL	0.606061	0.863265
GraphCL	0.28	0.306142
GraphCL	0.538462	0.714695
GraphCL	0.87234	0.822492
GraphCL	0.875	0.960984
GraphCL	0.772727	0.897959
GraphCL	0.666667	0.733333
GraphCL	0.868421	0.856299
GraphCL	0.3	0.392683
GraphCL	0.939394	0.972422
GraphCL	0.809524	0.867155
GraphCL	0.766667	0.791845
GraphCL	0.240741	0.332594
GraphCL	0.306452	0.440026
GraphCL	0.26	0.304716
GraphCL	0.697674	0.704689
GraphCL	0.818182	0.928161
GraphCL	1	1
GraphCL	0.309524	0.182421
GraphCL	0.658537	0.799107
GraphCL	0.413793	0.726068
GraphCL	0.261905	0.2
GraphCL	0.736842	0.840659
GraphCL	0.769231	0.804554
GraphCL	0.473684	0.535985
GraphCL	0.3125	0.123288
GraphCL	0.934783	0.914
GraphCL	0.166667	0.275
GraphCL	0.641026	0.555696
GraphCL	0.885714	0.839557
GraphCL	0.320755	0.308759
GraphCL	0.46	0.416667
GraphCL	0.944444	0.971522
GraphCL	1	1
GraphCL	0.611111	0.393939
GraphCL	0.875	0.802469
GraphCL	0.431818	0.780079
GraphCL	0.34	0.494409
GraphCL	0.563636	0.745675
GraphCL	0.271186	0.493842
GraphCL	0.37931	0.347015
GraphCL	0.394737	0.29872
GraphCL	0.882353	0.975741
GraphCL	0.333333	0.297803
GraphCL	0.945946	0.939433
GraphCL	0.508772	0.816901
GraphCL	0.973684	0.861039
GraphCL	0.703704	0.97615
GraphCL	0.111111	0.18483
GraphCL	0.238095	0.342805
GraphCL	0.615385	0.557616
GraphCL	0.25	0.400598
GraphCL	0.953488	0.968717
GraphCL	0.784314	0.882657
GraphCL	0.71875	0.946262
GraphCL	0.326923	0.425373
GraphCL	0.666667	0.737972
GraphCL	0.348837	0.431325
GraphCL	0.223881	0.390625
GraphCL	1	1
GraphCL	0.783784	0.852871
GraphCL	0.557692	0.57672
GraphCL	0.369231	0.46251
GraphCL	0.235294	0.298479
GraphCL	0.377049	0.620172
GraphCL	0.333333	0.334556
GraphCL	0.731707	0.996552
GraphCL	0.236364	0.24937
GraphCL	0.75	0.789534
GraphCL	0.76	0.726405
GraphCL	0.578947	0.947917
GraphCL	0.25	0.293006
GraphCL	0.904762	0.948509
GraphCL	0.790698	0.96368
GraphCL	0.738095	0.881033
GraphCL	0.46875	0.199317
GraphCL	0.9	0.906209
GraphCL	0.153846	0.294833
GraphCL	0.725	0.577677
GraphCL	0.306122	0.22815
GraphCL	0.540816	0.788041
GraphCL	0.319149	0.238337
GraphCL	0.894737	0.961216
GraphCL	0.253968	0.385777
GraphCL	0.208333	0.146154
GraphCL	1	1
GraphCL	0.575	0.441176
GraphCL	0.794872	0.856659
GraphCL	0.254545	0.52071
GraphCL	1	1
GROVER	0.941176	0.934189
GROVER	0.340909	0.213439
GROVER	0.880952	0.98127
GROVER	0.463415	0.512658
GROVER	0.818182	0.685934
GROVER	0.774194	0.782334
GROVER	0.794872	0.953252
GROVER	0.791667	0.915236
GROVER	0.648649	0.765203
GROVER	0.4	0.513732
GROVER	0.533333	0.435294
GROVER	0.55814	0.3303
GROVER	0.288462	0.218066
GROVER	0.27027	0.274025
GROVER	0.313725	0.326047
GROVER	0.594595	0.568502
GROVER	0.976744	0.977273
GROVER	1	1
GROVER	0.659091	0.70639
GROVER	0.764706	0.748485
GROVER	0.75	0.701639
GROVER	0.333333	0.329393
GROVER	0.266667	0.351747
GROVER	0.391304	0.543314
GROVER	0.902439	0.952579
GROVER	0.795918	0.716981
GROVER	0.756098	0.770186
GROVER	0.925926	0.952496
GROVER	0.44	0.542587
GROVER	0.923077	0.948376
GROVER	0.571429	0.608008
GROVER	1	1
GROVER	0.458333	0.549774
GROVER	0.208333	0.0901194
GROVER	0.289855	0.533298
GROVER	0.309524	0.202029
GROVER	0.425926	0.424396
GROVER	0.717949	0.600467
GROVER	0.861111	0.87656
GROVER	0.7	0.792965
GROVER	0.653846	0.455056
GROVER	0.866667	0.879902
GROVER	0.871795	0.874126
GROVER	0.911111	0.961317
GROVER	0.377778	0.322404
GROVER	0.433333	0.682698
GROVER	0.416667	0.392906
GROVER	1	0.955335
GROVER	1	1
GROVER	0.804348	0.944006
GROVER	0.545455	0.568857
GROVER	0.961538	0.913738
GROVER	0.348837	0.599099
GROVER	0.590909	0.446348
GROVER	0.657895	0.808383
GROVER	0.869565	0.975166
GROVER	0.388889	0.547762
GROVER	0.618182	0.777188
GROVER	0.468085	0.402778
GROVER	0.826087	0.950962
GROVER	0.388889	0.427056
GROVER	0.377778	0.327366
GROVER	0.444444	0.281938
GROVER	0.613636	0.692833
GROVER	0.555556	0.634409
GROVER	0.459459	0.336898
GROVER	0.606061	0.572973
GROVER	0.216667	0.239544
GROVER	0.40625	0.456407
GROVER	0.3	0.412319
GROVER	0.462963	0.542056
GROVER	0.857143	0.86351
GROVER	0.84	0.394109
GROVER	0.390244	0.641414
GROVER	0.913793	0.994786
GROVER	0.545455	0.295105
GROVER	0.318182	0.341533
GROVER	0.346154	0.361795
GROVER	0.837838	0.718845
GROVER	0.781818	0.988458
GROVER	0.351351	0.195946
GROVER	0.444444	0.601365
GROVER	0.852941	0.869739
GROVER	0.371429	0.239583
GROVER	0.565217	0.816176
GROVER	0.225806	0.414579
GROVER	0.625	0.390099
GROVER	0.72093	0.902072
GROVER	0.285714	0.248408
GROVER	1	1
GROVER	0.418605	0.353535
GROVER	0.215385	0.350106
GROVER	1	0.876733
GROVER	0.612903	0.471954
GROVER	0.26	0.354217
GROVER	0.772727	0.899198
GROVER	0.349206	0.397747
GROVER	0.459459	0.342466
GROVER	0.763158	0.957903
GROVER	0.773585	0.73187
GROVER	0.682927	0.700114
GROVER	0.73913	0.743837
GROVER	0.5	0.493289
GROVER	1	1
GROVER	0.871795	0.871829
GROVER	0.636364	0.798301
GROVER	0.76087	0.665912
GROVER	0.737705	0.932773
GROVER	0.804878	0.951595
GROVER	0.938776	0.920419
GROVER	0.625	0.810484
GROVER	0.395349	0.492063
GROVER	0.301587	0.461153
GROVER	0.87234	0.822492
GROVER	0.875	0.960984
GROVER	0.574468	0.616357
GROVER	0.321429	0.27541
GROVER	0.868421	0.856299
GROVER	0.413043	0.381174
GROVER	0.657895	0.496276
GROVER	0.809524	0.867155
GROVER	0.766667	0.791845
GROVER	0.365385	0.415546
GROVER	0.333333	0.461992
GROVER	0.309524	0.209564
GROVER	0.697674	0.704689
GROVER	0.818182	0.928161
GROVER	1	1
GROVER	0.395349	0.256614
GROVER	0.789474	0.86294
GROVER	0.308824	0.389124
GROVER	0.365854	0.252535
GROVER	0.642857	0.96444
GROVER	0.769231	0.804554
GROVER	0.827586	0.75266
GROVER	0.26087	0.694737
GROVER	0.934783	0.914
GROVER	0.305556	0.173469
GROVER	0.5	0.622307
GROVER	0.885714	0.839557
GROVER	0.4	0.297085
GROVER	0.666667	0.745505
GROVER	0.944444	0.971522
GROVER	1	1
GROVER	0.611111	0.28877
GROVER	0.875	0.802469
GROVER	0.431818	0.801418
GROVER	0.621622	0.850515
GROVER	0.526316	0.741508
GROVER	0.3125	0.341965
GROVER	0.30303	0.368321
GROVER	0.311111	0.273361
GROVER	0.882353	0.975741
GROVER	0.373134	0.484072
GROVER	0.945946	0.939433
GROVER	0.518519	0.663776
GROVER	0.973684	0.861039
GROVER	0.703704	0.97615
GROVER	0.263158	0.241623
GROVER	0.292683	0.383199
GROVER	0.375	0.278672
GROVER	0.416667	0.216095
GROVER	0.729167	0.746154
GROVER	0.714286	0.827031
GROVER	0.71875	0.946262
GROVER	0.326923	0.425373
GROVER	0.666667	0.885435
GROVER	0.4	0.409302
GROVER	0.57377	0.794363
GROVER	1	1
GROVER	0.783784	0.852871
GROVER	0.557692	0.57672
GROVER	0.654545	0.875377
GROVER	0.228571	0.14433
GROVER	0.397059	0.66117
GROVER	0.277778	0.331779
GROVER	0.731707	0.996552
GROVER	0.241935	0.268817
GROVER	0.75	0.789534
GROVER	0.76	0.726405
GROVER	0.578947	0.947917
GROVER	0.3	0.339265
GROVER	0.904762	0.948509
GROVER	0.479167	0.460549
GROVER	0.738095	0.881033
GROVER	0.388889	0.215971
GROVER	0.9	0.906209
GROVER	0.333333	0.324259
GROVER	0.725	0.577677
GROVER	0.458333	0.358093
GROVER	0.805195	0.90953
GROVER	0.277778	0.513389
GROVER	0.894737	0.961216
GROVER	0.22807	0.33195
GROVER	0.4	0.169444
GROVER	1	1
GROVER	0.333333	0.330045
GROVER	0.5	0.505657
GROVER	0.421053	0.330528
GROVER	1	1
KPGT	0.941176	0.934189
KPGT	0.234375	0.502196
KPGT	0.880952	0.98127
KPGT	0.78125	0.741844
KPGT	0.933333	0.855072
KPGT	0.774194	0.782334
KPGT	0.794872	0.953252
KPGT	0.791667	0.915236
KPGT	0.823529	0.77102
KPGT	0.513514	0.713693
KPGT	0.545455	0.387097
KPGT	0.533333	0.616162
KPGT	0.428571	0.450847
KPGT	0.647059	0.722488
KPGT	0.45	0.506303
KPGT	0.594595	0.568502
KPGT	0.976744	0.977273
KPGT	1	1
KPGT	0.666667	0.756399
KPGT	0.72549	0.839367
KPGT	0.795455	0.913747
KPGT	0.48	0.631931
KPGT	0.314286	0.542203
KPGT	0.6875	0.721359
KPGT	0.902439	0.952579
KPGT	0.795918	0.716981
KPGT	0.756098	0.770186
KPGT	0.925926	0.952496
KPGT	0.465116	0.602399
KPGT	0.923077	0.948376
KPGT	0.689655	0.864979
KPGT	1	1
KPGT	0.382979	0.46359
KPGT	0.203704	0.353846
KPGT	0.644444	0.926087
KPGT	0.5	0.45122
KPGT	0.307692	0.660401
KPGT	0.6	0.861357
KPGT	0.861111	0.87656
KPGT	0.815789	0.918542
KPGT	0.305556	0.44058
KPGT	0.866667	0.879902
KPGT	0.894737	0.903226
KPGT	0.911111	0.961317
KPGT	0.4	0.495157
KPGT	0.349206	0.750822
KPGT	0.416667	0.392906
KPGT	0.87234	0.973862
KPGT	1	1
KPGT	0.804348	0.944006
KPGT	0.482759	0.675234
KPGT	0.961538	0.913738
KPGT	0.542857	0.72134
KPGT	0.488372	0.755479
KPGT	0.657895	0.808383
KPGT	0.744681	0.987427
KPGT	0.35	0.6051
KPGT	0.716667	0.957605
KPGT	0.468085	0.402778
KPGT	0.826087	0.950962
KPGT	0.446429	0.682602
KPGT	0.404762	0.653641
KPGT	0.292683	0.336617
KPGT	0.613636	0.692833
KPGT	0.454545	0.718424
KPGT	0.390244	0.4334
KPGT	0.7	0.536765
KPGT	0.675676	0.7392
KPGT	0.636364	0.494208
KPGT	0.4375	0.700157
KPGT	0.767442	0.783784
KPGT	0.9	0.92515
KPGT	0.433333	0.398721
KPGT	0.390244	0.641414
KPGT	0.981481	1
KPGT	0.475	0.520057
KPGT	0.357143	0.511574
KPGT	0.431818	0.42705
KPGT	0.891892	0.817054
KPGT	0.781818	0.988458
KPGT	0.703704	0.528517
KPGT	0.45	0.744162
KPGT	0.852941	0.869739
KPGT	0.375	0.619134
KPGT	0.565217	0.816176
KPGT	0.509434	0.678811
KPGT	0.5	0.612472
KPGT	0.72093	0.902072
KPGT	0.391304	0.66
KPGT	1	1
KPGT	0.414634	0.560976
KPGT	0.56	0.550752
KPGT	1	0.876733
KPGT	0.612903	0.471954
KPGT	0.339286	0.545455
KPGT	0.772727	0.899198
KPGT	0.666667	0.776423
KPGT	0.862069	0.797963
KPGT	0.763158	0.957903
KPGT	0.877551	0.885624
KPGT	0.916667	0.917513
KPGT	0.804878	0.933758
KPGT	0.5	0.493289
KPGT	1	1
KPGT	0.871795	0.871829
KPGT	0.636364	0.798301
KPGT	0.76087	0.665912
KPGT	0.910714	0.992512
KPGT	0.804878	0.951595
KPGT	0.938776	0.920419
KPGT	0.606061	0.863265
KPGT	0.434783	0.548621
KPGT	0.538462	0.714695
KPGT	0.87234	0.822492
KPGT	0.875	0.960984
KPGT	0.875	0.974314
KPGT	0.625	0.715543
KPGT	0.891892	0.88403
KPGT	0.452381	0.598066
KPGT	0.939394	0.972422
KPGT	0.809524	0.867155
KPGT	0.766667	0.791845
KPGT	0.264151	0.50134
KPGT	0.349206	0.591994
KPGT	0.309524	0.209564
KPGT	0.697674	0.704689
KPGT	0.818182	0.928161
KPGT	1	1
KPGT	0.295455	0.345238
KPGT	0.789474	0.86294
KPGT	0.413793	0.726068
KPGT	0.351351	0.382381
KPGT	0.642857	0.96444
KPGT	0.769231	0.804554
KPGT	0.827586	0.75266
KPGT	0.26087	0.694737
KPGT	0.934783	0.914
KPGT	0.52	0.619289
KPGT	0.5	0.622307
KPGT	0.885714	0.839557
KPGT	0.547619	0.561565
KPGT	0.666667	0.745505
KPGT	0.944444	0.971522
KPGT	1	1
KPGT	0.611111	0.393939
KPGT	0.875	0.802469
KPGT	0.4	0.807692
KPGT	0.621622	0.850515
KPGT	0.532258	0.796547
KPGT	0.444444	0.746877
KPGT	0.366667	0.363462
KPGT	0.55	0.503477
KPGT	0.882353	0.975741
KPGT	0.453125	0.551876
KPGT	0.945946	0.939433
KPGT	0.508772	0.816901
KPGT	0.973684	0.917713
KPGT	0.703704	0.97615
KPGT	0.265306	0.52026
KPGT	0.615385	0.750799
KPGT	0.527778	0.619972
KPGT	0.242424	0.35023
KPGT	0.953488	0.968717
KPGT	0.784314	0.882657
KPGT	0.71875	0.946262
KPGT	0.543478	0.701625
KPGT	0.666667	0.885435
KPGT	0.547619	0.6
KPGT	0.679245	0.924948
KPGT	1	1
KPGT	0.783784	0.852871
KPGT	0.767442	0.880973
KPGT	0.654545	0.875377
KPGT	0.625	0.689394
KPGT	0.492308	0.767598
KPGT	0.319149	0.4756
KPGT	0.731707	0.996552
KPGT	0.352941	0.367762
KPGT	0.731707	0.857143
KPGT	0.954545	0.961963
KPGT	0.578947	0.947917
KPGT	0.185185	0.387358
KPGT	0.904762	0.948509
KPGT	0.790698	0.96368
KPGT	0.738095	0.881033
KPGT	0.37931	0.358277
KPGT	0.9	0.906209
KPGT	0.490566	0.549261
KPGT	0.725	0.577677
KPGT	0.452381	0.648725
KPGT	0.805195	0.90953
KPGT	0.277778	0.513389
KPGT	0.894737	0.961216
KPGT	0.306452	0.492662
KPGT	0.37037	0.173184
KPGT	1	1
KPGT	0.575	0.441176
KPGT	0.794872	0.856659
KPGT	0.565217	0.742029
KPGT	1	1
ECFP4	0.941176	0.934189
ECFP4	0.477273	0.30343
ECFP4	0.880952	0.98127
ECFP4	0.78125	0.741844
ECFP4	0.933333	0.855072
ECFP4	0.774194	0.782334
ECFP4	0.794872	0.953252
ECFP4	0.791667	0.915236
ECFP4	0.823529	0.77102
ECFP4	0.513514	0.443869
ECFP4	0.62963	0.494924
ECFP4	0.75	0.565525
ECFP4	0.432432	0.387701
ECFP4	0.724138	0.298949
ECFP4	0.461538	0.416507
ECFP4	0.594595	0.463568
ECFP4	0.976744	0.977273
ECFP4	1	1
ECFP4	0.673913	0.568382
ECFP4	0.836735	0.787554
ECFP4	0.795455	0.913747
ECFP4	0.511628	0.551561
ECFP4	0.454545	0.207776
ECFP4	0.6875	0.721359
ECFP4	0.902439	0.952579
ECFP4	0.795918	0.716981
ECFP4	0.756098	0.770186
ECFP4	0.925926	0.952496
ECFP4	0.47619	0.55507
ECFP4	0.923077	0.948376
ECFP4	0.740741	0.720154
ECFP4	1	1
ECFP4	0.458333	0.549774
ECFP4	0.310345	0.29361
ECFP4	0.644444	0.926087
ECFP4	0.6	0.16036
ECFP4	0.538462	0.59116
ECFP4	0.717949	0.600467
ECFP4	0.864865	0.782609
ECFP4	0.815789	0.918542
ECFP4	0.653846	0.455056
ECFP4	0.866667	0.879902
ECFP4	0.9	0.886256
ECFP4	0.911111	0.939641
ECFP4	0.52381	0.399219
ECFP4	0.535714	0.682219
ECFP4	0.512195	0.324517
ECFP4	1	0.955335
ECFP4	1	1
ECFP4	0.804348	0.944006
ECFP4	0.538462	0.235518
ECFP4	0.961538	0.913738
ECFP4	0.611111	0.586103
ECFP4	0.590909	0.446348
ECFP4	0.657895	0.808383
ECFP4	0.869565	0.975166
ECFP4	0.52381	0.504981
ECFP4	0.716667	0.957605
ECFP4	0.555556	0.388186
ECFP4	0.826087	0.950962
ECFP4	0.707317	0.639495
ECFP4	0.514286	0.488851
ECFP4	0.46875	0.337912
ECFP4	0.644444	0.668122
ECFP4	0.555556	0.634409
ECFP4	0.483871	0.312261
ECFP4	0.7	0.536765
ECFP4	0.675676	0.7392
ECFP4	0.636364	0.494208
ECFP4	0.545455	0.516969
ECFP4	0.767442	0.783784
ECFP4	0.9	0.92515
ECFP4	0.84	0.394109
ECFP4	0.6	0.569083
ECFP4	0.981481	1
ECFP4	0.7	0.690566
ECFP4	0.431818	0.536876
ECFP4	0.478261	0.444536
ECFP4	0.891892	0.817054
ECFP4	0.84	0.958299
ECFP4	0.703704	0.528517
ECFP4	0.7	0.435965
ECFP4	0.878788	0.897485
ECFP4	0.419355	0.327103
ECFP4	0.6	0.533835
ECFP4	0.509434	0.678811
ECFP4	0.625	0.390099
ECFP4	0.72093	0.902072
ECFP4	0.533333	0.62963
ECFP4	1	1
ECFP4	0.6	0.113456
ECFP4	0.56	0.550752
ECFP4	1	0.876733
ECFP4	0.612903	0.471954
ECFP4	0.456522	0.359706
ECFP4	0.772727	0.899198
ECFP4	0.666667	0.776423
ECFP4	0.862069	0.797963
ECFP4	0.763158	0.957903
ECFP4	0.877551	0.885624
ECFP4	0.944444	0.834701
ECFP4	0.818182	0.836806
ECFP4	0.823529	0.231555
ECFP4	1	1
ECFP4	0.875	0.783234
ECFP4	0.619048	0.446334
ECFP4	0.76087	0.665912
ECFP4	0.945455	0.995378
ECFP4	0.804878	0.951595
ECFP4	0.938776	0.920419
ECFP4	0.666667	0.614388
ECFP4	0.621622	0.286846
ECFP4	0.56	0.330776
ECFP4	0.87234	0.822492
ECFP4	0.875	0.960984
ECFP4	0.875	0.974314
ECFP4	0.666667	0.733333
ECFP4	0.897436	0.870175
ECFP4	0.514286	0.464481
ECFP4	0.939394	0.972422
ECFP4	0.860465	0.920089
ECFP4	0.766667	0.791845
ECFP4	0.411765	0.475954
ECFP4	0.46	0.378914
ECFP4	0.444444	0.161376
ECFP4	0.697674	0.704689
ECFP4	0.818182	0.928161
ECFP4	1	1
ECFP4	0.588235	0.308703
ECFP4	0.789474	0.86294
ECFP4	0.438596	0.27025
ECFP4	0.5	0.263341
ECFP4	0.736842	0.840659
ECFP4	0.769231	0.804554
ECFP4	0.827586	0.75266
ECFP4	0.3125	0.123288
ECFP4	0.934783	0.914
ECFP4	0.52	0.619289
ECFP4	0.641026	0.555696
ECFP4	0.885714	0.839557
ECFP4	0.560976	0.393865
ECFP4	0.72973	0.735252
ECFP4	0.944444	0.971522
ECFP4	1	1
ECFP4	0.8125	0.818182
ECFP4	0.875	0.802469
ECFP4	0.574468	0.611382
ECFP4	0.621622	0.850515
ECFP4	0.618182	0.739862
ECFP4	0.444444	0.746877
ECFP4	0.37931	0.347015
ECFP4	0.55	0.503477
ECFP4	0.911765	0.947644
ECFP4	0.52459	0.516316
ECFP4	0.945946	0.939433
ECFP4	0.518519	0.663776
ECFP4	0.973684	0.917713
ECFP4	0.792453	0.913891
ECFP4	0.30303	0.125781
ECFP4	0.615385	0.750799
ECFP4	0.647059	0.23352
ECFP4	0.451613	0.178862
ECFP4	0.953488	0.968717
ECFP4	0.784314	0.882657
ECFP4	0.71875	0.946262
ECFP4	0.541667	0.419197
ECFP4	0.690909	0.828073
ECFP4	0.547619	0.6
ECFP4	0.679245	0.924948
ECFP4	1	1
ECFP4	0.820513	0.857436
ECFP4	0.863636	0.845476
ECFP4	0.654545	0.875377
ECFP4	0.625	0.689394
ECFP4	0.515152	0.746145
ECFP4	0.478261	0.391572
ECFP4	0.731707	0.996552
ECFP4	0.388889	0.367393
ECFP4	0.75	0.789534
ECFP4	0.954545	0.961963
ECFP4	0.783784	0.753363
ECFP4	0.432432	0.229068
ECFP4	0.904762	0.948509
ECFP4	0.790698	0.96368
ECFP4	0.738095	0.881033
ECFP4	0.642857	0.160574
ECFP4	0.9	0.906209
ECFP4	0.490566	0.549261
ECFP4	0.725	0.577677
ECFP4	0.553191	0.572917
ECFP4	0.805195	0.90953
ECFP4	0.479167	0.445685
ECFP4	0.894737	0.961216
ECFP4	0.344262	0.466912
ECFP4	0.64	0.281938
ECFP4	1	1
ECFP4	0.575	0.441176
ECFP4	0.829268	0.872047
ECFP4	0.565217	0.742029
ECFP4	1	1
RDKFP	0.941176	0.934189
RDKFP	0.391304	0.54342
RDKFP	0.880952	0.98127
RDKFP	0.742857	0.785937
RDKFP	0.933333	0.855072
RDKFP	0.774194	0.782334
RDKFP	0.794872	0.953252
RDKFP	0.791667	0.915236
RDKFP	0.823529	0.77102
RDKFP	0.513514	0.713693
RDKFP	0.62963	0.494924
RDKFP	0.533333	0.616162
RDKFP	0.348837	0.483099
RDKFP	0.647059	0.722488
RDKFP	0.45	0.553288
RDKFP	0.594595	0.568502
RDKFP	0.976744	0.977273
RDKFP	1	1
RDKFP	0.666667	0.756399
RDKFP	0.72549	0.839367
RDKFP	0.795455	0.913747
RDKFP	0.48	0.631931
RDKFP	0.314286	0.542203
RDKFP	0.6875	0.721359
RDKFP	0.666667	0.978405
RDKFP	0.795918	0.716981
RDKFP	0.756098	0.770186
RDKFP	0.903846	0.979866
RDKFP	0.465116	0.602399
RDKFP	0.9	0.982548
RDKFP	0.689655	0.864979
RDKFP	1	1
RDKFP	0.458333	0.549774
RDKFP	0.0967742	0.42666
RDKFP	0.644444	0.926087
RDKFP	0.196078	0.450593
RDKFP	0.153153	0.72002
RDKFP	0.6	0.861357
RDKFP	0.861111	0.87656
RDKFP	0.815789	0.918542
RDKFP	0.62963	0.575
RDKFP	0.866667	0.879902
RDKFP	0.894737	0.903226
RDKFP	0.911111	0.961317
RDKFP	0.4	0.495157
RDKFP	0.349206	0.750822
RDKFP	0.416667	0.392906
RDKFP	0.87234	0.973862
RDKFP	1	1
RDKFP	0.804348	0.944006
RDKFP	0.482759	0.675234
RDKFP	0.961538	0.913738
RDKFP	0.542857	0.72134
RDKFP	0.488372	0.755479
RDKFP	0.657895	0.808383
RDKFP	0.744681	0.987427
RDKFP	0.118812	0.601208
RDKFP	0.716667	0.957605
RDKFP	0.42	0.494359
RDKFP	0.826087	0.950962
RDKFP	0.442308	0.754163
RDKFP	0.404762	0.653641
RDKFP	0.333333	0.402857
RDKFP	0.575	0.818182
RDKFP	0.454545	0.718424
RDKFP	0.324324	0.474468
RDKFP	0.611111	0.756719
RDKFP	0.675676	0.7392
RDKFP	0.5	0.589714
RDKFP	0.4375	0.700157
RDKFP	0.583333	0.794393
RDKFP	0.9	0.92515
RDKFP	0.34375	0.546973
RDKFP	0.390244	0.684022
RDKFP	0.981481	1
RDKFP	0.7	0.690566
RDKFP	0.431818	0.536876
RDKFP	0.404255	0.508065
RDKFP	0.775	0.848046
RDKFP	0.781818	0.988458
RDKFP	0.703704	0.528517
RDKFP	0.5	0.818544
RDKFP	0.878788	0.897485
RDKFP	0.375	0.619134
RDKFP	0.565217	0.816176
RDKFP	0.509434	0.678811
RDKFP	0.5	0.612472
RDKFP	0.72093	0.902072
RDKFP	0.391304	0.66
RDKFP	1	1
RDKFP	0.414634	0.560976
RDKFP	0.56	0.550752
RDKFP	0.548387	0.884555
RDKFP	0.179487	0.509719
RDKFP	0.108333	0.512401
RDKFP	0.772727	0.899198
RDKFP	0.666667	0.776423
RDKFP	0.722222	0.809591
RDKFP	0.763158	0.957903
RDKFP	0.865385	0.927477
RDKFP	0.916667	0.917513
RDKFP	0.804878	0.933758
RDKFP	0.294118	0.492754
RDKFP	1	1
RDKFP	0.871795	0.871829
RDKFP	0.636364	0.798301
RDKFP	0.488889	0.690397
RDKFP	0.945455	0.995378
RDKFP	0.804878	0.951595
RDKFP	0.938776	0.920419
RDKFP	0.571429	0.905858
RDKFP	0.452381	0.58557
RDKFP	0.396552	0.734458
RDKFP	0.87234	0.822492
RDKFP	0.875	0.960984
RDKFP	0.875	0.974314
RDKFP	0.666667	0.733333
RDKFP	0.891892	0.88403
RDKFP	0.452381	0.598066
RDKFP	0.939394	0.972422
RDKFP	0.860465	0.920089
RDKFP	0.766667	0.791845
RDKFP	0.282609	0.548463
RDKFP	0.128	0.589109
RDKFP	0.222222	0.322807
RDKFP	0.697674	0.704689
RDKFP	0.818182	0.928161
RDKFP	1	1
RDKFP	0.254902	0.376528
RDKFP	0.789474	0.86294
RDKFP	0.413793	0.726068
RDKFP	0.289474	0.434322
RDKFP	0.642857	0.96444
RDKFP	0.769231	0.804554
RDKFP	0.827586	0.75266
RDKFP	0.26087	0.694737
RDKFP	0.934783	0.914
RDKFP	0.52	0.619289
RDKFP	0.5	0.622307
RDKFP	0.684211	0.869732
RDKFP	0.547619	0.561565
RDKFP	0.685714	0.761076
RDKFP	0.944444	0.971522
RDKFP	1	1
RDKFP	0.8125	0.818182
RDKFP	0.875	0.802469
RDKFP	0.5	0.835661
RDKFP	0.621622	0.850515
RDKFP	0.532258	0.796547
RDKFP	0.444444	0.746877
RDKFP	0.37037	0.418234
RDKFP	0.55	0.503477
RDKFP	0.882353	0.975741
RDKFP	0.442623	0.572354
RDKFP	0.945946	0.939433
RDKFP	0.491525	0.830872
RDKFP	0.973684	0.917713
RDKFP	0.703704	0.97615
RDKFP	0.125	0.538886
RDKFP	0.615385	0.750799
RDKFP	0.527778	0.619972
RDKFP	0.25	0.400598
RDKFP	0.953488	0.968717
RDKFP	0.784314	0.882657
RDKFP	0.71875	0.946262
RDKFP	0.375	0.708333
RDKFP	0.666667	0.885435
RDKFP	0.547619	0.6
RDKFP	0.679245	0.924948
RDKFP	1	1
RDKFP	0.722222	0.906699
RDKFP	0.767442	0.880973
RDKFP	0.654545	0.875377
RDKFP	0.625	0.689394
RDKFP	0.0955882	0.824397
RDKFP	0.296296	0.542909
RDKFP	0.731707	0.996552
RDKFP	0.123967	0.481683
RDKFP	0.731707	0.857143
RDKFP	0.954545	0.961963
RDKFP	0.578947	0.947917
RDKFP	0.264151	0.479167
RDKFP	0.904762	0.948509
RDKFP	0.790698	0.96368
RDKFP	0.738095	0.881033
RDKFP	0.433333	0.609053
RDKFP	0.9	0.906209
RDKFP	0.490566	0.549261
RDKFP	0.418605	0.581325
RDKFP	0.452381	0.648725
RDKFP	0.805195	0.90953
RDKFP	0.36	0.590826
RDKFP	0.894737	0.961216
RDKFP	0.0866142	0.596543
RDKFP	0.541667	0.442478
RDKFP	1	1
RDKFP	0.575	0.441176
RDKFP	0.810811	0.910835
RDKFP	0.565217	0.742029
RDKFP	1	1
GraphCL	0.709677	0.763198
GraphCL	0.285714	0.439644
GraphCL	0.84375	0.82448
GraphCL	0.142857	0.263467
GraphCL	0.166667	0.191157
GraphCL	0.980392	0.993056
GraphCL	0.461538	0.506268
GraphCL	0.236842	0.403226
GraphCL	0.389831	0.354481
GraphCL	0.5	0.650273
GraphCL	0.5	0.786352
GraphCL	0.540816	0.788041
GraphCL	0.269231	0.153184
GraphCL	0.909091	0.958115
GraphCL	0.526316	0.732394
GraphCL	1	1
GraphCL	0.686275	0.810051
GraphCL	0.177419	0.303254
GraphCL	0.47619	0.432692
GraphCL	0.733333	0.982846
GraphCL	0.384615	0.497619
GraphCL	0.313725	0.432
GraphCL	0.647059	0.286765
GraphCL	0.568627	0.513098
GraphCL	0.9	0.919767
GraphCL	0.694444	0.699732
GraphCL	0.322581	0.200913
GraphCL	1	1
GraphCL	0.853659	0.837963
GraphCL	0.322034	0.332405
GraphCL	0.848485	0.98324
GraphCL	0.333333	0.334556
GraphCL	0.46	0.36172
GraphCL	0.324324	0.210657
GraphCL	0.634615	0.667611
GraphCL	0.242857	0.45876
GraphCL	0.285714	0.491929
GraphCL	0.271186	0.439453
GraphCL	0.293103	0.384852
GraphCL	0.744186	0.77918
GraphCL	0.277778	0.343636
GraphCL	0.152174	0.179318
GraphCL	0.694444	0.50628
GraphCL	0.4	0.467989
GraphCL	0.46	0.375095
GraphCL	0.148936	0.157702
GraphCL	0.529412	0.440111
GraphCL	0.692308	0.586093
GraphCL	0.184211	0.20155
GraphCL	1	1
GraphCL	0.607843	0.674877
GraphCL	0.948718	0.971218
GraphCL	0.206349	0.223188
GraphCL	0.648649	0.783398
GraphCL	0.681818	0.72118
GraphCL	0.941176	0.882108
GraphCL	0.214286	0.343706
GraphCL	0.931034	0.994233
GraphCL	0.3	0.51138
GraphCL	0.813953	0.882865
GraphCL	0.277778	0.101695
GraphCL	0.95	0.941411
GraphCL	0.916667	0.954798
GraphCL	0.586207	0.751055
GraphCL	0.261905	0.28707
GraphCL	0.1875	0.263328
GraphCL	0.878049	0.913919
GraphCL	0.923077	0.973138
GraphCL	0.372549	0.423519
GraphCL	0.733333	0.963581
GraphCL	0.305556	0.230769
GraphCL	0.8	0.991273
GraphCL	0.4	0.799726
GraphCL	0.727273	0.829825
GraphCL	0.622222	0.796578
GraphCL	0.171429	0.319865
GraphCL	0.272727	0.352091
GraphCL	0.22449	0.250482
GraphCL	0.727273	0.630435
GraphCL	0.369565	0.24647
GraphCL	0.756757	0.395531
GraphCL	0.765625	0.753301
GraphCL	0.333333	0.215103
GraphCL	0.759259	0.942143
GraphCL	0.765957	0.950558
GraphCL	0.308824	0.447368
GraphCL	0.964286	0.838298
GraphCL	0.904762	0.91358
GraphCL	0.815789	0.856672
GraphCL	0.952381	0.945218
GraphCL	0.314815	0.314856
GraphCL	0.23913	0.352
GraphCL	0.428571	0.409568
GraphCL	0.226415	0.356773
GraphCL	0.109091	0.312962
GraphCL	0.842105	0.771318
GraphCL	0.92	0.744076
GraphCL	1	1
GraphCL	0.555556	0.628464
GraphCL	0.432432	0.492632
GraphCL	0.392157	0.371814
GraphCL	0.62069	0.333333
GraphCL	0.804878	0.895442
GraphCL	0.540541	0.773663
GraphCL	0.619048	0.855049
GraphCL	0.23913	0.213884
GraphCL	0.173077	0.293855
GraphCL	0.24	0.347953
GraphCL	0.482759	0.480424
GraphCL	0.972222	0.914698
GraphCL	0.914286	0.983361
GraphCL	1	0.974249
GraphCL	0.654545	0.875377
GraphCL	0.862745	0.943049
GraphCL	0.2	0.150826
GraphCL	0.12069	0.228571
GraphCL	0.658537	0.835479
GraphCL	0.896552	0.913706
GraphCL	0.795918	0.951768
GraphCL	0.822222	0.995611
GraphCL	0.291667	0.425716
GraphCL	0.5	0.692615
GraphCL	0.782609	0.834186
GraphCL	0.865385	0.934039
GraphCL	0.574074	0.703704
GraphCL	0.805556	0.831663
GraphCL	0.491525	0.551579
GraphCL	0.222222	0.345048
GraphCL	0.481481	0.391572
GraphCL	0.697674	0.879739
GraphCL	0.690909	0.849682
GraphCL	0.171429	0.0405405
GraphCL	0.761905	0.751486
GraphCL	0.634146	0.962217
GraphCL	0.254902	0.309973
GraphCL	0.22	0.211847
GraphCL	0.27451	0.230254
GraphCL	0.351852	0.682609
GraphCL	0.733333	0.707992
GraphCL	1	0.688276
GraphCL	0.769231	0.986583
GraphCL	0.27451	0.285714
GraphCL	0.679245	0.824268
GraphCL	0.327869	0.603997
GraphCL	1	0.737629
GraphCL	0.888889	0.924195
GraphCL	0.15	0.165655
GraphCL	0.181818	0.169935
GraphCL	1	0.943756
GraphCL	0.235294	0.195592
GraphCL	0.206349	0.390135
GraphCL	0.483871	0.580906
GraphCL	0.585366	0.567426
GraphCL	0.692308	0.702811
GraphCL	0.571429	0.513406
GraphCL	0.28	0.327869
GraphCL	0.1875	0.193419
GraphCL	0.214286	0.417515
GraphCL	0.9	0.858255
GraphCL	0.185714	0.27581
GraphCL	1	1
GraphCL	0.666667	0.811927
GraphCL	0.140351	0.357143
GraphCL	0.215385	0.2934
GraphCL	0.723404	0.763585
GraphCL	0.361702	0.365782
GraphCL	0.868421	0.860714
GraphCL	0.888889	0.97344
GraphCL	0.212766	0.257237
GraphCL	0.816327	0.899671
GraphCL	0.421053	0.45347
GraphCL	0.714286	0.538855
GraphCL	0.26087	0.182398
GraphCL	0.585366	0.469717
GraphCL	0.285714	0.542484
GraphCL	0.21875	0.209964
GraphCL	0.828571	0.97361
GraphCL	0.76087	0.926267
GraphCL	0.462687	0.572944
GraphCL	0.269231	0.32406
GraphCL	0.456522	0.57617
GraphCL	0.425532	0.475028
GraphCL	0.147541	0.230579
GraphCL	0.939394	0.878689
GraphCL	0.213115	0.466575
GraphCL	0.152542	0.285121
GraphCL	0.842105	0.922525
GraphCL	1	1
GraphCL	0.666667	0.794393
GraphCL	0.541667	0.583898
GraphCL	0.326087	0.284722
GraphCL	0.868852	0.882305
GraphCL	0.173333	0.383237
GraphCL	0.245614	0.288976
GraphCL	0.333333	0.21089
GraphCL	0.488372	0.591189
GraphCL	1	1
GraphCL	0.777778	0.862033
GraphCL	0.325581	0.505892
GraphCL	0.342857	0.213573
GROVER	0.578947	0.681023
GROVER	0.319444	0.420146
GROVER	0.84375	0.82448
GROVER	0.265306	0.281734
GROVER	0.285714	0.243721
GROVER	0.980392	0.993056
GROVER	0.571429	0.677178
GROVER	0.368421	0.826797
GROVER	0.380282	0.523588
GROVER	0.5	0.650273
GROVER	0.5	0.786352
GROVER	0.56044	0.778195
GROVER	0.548387	0.736072
GROVER	0.638889	0.538003
GROVER	0.2	0.566879
GROVER	1	1
GROVER	0.686275	0.810051
GROVER	0.478261	0.43349
GROVER	0.5	0.365269
GROVER	0.809524	0.879919
GROVER	0.5	0.566761
GROVER	0.229167	0.376462
GROVER	0.541667	0.0851485
GROVER	0.2	0.393589
GROVER	0.9	0.919767
GROVER	0.694444	0.699732
GROVER	0.363636	0.565574
GROVER	1	1
GROVER	0.853659	0.837963
GROVER	0.45614	0.422345
GROVER	0.848485	0.98324
GROVER	0.277778	0.331779
GROVER	0.456522	0.304348
GROVER	0.361702	0.372445
GROVER	0.733333	0.700965
GROVER	0.415094	0.524706
GROVER	0.381818	0.506849
GROVER	0.5	0.475042
GROVER	0.395833	0.406936
GROVER	0.651163	0.676313
GROVER	0.296296	0.29235
GROVER	0.333333	0.223851
GROVER	0.694444	0.50628
GROVER	0.434783	0.362846
GROVER	0.659091	0.580751
GROVER	0.243902	0.203738
GROVER	0.548387	0.75
GROVER	0.692308	0.586093
GROVER	0.6875	0.574514
GROVER	1	1
GROVER	0.931818	0.955713
GROVER	0.948718	0.971218
GROVER	0.510204	0.429897
GROVER	0.275862	0.3595
GROVER	0.636364	0.594697
GROVER	0.941176	0.882108
GROVER	0.428571	0.499695
GROVER	0.915254	0.995381
GROVER	0.242424	0.41909
GROVER	0.813953	0.882865
GROVER	0.545455	0.583333
GROVER	0.680851	0.600408
GROVER	1	0.958738
GROVER	0.271429	0.419897
GROVER	0.413793	0.305122
GROVER	0.489362	0.529264
GROVER	0.878049	0.913919
GROVER	0.923077	0.973138
GROVER	0.490196	0.602439
GROVER	0.733333	0.963581
GROVER	0.692308	0.44
GROVER	0.8	0.991273
GROVER	0.206897	0.199005
GROVER	0.727273	0.829825
GROVER	0.547619	0.815324
GROVER	0.323529	0.179715
GROVER	0.285714	0.335845
GROVER	0.311111	0.247204
GROVER	0.673913	0.64672
GROVER	0.363636	0.256731
GROVER	0.736842	0.385714
GROVER	0.577465	0.73374
GROVER	0.434783	0.380952
GROVER	0.728814	0.751894
GROVER	0.632653	0.863706
GROVER	0.622642	0.614009
GROVER	0.964286	0.838298
GROVER	0.904762	0.91358
GROVER	0.815789	0.856672
GROVER	0.952381	0.945218
GROVER	0.403509	0.540641
GROVER	0.294118	0.310651
GROVER	0.428571	0.409568
GROVER	0.256757	0.544304
GROVER	0.422222	0.483664
GROVER	0.842105	0.771318
GROVER	0.92	0.744076
GROVER	1	1
GROVER	0.555556	0.628464
GROVER	0.529412	0.409861
GROVER	0.431373	0.220708
GROVER	0.28	0.14902
GROVER	0.804878	0.895442
GROVER	0.540541	0.773663
GROVER	0.6	0.497848
GROVER	0.291667	0.283455
GROVER	0.185185	0.305556
GROVER	0.446809	0.33964
GROVER	0.231707	0.406504
GROVER	0.972222	0.914698
GROVER	0.914286	0.983361
GROVER	0.666667	0.855107
GROVER	0.654545	0.875377
GROVER	0.862745	0.943049
GROVER	0.341463	0.584019
GROVER	0.326531	0.349057
GROVER	0.681818	0.733333
GROVER	0.896552	0.913706
GROVER	1	0.957361
GROVER	0.822222	0.995611
GROVER	0.289855	0.433839
GROVER	0.268293	0.501767
GROVER	0.782609	0.834186
GROVER	0.865385	0.934039
GROVER	0.630435	0.615868
GROVER	0.71875	0.757506
GROVER	0.461538	0.615686
GROVER	0.254902	0.319697
GROVER	0.21875	0.354449
GROVER	0.734694	0.797118
GROVER	0.666667	0.801847
GROVER	0.162162	0.0549273
GROVER	0.651163	0.62406
GROVER	0.634146	0.962217
GROVER	0.270833	0.171553
GROVER	0.272727	0.232086
GROVER	0.684211	0.689369
GROVER	0.351852	0.682609
GROVER	0.433962	0.325323
GROVER	1	0.688276
GROVER	0.769231	0.986583
GROVER	0.258621	0.33004
GROVER	0.679245	0.824268
GROVER	0.442308	0.751918
GROVER	0.692308	0.918342
GROVER	0.888889	0.924195
GROVER	0.424242	0.456019
GROVER	0.291667	0.283455
GROVER	1	0.943756
GROVER	0.227273	0.28066
GROVER	0.181818	0.239064
GROVER	0.483871	0.580906
GROVER	0.22	0.283186
GROVER	0.611111	0.509138
GROVER	0.723404	0.698077
GROVER	0.15625	0.329379
GROVER	0.404762	0.26455
GROVER	0.72973	0.83003
GROVER	0.9	0.858255
GROVER	0.483333	0.532258
GROVER	1	1
GROVER	0.666667	0.811927
GROVER	0.820513	0.896825
GROVER	0.208333	0.381498
GROVER	0.409836	0.680932
GROVER	0.589744	0.663395
GROVER	0.636364	0.641824
GROVER	0.888889	0.97344
GROVER	0.340426	0.334529
GROVER	0.816327	0.899671
GROVER	0.421053	0.45347
GROVER	0.74	0.668645
GROVER	0.571429	0.738854
GROVER	1	0.850174
GROVER	0.285714	0.542484
GROVER	0.419355	0.614189
GROVER	0.828571	0.97361
GROVER	0.76087	0.926267
GROVER	0.813559	0.733971
GROVER	0.3	0.368764
GROVER	0.34	0.481887
GROVER	0.5	0.622951
GROVER	0.321429	0.263256
GROVER	0.833333	0.867742
GROVER	0.240741	0.442331
GROVER	0.267857	0.297768
GROVER	0.972973	0.890449
GROVER	1	1
GROVER	0.791667	0.872396
GROVER	0.361702	0.329835
GROVER	0.622222	0.728858
GROVER	0.868852	0.882305
GROVER	0.265625	0.406732
GROVER	0.244444	0.260215
GROVER	0.465116	0.327206
GROVER	0.634146	0.818675
GROVER	1	1
GROVER	0.777778	0.862033
GROVER	0.369565	0.297189
GROVER	0.342857	0.213573
KPGT	0.709677	0.763198
KPGT	0.421875	0.641026
KPGT	0.84375	0.82448
KPGT	0.369565	0.51671
KPGT	0.268293	0.319048
KPGT	0.980392	0.993056
KPGT	0.571429	0.677178
KPGT	0.368421	0.826797
KPGT	0.45614	0.720165
KPGT	0.5	0.650273
KPGT	0.5	0.786352
KPGT	0.56044	0.778195
KPGT	0.589286	0.879397
KPGT	0.909091	0.958115
KPGT	0.5625	0.825397
KPGT	1	1
KPGT	0.686275	0.810051
KPGT	0.354839	0.573479
KPGT	0.5	0.365269
KPGT	0.733333	0.982846
KPGT	0.571429	0.69651
KPGT	0.340426	0.518253
KPGT	0.647059	0.661017
KPGT	0.509804	0.686211
KPGT	0.9	0.919767
KPGT	0.694444	0.699732
KPGT	0.363636	0.565574
KPGT	1	1
KPGT	0.853659	0.837963
KPGT	0.517857	0.736944
KPGT	0.848485	0.98324
KPGT	0.319149	0.4756
KPGT	0.636364	0.624638
KPGT	0.5	0.635762
KPGT	0.886364	0.96624
KPGT	0.35	0.627946
KPGT	0.565217	0.653986
KPGT	0.511628	0.474302
KPGT	0.536585	0.641434
KPGT	0.944444	0.83713
KPGT	0.423077	0.564955
KPGT	0.447368	0.463744
KPGT	0.694444	0.50628
KPGT	0.4375	0.623229
KPGT	0.344262	0.59375
KPGT	0.277778	0.301703
KPGT	0.548387	0.75
KPGT	0.692308	0.586093
KPGT	0.6875	0.574514
KPGT	1	1
KPGT	0.931818	0.955713
KPGT	0.948718	0.971218
KPGT	0.428571	0.324878
KPGT	0.648649	0.783398
KPGT	0.697674	0.756677
KPGT	0.941176	0.882108
KPGT	0.422222	0.560859
KPGT	0.912281	0.991374
KPGT	0.34375	0.476884
KPGT	0.644444	0.963519
KPGT	0.428571	0.411765
KPGT	0.95	0.941411
KPGT	0.916667	0.954798
KPGT	0.586207	0.751055
KPGT	0.551724	0.280576
KPGT	0.56	0.805579
KPGT	0.878049	0.913919
KPGT	0.923077	0.973138
KPGT	0.535714	0.722073
KPGT	0.733333	0.963581
KPGT	0.692308	0.44
KPGT	0.8	0.991273
KPGT	0.4	0.799726
KPGT	0.870968	0.858377
KPGT	0.622222	0.796578
KPGT	0.481481	0.45625
KPGT	0.566667	0.746875
KPGT	0.432432	0.360632
KPGT	0.804878	0.785973
KPGT	0.447368	0.533913
KPGT	0.756757	0.395531
KPGT	0.577465	0.73374
KPGT	0.576923	0.609677
KPGT	0.672131	0.972222
KPGT	0.765957	0.950558
KPGT	0.622642	0.614009
KPGT	0.964286	0.838298
KPGT	0.904762	0.91358
KPGT	0.815789	0.856672
KPGT	0.952381	0.945218
KPGT	0.403509	0.540641
KPGT	0.294118	0.310651
KPGT	0.527273	0.515046
KPGT	0.243243	0.553767
KPGT	0.293103	0.638561
KPGT	0.861111	0.82622
KPGT	0.92	0.744076
KPGT	1	1
KPGT	0.434783	0.662432
KPGT	0.606061	0.828571
KPGT	0.564103	0.403509
KPGT	0.62069	0.333333
KPGT	0.804878	0.895442
KPGT	0.6	0.71374
KPGT	0.705882	0.895871
KPGT	0.369565	0.450867
KPGT	0.28	0.350649
KPGT	0.541667	0.792435
KPGT	0.346154	0.59798
KPGT	0.972222	0.914698
KPGT	0.914286	0.983361
KPGT	1	0.974249
KPGT	0.654545	0.875377
KPGT	0.9	0.982548
KPGT	0.341463	0.584019
KPGT	0.589744	0.738761
KPGT	0.541667	0.624271
KPGT	0.896552	0.913706
KPGT	0.911111	0.955766
KPGT	0.729167	0.953901
KPGT	0.596491	0.71885
KPGT	0.5	0.692615
KPGT	0.878049	0.899889
KPGT	0.865385	0.934039
KPGT	0.777778	0.894207
KPGT	0.828571	0.846939
KPGT	0.584906	0.786228
KPGT	0.4	0.579431
KPGT	0.462963	0.668519
KPGT	0.818182	0.864571
KPGT	0.87234	0.934389
KPGT	0.296296	0.218978
KPGT	0.918919	0.953846
KPGT	0.634146	0.962217
KPGT	0.608696	0.733411
KPGT	0.416667	0.560626
KPGT	0.710526	0.7024
KPGT	0.351852	0.682609
KPGT	0.756098	0.790499
KPGT	1	0.688276
KPGT	0.769231	0.986583
KPGT	0.367347	0.50589
KPGT	0.679245	0.824268
KPGT	0.708333	0.856019
KPGT	0.692308	0.918342
KPGT	0.888889	0.924195
KPGT	0.424242	0.456019
KPGT	0.486486	0.475593
KPGT	0.790698	0.933333
KPGT	0.227273	0.28066
KPGT	0.378788	0.527756
KPGT	0.483871	0.580906
KPGT	0.585366	0.567426
KPGT	0.933333	0.746055
KPGT	0.857143	0.917759
KPGT	0.425	0.454765
KPGT	0.75	0.683502
KPGT	0.72973	0.83003
KPGT	0.9	0.858255
KPGT	0.578125	0.552127
KPGT	1	1
KPGT	0.666667	0.811927
KPGT	0.820513	0.896825
KPGT	0.530612	0.659266
KPGT	0.723404	0.763585
KPGT	0.589744	0.663395
KPGT	0.868421	0.860714
KPGT	0.888889	0.97344
KPGT	0.302326	0.489496
KPGT	0.82	0.948636
KPGT	0.571429	0.532127
KPGT	0.729167	0.884005
KPGT	0.571429	0.738854
KPGT	1	0.850174
KPGT	0.285714	0.542484
KPGT	0.442623	0.65579
KPGT	0.828571	0.97361
KPGT	0.76087	0.926267
KPGT	0.758621	0.857451
KPGT	0.222222	0.447979
KPGT	0.456522	0.57617
KPGT	0.5	0.622951
KPGT	0.442308	0.547619
KPGT	0.833333	0.867742
KPGT	0.395349	0.409959
KPGT	0.176471	0.482565
KPGT	0.972973	0.890449
KPGT	1	1
KPGT	0.791667	0.872396
KPGT	0.75	0.70362
KPGT	0.622222	0.728858
KPGT	0.896552	0.913706
KPGT	0.350877	0.608153
KPGT	0.232143	0.625359
KPGT	0.465116	0.327206
KPGT	0.634146	0.818675
KPGT	1	1
KPGT	0.578947	0.958775
KPGT	0.275862	0.471055
KPGT	0.666667	0.641485
ECFP4	0.709677	0.763198
ECFP4	0.597015	0.682962
ECFP4	0.84375	0.82448
ECFP4	0.484848	0.394839
ECFP4	0.34	0.248233
ECFP4	0.980392	0.993056
ECFP4	0.571429	0.677178
ECFP4	0.540541	0.669312
ECFP4	0.45614	0.720165
ECFP4	0.666667	0.258278
ECFP4	0.5	0.786352
ECFP4	0.56044	0.778195
ECFP4	0.589286	0.879397
ECFP4	0.909091	0.958115
ECFP4	0.5625	0.825397
ECFP4	1	1
ECFP4	0.686275	0.810051
ECFP4	0.478261	0.43349
ECFP4	0.5625	0.33945
ECFP4	0.809524	0.879919
ECFP4	0.571429	0.69651
ECFP4	0.526316	0.337607
ECFP4	0.647059	0.286765
ECFP4	0.568627	0.513098
ECFP4	0.9	0.919767
ECFP4	0.694444	0.699732
ECFP4	0.416667	0.397004
ECFP4	1	1
ECFP4	0.878049	0.794349
ECFP4	0.6	0.584646
ECFP4	0.848485	0.98324
ECFP4	0.478261	0.391572
ECFP4	0.636364	0.624638
ECFP4	0.592593	0.347889
ECFP4	0.886364	0.96624
ECFP4	0.482759	0.42451
ECFP4	0.565217	0.653986
ECFP4	0.511628	0.474302
ECFP4	0.536585	0.641434
ECFP4	0.944444	0.83713
ECFP4	0.521739	0.223881
ECFP4	0.513514	0.390551
ECFP4	0.705882	0.542793
ECFP4	0.568182	0.5
ECFP4	0.659091	0.580751
ECFP4	0.483871	0.233708
ECFP4	0.607143	0.323484
ECFP4	0.72973	0.617021
ECFP4	0.6875	0.574514
ECFP4	1	1
ECFP4	0.931818	0.955713
ECFP4	0.948718	0.971218
ECFP4	0.510204	0.429897
ECFP4	0.648649	0.783398
ECFP4	0.820513	0.668588
ECFP4	0.969697	0.857947
ECFP4	0.421053	0.504837
ECFP4	0.931034	0.994233
ECFP4	0.444444	0.45
ECFP4	0.813953	0.882865
ECFP4	0.545455	0.583333
ECFP4	0.95	0.941411
ECFP4	1	0.958738
ECFP4	0.592593	0.742961
ECFP4	0.714286	0.134884
ECFP4	0.72093	0.534027
ECFP4	0.95	0.874225
ECFP4	0.923077	0.973138
ECFP4	0.6	0.389937
ECFP4	0.733333	0.963581
ECFP4	0.692308	0.44
ECFP4	0.8	0.991273
ECFP4	0.475	0.683871
ECFP4	0.870968	0.858377
ECFP4	0.622222	0.796578
ECFP4	0.517241	0.246032
ECFP4	0.566667	0.746875
ECFP4	0.466667	0.390777
ECFP4	0.825	0.795062
ECFP4	0.487179	0.477897
ECFP4	0.775	0.370765
ECFP4	0.765625	0.753301
ECFP4	0.636364	0.265589
ECFP4	0.769231	0.827512
ECFP4	0.765957	0.950558
ECFP4	0.622642	0.614009
ECFP4	0.964286	0.838298
ECFP4	0.904762	0.91358
ECFP4	0.888889	0.842905
ECFP4	0.952381	0.945218
ECFP4	0.508475	0.636789
ECFP4	0.405405	0.289157
ECFP4	0.54902	0.461627
ECFP4	0.381818	0.444299
ECFP4	0.422222	0.483664
ECFP4	0.861111	0.82622
ECFP4	0.92	0.744076
ECFP4	1	1
ECFP4	0.555556	0.628464
ECFP4	0.606061	0.828571
ECFP4	0.589744	0.300151
ECFP4	0.62069	0.333333
ECFP4	0.804878	0.895442
ECFP4	0.6875	0.355357
ECFP4	0.769231	0.822747
ECFP4	0.404762	0.0836177
ECFP4	0.410256	0.32491
ECFP4	0.541667	0.792435
ECFP4	0.482759	0.480424
ECFP4	0.972222	0.914698
ECFP4	0.941176	0.986464
ECFP4	1	0.974249
ECFP4	0.654545	0.875377
ECFP4	0.9	0.982548
ECFP4	0.341463	0.584019
ECFP4	0.589744	0.738761
ECFP4	0.727273	0.75414
ECFP4	0.896552	0.913706
ECFP4	1	0.957361
ECFP4	0.822222	0.995611
ECFP4	0.596491	0.71885
ECFP4	0.5	0.692615
ECFP4	0.878049	0.899889
ECFP4	0.865385	0.934039
ECFP4	0.777778	0.894207
ECFP4	0.828571	0.846939
ECFP4	0.584906	0.786228
ECFP4	0.456522	0.477915
ECFP4	0.557692	0.39738
ECFP4	0.822222	0.826744
ECFP4	0.87234	0.934389
ECFP4	0.282051	0.0721154
ECFP4	0.918919	0.953846
ECFP4	0.828571	0.897985
ECFP4	0.608696	0.733411
ECFP4	0.447368	0.237716
ECFP4	0.710526	0.7024
ECFP4	0.489362	0.3932
ECFP4	0.756098	0.790499
ECFP4	1	0.688276
ECFP4	0.854167	0.911864
ECFP4	0.4	0.251228
ECFP4	0.679245	0.824268
ECFP4	0.708333	0.856019
ECFP4	1	0.737629
ECFP4	0.888889	0.924195
ECFP4	0.533333	0.432665
ECFP4	0.558824	0.334282
ECFP4	1	0.943756
ECFP4	0.289474	0.188103
ECFP4	0.378788	0.527756
ECFP4	0.571429	0.298246
ECFP4	0.585366	0.567426
ECFP4	0.933333	0.746055
ECFP4	0.857143	0.917759
ECFP4	0.510204	0.452563
ECFP4	0.75	0.683502
ECFP4	0.72973	0.83003
ECFP4	0.9	0.858255
ECFP4	0.596774	0.514427
ECFP4	1	1
ECFP4	0.666667	0.811927
ECFP4	0.820513	0.896825
ECFP4	0.6875	0.808072
ECFP4	0.723404	0.763585
ECFP4	0.589744	0.663395
ECFP4	0.868421	0.860714
ECFP4	0.888889	0.97344
ECFP4	0.419355	0.200658
ECFP4	0.836735	0.943257
ECFP4	0.571429	0.532127
ECFP4	0.829787	0.866906
ECFP4	0.571429	0.738854
ECFP4	1	0.850174
ECFP4	0.592593	0.502752
ECFP4	0.491228	0.581062
ECFP4	0.828571	0.97361
ECFP4	0.76087	0.926267
ECFP4	0.813559	0.733971
ECFP4	0.384615	0.280274
ECFP4	0.541667	0.330674
ECFP4	0.52	0.68961
ECFP4	0.468085	0.243275
ECFP4	0.939394	0.878689
ECFP4	0.395349	0.409959
ECFP4	0.318182	0.511432
ECFP4	0.972973	0.890449
ECFP4	1	1
ECFP4	0.791667	0.872396
ECFP4	0.75	0.70362
ECFP4	0.622222	0.728858
ECFP4	0.896552	0.913706
ECFP4	0.5	0.56832
ECFP4	0.489796	0.233871
ECFP4	0.547619	0.376543
ECFP4	0.634146	0.818675
ECFP4	1	1
ECFP4	0.787879	0.776173
ECFP4	0.394737	0.272586
ECFP4	0.666667	0.641485
RDKFP	0.709677	0.763198
RDKFP	0.597015	0.682962
RDKFP	0.84375	0.82448
RDKFP	0.369565	0.51671
RDKFP	0.292683	0.393126
RDKFP	0.980392	0.993056
RDKFP	0.571429	0.677178
RDKFP	0.368421	0.826797
RDKFP	0.45614	0.720165
RDKFP	0.590909	0.675497
RDKFP	0.108333	0.791544
RDKFP	0.10828	0.836364
RDKFP	0.589286	0.879397
RDKFP	0.909091	0.958115
RDKFP	0.5625	0.825397
RDKFP	1	1
RDKFP	0.686275	0.810051
RDKFP	0.301587	0.625866
RDKFP	0.176471	0.430769
RDKFP	0.733333	0.982846
RDKFP	0.571429	0.69651
RDKFP	0.395833	0.640257
RDKFP	0.647059	0.661017
RDKFP	0.509804	0.686211
RDKFP	0.9	0.919767
RDKFP	0.694444	0.699732
RDKFP	0.363636	0.565574
RDKFP	1	1
RDKFP	0.853659	0.837963
RDKFP	0.517857	0.736944
RDKFP	0.848485	0.98324
RDKFP	0.296296	0.542909
RDKFP	0.636364	0.624638
RDKFP	0.533333	0.73125
RDKFP	0.886364	0.96624
RDKFP	0.35	0.627946
RDKFP	0.565217	0.653986
RDKFP	0.319149	0.571078
RDKFP	0.536585	0.641434
RDKFP	0.74359	0.855962
RDKFP	0.423077	0.564955
RDKFP	0.447368	0.463744
RDKFP	0.647059	0.691477
RDKFP	0.4375	0.623229
RDKFP	0.194444	0.58954
RDKFP	0.365854	0.390196
RDKFP	0.548387	0.75
RDKFP	0.72973	0.617021
RDKFP	0.388889	0.601336
RDKFP	1	1
RDKFP	0.931818	0.955713
RDKFP	0.948718	0.971218
RDKFP	0.510204	0.429897
RDKFP	0.648649	0.783398
RDKFP	0.697674	0.756677
RDKFP	0.941176	0.882108
RDKFP	0.422222	0.560859
RDKFP	0.915254	0.995381
RDKFP	0.0930233	0.551485
RDKFP	0.644444	0.963519
RDKFP	0.545455	0.583333
RDKFP	0.95	0.941411
RDKFP	0.709091	0.978758
RDKFP	0.586207	0.751055
RDKFP	0.295455	0.3381
RDKFP	0.56	0.805579
RDKFP	0.846154	0.950772
RDKFP	0.923077	0.973138
RDKFP	0.535714	0.722073
RDKFP	0.733333	0.963581
RDKFP	0.305556	0.537356
RDKFP	0.8	0.991273
RDKFP	0.4	0.799726
RDKFP	0.870968	0.858377
RDKFP	0.521739	0.832298
RDKFP	0.52	0.619289
RDKFP	0.566667	0.746875
RDKFP	0.395833	0.459276
RDKFP	0.825	0.795062
RDKFP	0.447368	0.533913
RDKFP	0.25	0.453401
RDKFP	0.765625	0.753301
RDKFP	0.6	0.699187
RDKFP	0.672131	0.972222
RDKFP	0.765957	0.950558
RDKFP	0.622642	0.614009
RDKFP	0.964286	0.838298
RDKFP	0.904762	0.91358
RDKFP	0.815789	0.856672
RDKFP	0.952381	0.945218
RDKFP	0.419355	0.716195
RDKFP	0.333333	0.495784
RDKFP	0.527273	0.515046
RDKFP	0.0944882	0.62098
RDKFP	0.102041	0.667001
RDKFP	0.861111	0.82622
RDKFP	0.92	0.744076
RDKFP	1	1
RDKFP	0.425926	0.854877
RDKFP	0.606061	0.828571
RDKFP	0.434783	0.406957
RDKFP	0.533333	0.438596
RDKFP	0.804878	0.895442
RDKFP	0.545455	0.788512
RDKFP	0.705882	0.895871
RDKFP	0.232143	0.474425
RDKFP	0.114035	0.316367
RDKFP	0.541667	0.792435
RDKFP	0.376623	0.617984
RDKFP	0.972222	0.914698
RDKFP	0.941176	0.986464
RDKFP	0.977273	0.992275
RDKFP	0.654545	0.875377
RDKFP	0.9	0.982548
RDKFP	0.341463	0.584019
RDKFP	0.589744	0.738761
RDKFP	0.658537	0.835479
RDKFP	0.868852	0.934188
RDKFP	0.863636	0.97541
RDKFP	0.822222	0.995611
RDKFP	0.596491	0.71885
RDKFP	0.5	0.692615
RDKFP	0.878049	0.899889
RDKFP	0.865385	0.934039
RDKFP	0.777778	0.894207
RDKFP	0.828571	0.846939
RDKFP	0.584906	0.786228
RDKFP	0.4	0.579431
RDKFP	0.5	0.721311
RDKFP	0.596154	0.929368
RDKFP	0.87234	0.934389
RDKFP	0.296296	0.218978
RDKFP	0.918919	0.953846
RDKFP	0.634146	0.962217
RDKFP	0.608696	0.733411
RDKFP	0.416667	0.560626
RDKFP	0.710526	0.7024
RDKFP	0.351852	0.682609
RDKFP	0.756098	0.790499
RDKFP	0.774194	0.777778
RDKFP	0.769231	0.986583
RDKFP	0.0555556	0.636274
RDKFP	0.679245	0.824268
RDKFP	0.708333	0.856019
RDKFP	0.692308	0.918342
RDKFP	0.888889	0.924195
RDKFP	0.424242	0.456019
RDKFP	0.533333	0.495756
RDKFP	1	0.943756
RDKFP	0.212766	0.330579
RDKFP	0.378788	0.527756
RDKFP	0.483871	0.580906
RDKFP	0.585366	0.567426
RDKFP	0.69697	0.784108
RDKFP	0.857143	0.917759
RDKFP	0.387755	0.528169
RDKFP	0.75	0.683502
RDKFP	0.72973	0.83003
RDKFP	0.9	0.858255
RDKFP	0.553846	0.603175
RDKFP	1	1
RDKFP	0.666667	0.811927
RDKFP	0.820513	0.896825
RDKFP	0.6875	0.808072
RDKFP	0.561404	0.780641
RDKFP	0.589744	0.663395
RDKFP	0.738095	0.910941
RDKFP	0.888889	0.97344
RDKFP	0.302326	0.489496
RDKFP	0.82	0.948636
RDKFP	0.2	0.562639
RDKFP	0.611111	0.926199
RDKFP	0.571429	0.738854
RDKFP	1	0.850174
RDKFP	0.0882353	0.59322
RDKFP	0.294118	0.692257
RDKFP	0.828571	0.97361
RDKFP	0.76087	0.926267
RDKFP	0.732143	0.855353
RDKFP	0.0833333	0.54586
RDKFP	0.350877	0.608397
RDKFP	0.52	0.68961
RDKFP	0.442308	0.547619
RDKFP	0.939394	0.878689
RDKFP	0.277778	0.654076
RDKFP	0.088	0.611578
RDKFP	0.842105	0.922525
RDKFP	1	1
RDKFP	0.4	0.916667
RDKFP	0.738095	0.885691
RDKFP	0.622222	0.728858
RDKFP	0.896552	0.913706
RDKFP	0.350877	0.608153
RDKFP	0.121495	0.643638
RDKFP	0.536585	0.441459
RDKFP	0.634146	0.818675
RDKFP	1	1
RDKFP	0.578947	0.958775
[truncated: 1,002 more rows]

## Sheet: Fig. 3d&Supplementary Fig. 11
Fig. 3d&Supplementary Fig. 11
model	smiles	x	y
kpgt	O=c1[nH][nH]c(C(F)(F)F)c1C=Nc1ccccc1Cl	-32.8335	14.5325
kpgt	O=c1[nH][nH]c(C(F)(F)F)c1C=Nc1ccccc1	-32.6045	14.1882
kpgt	O=c1[nH][nH]c(C(F)(F)F)c1C=Nc1cccc(Cl)c1	-8.48785	35.3524
kpgt	O=c1[nH][nH]c(C(F)(F)F)c1C=Nc1ccc(Cl)cc1	-32.8803	14.5982
kpgt	COc1cccc(N=Cc2c[nH][nH]c2=O)c1	62.554	-34.2954
kpgt	COC(=O)C1(O)CC(C(C)C)=NN1C(=O)c1ccc(Cl)cc1	-52.5376	60.7141
kpgt	CN(Cc1ccco1)c1nc(-c2cccc(C#N)c2)nc2ccccc12	42.4269	-53.5317
kpgt	CN(C)c1ccc(-c2nc(N(C)Cc3ccco3)c3ccccc3n2)cc1	107.048	-58.8844
kpgt	COc1ccccc1-c1nc(N(C)Cc2ccco2)c2ccccc2n1	93.1157	-53.357
kpgt	CN(C)C(=O)c1ccc(-c2nc(N(C)Cc3ccco3)c3ccccc3n2)cc1	-4.92036	23.8536
kpgt	COc1cccc(-c2nc(N(C)Cc3ccco3)c3ccccc3n2)c1	108.91	-61.5535
kpgt	O=C(NNC(=S)Nc1ccccc1)C1CC1	-72.6587	-54.6376
kpgt	CC(C)CN1CCCC2(CCN(C(=O)c3cnccn3)CC2)C1	85.4726	61.1921
kpgt	CCCCCSc1nncc(=O)[nH]1	-48.3662	-12.5654
kpgt	CCCCCSc1nnc(C)c(=O)[nH]1	-48.3091	-12.5868
kpgt	C/C(=N\Nc1nnc(C)c(=O)[nH]1)C(=O)O	-105.501	-18.5712
kpgt	CN1CCC(n2[nH]c(-c3ccccc3)c(Cc3ccccc3)c2=O)CC1	49.7493	39.6247
kpgt	COC1=CC(=O)O[C@@H](/C=C\c2ccccc2)C1	-43.8967	22.0578
kpgt	Cc1cc2c(nc1C)CCCCN2C[C@H](O)CN1CCCc2nc(-c3ccc(Br)cc3)ccc21	4.32869	29.0953
kpgt	CCc1cc(=O)oc2cc(OCC(=O)N3CCCc4ccccc43)ccc12	3.75833	18.3705
kpgt	CCOc1cc(CNc2ccc3c(c2)OCCO3)cc(Br)c1OCC	-21.3758	32.0783
kpgt	CCN(CC)c1nc(Nc2ccccc2)nc(Oc2ccc(C(=O)OC)cc2)n1	-8.23513	21.5336
kpgt	CCn1cnc2c(Nc3cccc(Cl)c3)nc(N[C@@H]3CCCC[C@H]3N)nc21	63.2013	-2.8695
kpgt	COc1ccc(N2CCc3c(C)nc4c(OC)cc(OC)cc4c32)c(OC)c1	90.4127	-32.7993
kpgt	O=C(c1ccncc1)N1CCC2(CC1)CCN(c1ccc(-c3ccccc3)cc1)CC2	22.0184	3.54669
kpgt	C#CCOC(=O)C1=CCCN(C)C1	-78.3113	-18.8872
kpgt	O=S(=O)(O)c1ccc(NN(c2c(O)ccc3ccccc23)S(=O)(=O)O)cc1	-120.059	25.1613
kpgt	COc1ccccc1N1CCN(CCCCNC(=O)c2ccc(-c3ccc(C(C)=O)cc3)cc2)CC1	-26.9039	-47.7333
kpgt	COc1cc2ncnc(Nc3cccc(Br)c3)c2cc1OC	90.6458	-49.1527
kpgt	Clc1cccc(Nc2ncnc3ccc(Br)cc23)c1	41.4833	-49.7904
kpgt	O=C(Nc1c2c(nn1-c1ccc(F)cc1)CS(=O)(=O)C2)C12CC3CC(CC(C3)C1)C2	55.027	-1.26851
kpgt	Cc1ccc(C(=O)NCc2ccc(N3CCN(C(=O)OC(C)(C)C)CC3)cc2)cc1	-0.748824	14.0624
kpgt	CC1=NN(c2ccc(C)cc2C)C(=O)C1C(c1ccccc1)C1C(=O)N(c2ccc(C)cc2C)N=C1C	86.1099	-11.2023
kpgt	On1c(-c2ccccc2)nc2ccc(Cl)cc21	-44.6263	51.0401
kpgt	CCn1c(-c2ccc(N(C)C)cc2)nc2ccccc21	104.72	-57.5866
kpgt	O=C(O)Cn1c(-c2ccccc2)nc2ccccc21	-124.65	-13.3438
kpgt	Nc1ccc(-c2nc3c(Cl)c(N)ccc3[nH]2)cc1	99.5369	-55.8499
kpgt	O=C(O)c1ccc(S(=O)(=O)N=Nc2c(O)[nH]c3ccccc23)cc1	-78.4734	38.6449
kpgt	Cc1ccc(S(=O)(=O)N=Nc2c(O)[nH]c3cc(O)c(C(=O)O)cc23)cc1	-78.7586	38.7522
kpgt	Cc1ccccc1N1C(=O)c2cc(S(N)(=O)=O)c(Cl)cc2N[C@H]1C	-63.7502	35.0012
kpgt	CC/C(O)=C(\C#N)c1nnc2n1CCCCC2	-49.3449	-9.91891
kpgt	Cc1onc(-c2c(Cl)cccc2Cl)c1C(=O)N1CCc2ccccc2C1	67.2647	19.9964
kpgt	O=c1c(-c2cccs2)nc2cnc(N3CCNCC3)nc2n1C1CC1	125.756	9.67303
kpgt	Cc1ccc(NC(=O)c2ccc(CSc3nnc(C)s3)cc2)cc1	6.58401	30.7835
kpgt	Cc1ccc(NCC(=O)N/N=C\c2ccc([N+](=O)[O-])o2)cc1	15.5522	-0.62744
kpgt	Cc1oc(/C=N/NC(=O)CN(c2ccccc2Br)S(C)(=O)=O)cc1Br	68.7592	-12.6628
kpgt	CCCS(=O)(=O)N1CCCC(C(=O)NCCCN2CCN(c3ccc(F)cc3)CC2)C1	-24.7332	-44.9991
kpgt	CCCS(=O)(=O)N1CCCC(C(=O)NCCCN2CCN(c3ccccc3F)CC2)C1	-24.4563	-45.1765
kpgt	CCCS(=O)(=O)N1CCCC(C(=O)NCCCN2CCN(c3cccc(Cl)c3)CC2)C1	-24.9131	-45.7792
kpgt	Cc1cc(-c2n[nH]c(=S)o2)c(C)n1-c1ccccc1	-22.5555	-0.841656
kpgt	CCOC(=O)[C@H](CCc1ccccc1)N[C@@H](C)C(=O)N1[C@H](C(=O)O)C[C@H]2CCC[C@@H]21	-19.3734	10.3973
kpgt	COc1cccc(Nc2nc(-c3ccc(O)cc3)cs2)c1	89.775	-38.1053
kpgt	CCOC(=O)c1ccc(-c2ccc(/C=C(\C#N)C(=O)NCC3CCCO3)o2)cc1	106.285	14.3631
kpgt	Cc1ccccc1NC(=O)Cc1c(O)c2ccccc2[nH]c1=O	-56.5976	27.336
kpgt	NC(=O)COc1c(F)cc(SCCNS(=O)(=O)c2ccccc2)cc1F	105.38	2.20938
kpgt	CC(=O)OC[C@@H]1O[C@H](C/C=N\OC[C@@H](O)COCc2ccco2)C=C[C@@H]1OC(C)=O	-62.0429	1.60309
kpgt	C=C(C)[C@@H]1[C@@H]2C(=O)O[C@H]1[C@H]1OC(=O)[C@@]34O[C@@H]3C[C@]2(O)[C@@]14C.CC(C)(O)[C@@H]1[C@@H]2C(=O)O[C@H]1[C@H]1OC(=O)[C@@]34O[C@@H]3C[C@]2(O)[C@@]14C	60.7398	-18.9423
kpgt	C=C(C)[C@H]1[C@@H]2C(=O)O[C@H]1[C@H]1OC(=O)[C@@]34O[C@@H]3C[C@]2(O)[C@]14C.CC(C)(O)[C@H]1[C@@H]2C(=O)O[C@H]1[C@H]1OC(=O)[C@@]34O[C@@H]3C[C@]2(O)[C@]14C	60.6662	-18.9611
kpgt	COc1cccc(C(=O)NNC2=CC(=O)CC(C)(C)C2)c1	-20.1321	-22.2828
kpgt	COC(=O)CCSc1cc([N+](=O)[O-])cc2c1c(C1OCCS1)nn2-c1ccccc1	88.7447	-10.938
kpgt	Cl.OC(COCC1COc2ccccc2O1)CN1CCN(c2ccccc2F)CC1	-33.2391	-35.8196
kpgt	O=C(Oc1ccccc1)N1CCC[C@@]2(CCN(c3ccccc3)C2)C1	101.776	55.6924
kpgt	Cc1noc(C)c1-c1cncnc1NC1CC1	113.847	-38.0493
kpgt	CCCc1cc(=O)oc2cc(OCC(=O)N3CCc4ccccc43)ccc12	68.8244	25.732
kpgt	O=[N+]([O-])c1ccc2c(c1)Cc1cc(N=Cc3ccc4c(c3)OCO4)ccc1-2	-25.4108	43.7644
kpgt	CCOc1ccc(-n2c(Cc3ccccc3)nnc2SCc2c(C)noc2C)cc1	95.4893	-3.99743
kpgt	CC(=O)N1CCC2(CCN(Cc3ccccc3)CC2)CC1	-94.9116	-30.1506
kpgt	COCC(=O)N1CCC2(CCN(Cc3ccccc3OC)CC2)CC1	-87.2549	-25.3769
kpgt	CC(=O)N1CCC2(CCN(Cc3cc(C(F)(F)F)cc(C(F)(F)F)c3)CC2)CC1	-0.102967	-34.2336
kpgt	COCC(=O)N1CCC2(CCN(Cc3ccccc3)CC2)CC1	-92.6784	-30.1393
kpgt	COCC(=O)N1CCC2(CCN(Cc3cc(C(F)(F)F)cc(C(F)(F)F)c3)CC2)CC1	0.881438	-33.2152
kpgt	COC(=O)N1CCC2(CCN(Cc3ccccc3)CC2)CC1	-93.582	-31.155
kpgt	COCC(=O)N1CCC2(CCN(Cc3ccc(C#N)cc3)CC2)CC1	-92.8845	-30.2336
kpgt	CS(=O)(=O)N1CCC2(CCN(Cc3ccc(C#N)cc3)CC2)CC1	-93.3218	-34.3454
kpgt	CC(=O)N1CCC2(CCN(Cc3ccc(C#N)cc3)CC2)CC1	-95.1091	-29.9913
kpgt	COC(=O)N1CCC2(CCN(Cc3ccccc3OC)CC2)CC1	-87.8404	-25.4551
kpgt	COc1ccccc1CN1CCC2(CCNCC2)CC1	-88.3542	-24.8102
kpgt	COC(=O)N1CCC2(CCN(Cc3cc(C(F)(F)F)cc(C(F)(F)F)c3)CC2)CC1	-91.148	-41.6472
kpgt	c1ccc(CN2CCC3(CCNCC3)CC2)cc1	-94.6646	-29.2269
kpgt	N#Cc1ccc(CN2CCC3(CCNCC3)CC2)cc1	-94.726	-29.2278
kpgt	COc1ccccc1CN1CCC2(CC1)CCN(S(C)(=O)=O)CC2	-88.6702	-25.1139
kpgt	COc1ccccc1CN1CCC2(CC1)CCN(C(C)=O)CC2	-88.2933	-25.024
kpgt	Cn1c(=O)c2cc(S(=O)(=O)NCCC(=O)NCc3ccccc3Cl)ccc2n(C)c1=O	101.812	25.6815
kpgt	Cc1ccc(CNC(=O)CCNS(=O)(=O)c2ccc3c(c2)c(=O)n(C)c(=O)n3C)cc1	101.974	25.6036
kpgt	O=c1c(CCc2ccccc2)nc2cnc(N3CCNCC3)nc2n1CCc1ccccc1	123.073	10.4822
kpgt	CN1CCN(c2ncc3nc(CCc4ccccc4)c(=O)n(CCc4ccccc4)c3n2)CC1	34.0679	45.1013
kpgt	CC(=O)O[C@H]1C[C@@H](O[C@H]2[C@@H](O)C[C@@H](O[C@H]3[C@@H](O)C[C@@H](O[C@@H]4CC[C@@]5(C)[C@@H](CC[C@@]6(C)[C@@]7(O)CC[C@H](C8=CC(=O)OC8)[C@@]7(C)[C@@H](O)C[C@]56C)C4)O[C@H]3C)O[C@H]2C)O[C@@H](C)[C@H]1O[C@H]1O[C@@H](CO)[C@@H](O)[C@@H](O)[C@@H]1O	-90.0585	25.8197
kpgt	CN(C)CCCOc1ccc(NC2c3ccccc3CSc3ccccc32)cc1.O=C(O)C(=O)O	-36.7443	-33.7934
kpgt	N=C1[C@@H](O)[C@]2(I)c3ccccc3N3C(=N)[C@H](O)[C@@H]4c5ccccc5N1[C@@H]4[C@@H]32	-87.1021	27.0838
kpgt	COc1ccc(-n2cnc3sc(-c4ccccc4)cc3c2=O)cc1	-12.1981	41.3741
kpgt	CC(C)Oc1ccc(/C(O)=C2/C(=O)C(=O)N(Cc3cccnc3)C2c2ccco2)cc1	43.3201	33.8509
kpgt	CCOc1cccc(/C(O)=C2/C(=O)C(=O)N(Cc3cccnc3)C2c2ccco2)c1	43.3143	33.7146
kpgt	COc1ccc(/C(O)=C2/C(=O)C(=O)N(Cc3cccnc3)C2c2ccco2)cc1OC	43.2735	33.5757
kpgt	COc1cccc(/C(O)=C2/C(=O)C(=O)N(Cc3cccnc3)C2c2ccco2)c1	43.267	33.6533
kpgt	CC1=C(C(=O)OCc2ccccc2)C(c2ccccc2)NC(=O)N1CCCCCC(=O)O	-70.8642	26.6188
kpgt	Cc1cnc(CNc2ncncc2-c2ccc3c(c2)OCO3)cn1	95.7231	-43.5613
kpgt	Clc1ccc(Cn2c(-c3cccnc3Cl)nc3ccccc32)c(Cl)c1	-44.4509	53.1169
kpgt	Clc1ncccc1-c1nc2ccccc2n1Cc1ccccc1	-44.3731	53.0689
kpgt	O=C(CCN1C(=O)C2C3C=CC(C3)C2C1=O)Nc1c(F)cccc1F	68.9895	28.8835
kpgt	O=C1/C(=C\c2ccccn2)SC(=S)N1Nc1ncc(C(F)(F)F)cc1Cl	72.3621	5.50154
kpgt	O=C1CSC2(CCN(CCCN3c4ccccc4Sc4ccc(Cl)cc43)CC2)N1	-88.0541	-3.17043
kpgt	CCc1c(C)c(C#N)c2nc3ccccc3n2c1N1CCN(c2cc(C)ccn2)CC1	47.0013	-18.5992
kpgt	O=C(NCCc1c[nH]c2ccccc12)[C@H]1C[C@@H]1[C@H](NP(=O)(c1ccccc1)c1ccccc1)c1ccccc1	109.786	35.9925
kpgt	O=C(NCCc1c[nH]c2ccccc12)[C@@H]1C[C@H]1[C@@H](NP(=O)(c1ccccc1)c1ccccc1)c1ccccc1	109.799	35.9856
kpgt	NC(=O)C1CCN(C(=O)CN2C(=O)c3ccccc3S2(=O)=O)CC1	-78.7812	-37.1613
kpgt	Cc1ccc2[nH]c(=O)c(NC(N)=S)nc2c1	-21.7658	-10.201
kpgt	CC(=O)COC(=O)CCc1nc2ccccc2[nH]c1=O	-50.1674	-53.9383
kpgt	COc1ccc2[nH]c(=O)c(NC(N)=S)nc2c1	-21.7049	-10.2849
kpgt	CN(C)c1ccc(C(=C2C=CC(=[N+](C)C)C=C2)c2ccccc2)cc1.O=C(O)C(=O)O.O=C(O)C(=O)O	-21.0664	40.1783
kpgt	COc1cccc2c1OC[C@@H](CO)[C@H]2N(C)C(=O)Nc1ccc(Cl)cc1Cl	70.5116	-19.2243
kpgt	CC(=O)N1CCC2(CC1)CN(c1ccccc1)C2	-94.3813	-33.6514
kpgt	COCC(=O)N1CCC2(CC1)CN(c1ccccc1)C2	-94.4168	-33.4754
kpgt	CS(=O)(=O)N1CCC2(CC1)CN(c1ccccc1)C2	-94.452	-34.4987
kpgt	c1ccc(N2CC3(CCNCC3)C2)cc1	-91.6862	-33.375
kpgt	COc1cccc2c1[C@@H]1CN(CCCCn3c(=O)[nH]c4c(sc5ncc(-c6ccccc6)nc54)c3=O)C[C@H]1CO2	63.0535	33.569
kpgt	Cc1nn(Cc2c(F)c(F)c(F)c(F)c2F)c(C)c1NC(=O)c1c(-c2ccccc2)nn(-c2ccccc2)c1C	40.4633	19.8941
kpgt	Cc1nn(Cc2c(Cl)cccc2Cl)c(C)c1NC(=O)c1cn(-c2ccccc2)nc1-c1ccccc1	3.3543	37.2071
kpgt	CN1CCc2cc(NC(=O)Nc3cccnc3)ccc21	38.254	-28.9381
kpgt	C=CC[C@@H]1C=C[C@H](O/N=C2\c3cc(OC)ccc3O[C@H](c3cccc(OC)c3)[C@H]2O)[C@H](CO)O1	4.46827	-8.6089
kpgt	O=C(NCc1cccnc1)[C@H]1[C@@H]2CC[C@@H](O2)[C@@H]1C(=O)O	-70.7697	13.7412
kpgt	S=C(NCc1ccco1)N1CCN(C(c2ccccc2)c2ccccc2)CC1	64.9418	36.3807
kpgt	CN(Cc1ccccc1)C(=O)CC(c1ccccc1)c1cc(Cl)ccc1O	71.0905	16.069
kpgt	CC(C)Oc1ccc(CNC(=O)CC(c2ccccc2)c2cc(Cl)ccc2O)cc1	70.8668	16.1571
kpgt	O=C(/C=C\c1ccc(O)c(O)c1)O[C@@H](Cc1ccc(O)c(O)c1)C(=O)O	-75.6626	28.0462
kpgt	O=C(/C=C\c1ccc(O)c(O)c1)OCCc1ccccc1	62.6735	-28.8284
kpgt	CC(=O)Nc1ccc(N2C(=O)CC(c3ccccc3)CC2=O)cc1	-62.6016	-43.1319
kpgt	Cc1noc(C)c1-c1cc(NCCN2CCOCC2)ncn1	-62.0399	-33.1038
kpgt	CCOC(=O)CC(NC(=O)c1ccco1)c1ccc(OC)cc1	-44.4003	19.8331
kpgt	Cc1ccc(S(=O)(=O)/N=C(\c2ccc(F)cc2)n2c(C)nc3ccccc32)cc1	-23.7536	48.7473
kpgt	COc1ccccc1CN(Cc1cc2cc(C)cc(C)c2[nH]c1=O)Cc1nnnn1CC1CCCO1	125.333	18.4056
kpgt	CN1CCC(OC(c2ccccc2)c2ccccc2)CC1	-79.4635	-13.4794
kpgt	COc1ccccc1CNc1nc(-c2ccc3c(c2)OCO3)nc2ccccc12	113.24	-66.0298
kpgt	c1ccc(CNc2nc(-c3ccc4c(c3)OCO4)nc3ccccc23)cc1	110.022	-67.3196
kpgt	Cc1cccc(CNc2nc(-c3ccc4c(c3)OCO4)nc3ccccc23)c1	110.645	-67.72
kpgt	COc1ccc(CNc2nc(-c3ccc4c(c3)OCO4)nc3ccccc23)c(OC)c1	113.356	-65.9888
kpgt	O=C1O/C(=C\Br)CC[C@@H]1c1cccc2ccccc12	30.4442	-16.9545
kpgt	CN(C)c1ccc(NC(=O)CSc2nc(N)c(C(=O)Nc3ccc(N(C)C)cc3)s2)cc1	33.7044	2.54633
kpgt	C[C@]12CC[C@@H]3C(=CCc4cc(O)ccc43)[C@@H]1CCC2=O	63.7273	-26.6565
kpgt	COc1cccc(C(=O)N2N=C(c3cccc(OC)c3)CC2(O)C(F)(F)F)c1	29.9494	-14.5836
kpgt	CN(C)/C(CN1CCN(C=O)CC1)=C1\N=C(c2ccccc2)OC1=O	-70.2182	-29.5036
kpgt	O=S(Cc1ccccc1)CC(O)(c1ccccc1)c1ccccc1	-38.3143	47.497
kpgt	O=C(CCCn1c(=S)[nH]c2ccc(Br)cc2c1=O)N1CCN(c2ccccn2)CC1	88.3665	14.9951
kpgt	O=C(CSc1nc(-c2ccccc2)cs1)N1CCc2ccccc21	57.7721	9.42913
kpgt	Cc1cc(=O)[nH]c2c1c(C)nn2C1CCOC(C)(C)C1	-30.3212	-1.58424
kpgt	CC(C)NC(=O)N1CCC2(CC1)CCN(C(=O)c1cnccn1)CC2	-96.6366	-37.2256
kpgt	CC(C)CN1CCC2(CC1)CCN(C(=O)c1cnccn1)CC2	-0.942382	-44.4158
kpgt	COc1ccc([C@@H](C)c2cc3c(cc2O)OCO3)cc1	70.5019	-43.3405
kpgt	O=C(NC(=S)Nc1ccc(Br)cn1)c1cncc(Br)c1	-9.78898	17.733
kpgt	COc1ccc(Cc2nnc(NC(=O)c3ccco3)s2)cc1	-58.9705	-59.5915
kpgt	c1ccc(SC(Sc2ccccc2)c2ccc3c(c2)OCO3)cc1	111.486	-12.5671
kpgt	CCS(=O)(=O)N1CCC(C(=O)NCCc2ccccc2)CC1	-11.1285	-23.3724
kpgt	CCOc1ccc(CCNC(=O)C2CCN(S(=O)(=O)CC)CC2)cc1OCC	109.439	2.21706
kpgt	Cn1c(=O)c2c(nc(N/N=C\c3ccccc3C(=O)O)n2C)n(C)c1=O	-121.725	-23.324
kpgt	O=c1onc(-c2cccs2)n1Cc1ccccc1	-32.331	34.4651
kpgt	CCNc1nc(NC(C)C)nc(SCCOc2ccc(C)cc2)n1	70.0917	-22.4211
kpgt	Nc1nc(OCc2ccccc2)c2[nH]cnc2n1	27.9011	-19.9111
kpgt	Cc1nn(C(C)C(=O)Nc2ccc(Cl)cn2)c(C)c1[N+](=O)[O-]	45.9471	11.9754
kpgt	COc1ccccc1-n1c(SCC(=O)Nc2ccccc2F)nc2[nH]ncc2c1=O	61.6481	-5.93911
kpgt	O=c1c2ccccc2nc2n1CCC2	-49.1704	-55.0634
kpgt	CCCc1cc2c(cc1NC(=O)c1ccccc1Cl)OCO2	69.3907	-43.2412
kpgt	CCCc1cc2c(cc1NC(=O)c1ccc(Br)cc1)OCO2	69.3146	-43
kpgt	CCC(=O)Nc1ccc(C(=O)Nc2ccc3c(c2)OCO3)cc1	28.818	-18.3339
kpgt	CCCc1cc2c(cc1NC(=O)c1ccccc1C)OCO2	69.7523	-43.4185
kpgt	Cc1cc(C)c(NC(=O)CS(=O)CC(=O)NCCCc2ccccc2)c(C)c1	90.8947	2.72755
kpgt	Nc1ccn([C@H]2O[C@H](CO)[C@@H]3O[Sn](c4ccccc4)(c4ccccc4)O[C@H]32)c(=O)n1	-59.9937	17.3121
kpgt	O=C(O)[C@@H]1CCCN1Cc1ccc2c(c1)OCO2	-82.1273	0.42647
kpgt	NC(=O)[C@@H]1CCCN1Cc1ccc2c(c1)OCO2	-9.87037	-30.9358
kpgt	O=C(c1csnn1)N1CCC[C@@]2(CCN(c3ccccc3)C2)C1	102.784	56.8636
kpgt	C=CCSc1ccsc1C(=O)O	-123.098	-14.9853
kpgt	CCN(CC)C(=O)C(=O)N/N=C/c1cccs1	-69.288	-49.2358
kpgt	CCc1c(C)sc(NC(=O)OC)c1C(N)=O	-38.476	6.89463
kpgt	Cc1cc(S(=O)(=O)NCCN(C)C)c(C)s1.Cl	-32.0729	-25.4509
kpgt	CCOC(=O)Nc1sc(C(=O)N(C)C)c(C)c1C(=O)OCC	-38.4437	7.08595
kpgt	COC(=O)COc1ccsc1C(=O)OC	-100.006	-1.33595
kpgt	CC[C@H](C(=O)c1cccs1)C(O)(C(F)(F)F)C(F)(F)F	-48.7201	-2.90749
kpgt	CCOC(=O)c1sc(C)c(C(=O)NCC(C)(C)CN(C)C)c1N	8.12991	-8.10216
kpgt	O=C(O)C(Cc1cccs1)C(=O)O	-68.7798	4.48973
kpgt	CCCCNC(=S)NNC(=O)c1sccc1C	-26.3025	-13.0902
kpgt	CCc1cc(C(=O)OC)c(NC(=O)CCCC(=O)O)s1	-118.71	-13.0203
kpgt	CC(=O)c1sc(N)c(C(=O)OC(C)C)c1C	-105.118	2.5635
kpgt	CCC(C)NC(=O)CCS(=O)(=O)c1ccc(Br)s1	49.5316	18.6831
kpgt	CC(C)CNC(=O)C(=O)N/N=C/c1cccs1	-69.2244	-49.1976
kpgt	CCNC(=S)NNC(=O)c1cccs1	-72.5846	-53.9016
kpgt	CC(C)C(=O)N[C@H]1CCCN1C(=O)/C=C\c1ccccc1	-61.537	-38.0909
kpgt	CN1CC(c2ccccn2)C2(SC(=S)N(Cc3ccccc3)C2=O)C12C(=O)Nc1ccccc12	72.5687	5.5317
kpgt	Cn1c(SCc2nnc(-c3ccc(F)cc3)o2)nnc1C1COc2ccccc2O1	92.4735	-3.97328
kpgt	O=C(O)c1c2ccccc2cc2ccccc12	-130.259	-8.91729
kpgt	COc1ccc2nc3cc(Cl)ccc3c(Nc3ccc(O)c(CN4CCN(C)CC4)c3)c2c1	-14.1746	6.20271
kpgt	O=C(CC1SC(N2CCCCC2)=NC1=O)Nc1cccc(C(=O)O)c1	-73.7987	20.3681
kpgt	O=C(Oc1ccccc1N1C(=O)C2CCCCC2C1=O)c1ccccc1	-40.5371	33.9473
kpgt	COC(=O)C/C=C\[C@@H](C)[C@@H](/C=N\O[C@@H](C)CN1CCCCc2nc(C)c(C)cc21)NS(=O)(=O)c1ccc(C)cc1	43.0501	43.6528
kpgt	O=S(=O)(c1ccccc1)N1CCC[C@@]2(CCN(c3ccccc3)C2)C1	99.773	55.1881
kpgt	CCCC[C@@H]1C[C@H]1C(NC(=O)c1ccco1)c1ccc(Cl)cc1	70.7396	46.5424
kpgt	CCCC[C@@H]1C[C@H]1C(NC(=O)c1ccco1)c1ccccc1C(F)(F)F	70.8224	46.6784
kpgt	CCCC[C@@H]1C[C@H]1C(NC(=O)c1ccco1)c1ccc(C(=O)OC)cc1	70.6723	46.6835
kpgt	CCC[C@@H]1C[C@@]1(CCC)C(NC(=O)c1ccco1)c1ccc(Cl)cc1	70.6773	46.2536
kpgt	CCCCCc1nc2c(=O)[nH]c3ccccc3c2o1	-38.1824	19.3394
kpgt	Cc1cccc(CSc2ncc(CO)n2C)c1	95.1192	-25.2586
kpgt	C/C(Cn1nc([N+](=O)[O-])cc1C)=N\NC(=O)c1ccc(O)cc1O	-23.0525	-20.0504
kpgt	COc1ccc(C(=O)N/N=C(\C)Cn2nc([N+](=O)[O-])cc2C)cc1	-23.0113	-20.0231
kpgt	COc1cc(/C=N\Nc2ccc([N+](=O)[O-])cc2)ccc1OCC(=O)Nc1ccc(C)c(C)c1	100.257	-4.74265
kpgt	O=C(O/N=C\c1ccc(N2CCCCC2)c([N+](=O)[O-])c1)c1cccc(Cl)c1	-25.816	42.4728
kpgt	c1ccc2c(c1)nnn2CN1CCOCC1	-77.9439	-31.3815
kpgt	CC(Cc1ccccc1)C(=O)NCc1ccccn1	-7.18893	-3.05185
kpgt	COc1ccc(NC(=O)c2ccccc2NC(=O)CSc2ccc(C)cc2)cc1	77.9419	-11.1869
kpgt	CCCCNC(=O)NS(=O)(=O)c1cnccc1Sc1ccc(Cl)cc1	-33.9811	9.21097
kpgt	c1ccc(-c2nc(N3CCCCCC3)nc(-n3ccnc3)n2)cc1	118.948	-30.5388
kpgt	Cc1ccc(S(=O)(=O)N2CCN(Cc3ccccc3C(F)(F)F)CC2)cc1	85.5476	47.4016
kpgt	C/C(N)=C(/C#N)C(=O)CSc1nnc(COc2cc(C)ccc2C)o1	99.5506	-3.53637
kpgt	CCOC(=O)C1=C(C)N=C2SC(C(=O)OC)=CC(=O)N2C1c1cccc(OC)c1	-12.9106	1.52987
kpgt	O=C(O)c1cccc([As]=[As]c2cccc(C(=O)O)c2)c1	-125.387	15.5049
kpgt	COc1ccc(C(=O)NCC2OCCc3ccccc32)cc1	-46.0097	23.6277
kpgt	Cc1nc(-n2nnc3cc(C)c(C)cc32)c2c3c(sc2n1)CCCC3	85.1575	-8.46089
kpgt	CC(C)CN1CC2(CCN(C(=O)Oc3ccccc3)CC2)C1	-92.4007	-31.9017
kpgt	N#Cc1c(-c2ccc3c(c2)OCO3)ccn2nc(-c3cccc(C(F)(F)F)c3)nc12	-10.2593	45.0907
kpgt	Cc1ccccc1Cn1cc(NC(=O)CSc2nc3c(c(C(F)(F)F)n2)CCc2ccccc2-3)cn1	118.209	24.9589
kpgt	Cc1nn(Cc2ccc(Cl)cc2)c(C)c1NC(=O)CSc1nc2c(c(C(F)(F)F)n1)CCc1ccccc1-2	112.055	27.8879
kpgt	Cn1c(CNC(=O)Nc2ccccc2)nnc1SCc1ccccc1	69.0389	-2.72964
kpgt	CC(C)[C@@]12CC[C@@]3(CC[C@@H]4[C@@](C)(C(=O)O)CCC[C@@]4(C)[C@@H]3C1)[C@@H](CN)C2	-118.513	12.5743
kpgt	CCOc1ccc(CC(=O)Nc2sc(Cc3ccccc3)c(C)c2C(N)=O)cc1OCC	97.4646	29.9057
kpgt	CCC1(C)Cc2c(sc3nnn(CC(=O)Nc4cccc5ccccc45)c(=O)c23)CO1	61.1866	11.816
kpgt	CSc1nc(O)c(Cc2ccccc2)c(=O)[nH]1	-86.7625	-55.4995
kpgt	O=C(CCN1CCCCC1)c1csc2ccccc12	-88.7888	-5.46515
kpgt	O=C(NCC1CCCO1)/C(=C\c1ccco1)NC(=O)c1ccccc1	-74.1541	-35.9423
kpgt	Cc1cc(Cl)nc2ccc(Cc3ccc4nc(Cl)cc(C)c4c3)cc12	67.3947	-6.096
kpgt	CCN(CC)C(=O)CSc1nnc(-c2ccco2)n1N	-51.2819	-18.1075
kpgt	C#CCCCO/N=C1/C[C@@H](O)[C@@H](O)[C@H]2[C@@H]1CC[C@H]1C(=O)N(c3ccc(F)cc3F)C(=O)[C@H]21	24.2801	46.0585
kpgt	CCOC(=O)N/N=C1/C[C@@H](O)[C@@H](O)[C@H]2[C@@H]1CC[C@H]1C(=O)N(c3ccc(F)cc3F)C(=O)[C@H]21	-38.4278	24.7436
kpgt	CC(C)CO/N=C1/C[C@@H](O)[C@@H](O)[C@H]2[C@H]1CC[C@H]1C(=O)N(c3ccc(F)cc3F)C(=O)[C@H]21	-38.1915	25.055
kpgt	C#CCCCO/N=C1/C[C@@H](O)[C@@H](O)[C@H]2[C@H]1CC[C@H]1C(=O)N(c3ccc(F)cc3F)C(=O)[C@H]21	24.2294	46.0448
kpgt	CCOC(=O)N/N=C1/C[C@@H](O)[C@@H](O)[C@H]2[C@H]1CC[C@H]1C(=O)N(c3ccc(F)cc3F)C(=O)[C@H]21	-38.3975	24.7719
kpgt	CC(C)CO/N=C1/C[C@@H](O)[C@@H](O)[C@H]2[C@@H]1CC[C@H]1C(=O)N(c3ccc(F)cc3F)C(=O)[C@H]21	-38.2036	25.0586
kpgt	Cn1c(SCC(=O)NC2CC2)nnc1-c1cccc(NC(=O)c2ccccc2F)c1	56.99	1.74194
kpgt	COc1ccccc1N1CCN(CCCCNS(=O)(=O)c2cccc3c(N(C)C)cccc23)CC1	60.0635	38.6277
kpgt	Clc1ccc(Cl)c(SCCCN2CCNCC2)c1	-25.7179	-46.49
kpgt	Cc1ccc(S(=O)(=O)Nc2ccccc2-c2ccccc2NS(=O)(=O)c2ccc(C)cc2)cc1	-23.5729	48.4841
kpgt	Cc1cccc(NCCNc2cccc(C)c2)c1	43.2481	-32.9142
kpgt	C[C@@]12C=CC(=O)C=C1CC[C@@H]1C2=CC[C@@]2(C)[C@H](C(=O)CN3CCN(c4cc(N5CCCC5)nc(N5CCCC5)n4)CC3)CC[C@H]12	82.2637	10.405
kpgt	CC(=O)Nc1ccc(S(=O)(=O)NC2(C(F)(F)F)NC(=O)N(c3ccc(Cl)cc3)C2=O)cc1	-36.2378	41.3816
kpgt	c1ccc(NCCSc2nc3ccccc3s2)cc1	-52.3105	41.3726
kpgt	COc1ccc(NS(=O)(=O)c2ccc(I)cc2)cc1N1CCN(C)CC1	-27.6307	-46.4887
kpgt	c1ccc2c(c1)c1ccccc1n2Cn1c2ccccc2c2ccccc21	-20.3557	42.912
kpgt	C/C(CC(=O)Nc1cc(C)ccn1)=N\NC(=O)COc1cccc(C)c1	4.53466	14.3416
kpgt	CCC(=O)O[C@@](Cc1ccccc1)(c1ccccc1)[C@@H](C)CN(C)C.O=S(=O)(O)c1ccc2ccccc2c1	67.9469	17.3567
kpgt	COc1ccc(O[C@H]2C=C[C@@H](c3ccccc3)O[C@H]2COC(=O)CC/C(C)=N/O[C@@H]2O[C@H](COC(C)=O)[C@H](OC(C)=O)[C@H](OC(C)=O)[C@H]2OC(C)=O)cc1	113.792	6.36059
kpgt	COc1cc(-c2[o+]c3cc(O)cc(O)c3cc2O)cc(O)c1O.O=C(O)c1ccccc1	-74.3942	36.3046
kpgt	CC1CN(C(=O)COc2ncnc3ccccc23)CC(C)O1	-83.7332	-50.2644
kpgt	O=[N+]([O-])c1nccn1C[C@H](O)CN1CCCCC1	-70.5102	-19.8572
kpgt	CCCCN1CCC(CCC(=O)c2cc(Cl)c(N)cc2OC)CC1	-89.6889	-3.66754
kpgt	COc1cccc(-c2cc(NCc3cccnc3)ncn2)c1	116.187	-54.7176
kpgt	CN(C)C(=O)c1ccc(-c2cc(NCc3cccnc3)ncn2)cc1	34.9055	-29.2946
kpgt	Cc1ccccc1-c1cc(NCc2cccnc2)ncn1	35.0069	-29.5881
kpgt	N#Cc1cccc(-c2cc(NCc3cccnc3)ncn2)c1	85.7608	-50.0746
kpgt	CN(C)c1ccc(-c2cc(NCc3cccnc3)ncn2)cc1	114.211	-47.1925
kpgt	COc1ccccc1-c1cc(NCc2cccnc2)ncn1	34.9839	-30.0111
kpgt	Cc1ccc2cc3cc(C(=O)N4CCC5(CC4)OCCO5)oc3nc2c1	-17.2674	29.74
kpgt	O=C(c1cc2cc3ccc(Cl)cc3nc2o1)N1CCC2(CC1)OCCO2	-17.2712	29.7226
kpgt	Cc1ccc(C(=O)N/N=C/c2sc(=O)n(Cc3cccc(C(=O)O)c3)c2Cl)cc1	-62.8964	22.1044
kpgt	CC1(C)CN(c2ccccc2)N(C(=O)c2ccc(F)cc2)C1=O	41.0834	-11.9117
kpgt	Nc1ccc(N(S(=O)(=O)c2ccccc2)S(=O)(=O)c2ccccc2)c(Cl)c1	59.4722	-2.54271
kpgt	Cc1ccc(S(=O)(=O)NCC(=O)N(CC(=O)NCc2ccco2)Cc2cccs2)cc1	86.4245	33.3048
kpgt	COc1cccc(/C=N/NC(=O)c2nc(-c3ccccc3)cc(-c3ccccc3)n2)c1	5.65151	26.8719
kpgt	CCn1c(CCNC(=O)c2ccccc2Cl)n[nH]c1=S	-0.545337	-3.18141
kpgt	CCn1c(CCNC(=O)c2ccc(Cl)cc2Cl)n[nH]c1=S	87.4263	-1.40048
kpgt	c1ccc(-c2nnn(CCN3CCCCC3)n2)cc1	-85.2397	-30.6803
kpgt	COc1ccc(NC(=O)N2CCC(C(=O)c3ccc(F)cc3)CC2)cc1	-6.55966	-38.5662
kpgt	Cc1ccc(-[n+]2cc(=O)o[nH]2)cc1	-56.0984	-9.92452
kpgt	O=C(Nc1ccc(Cl)cc1)OCc1cn(-c2ccc(Cl)cc2)nn1	-8.72275	35.8036
kpgt	Cc1ccc(C(OC(=O)c2ccco2)C(=O)NC2CCCCC2)cc1	-2.64872	20.5246
kpgt	C[N@@+]1(Cc2ccc(Cl)c(Cl)c2)CCC[C@@H]1c1ccc[n+](Cc2ccc(Cl)c(Cl)c2)c1	-6.16747	3.12676
kpgt	O=C(c1coc(=O)c2ccccc12)N1CCN(Cc2ccccc2)CC1	-32.0639	-34.8525
kpgt	Cn1c(Cc2cccc3ccccc23)nnc1SCC(=O)N1CCN(c2ccccc2)CC1	91.8263	-1.11191
kpgt	O=C(Nc1cccnc1)C1COc2ccccc2O1	-23.5555	5.17336
kpgt	Cn1c(=O)c2c(nc(Cc3ccccc3)n2CC(=O)O)n(C)c1=O	-123.598	-18.702
kpgt	C=C(C)c1cccc(C(C)(C)NC(=O)Nc2cc(C)ccc2OC)c1	70.7466	-19.2549
kpgt	O=C(Nc1ccccc1)N(Cc1ccccc1)CC(O)C(F)(F)F	-37.2547	31.304
kpgt	Cc1ccc(CNC(=O)[C@@H]2C[C@H]2[C@@H](NP(=O)(c2ccccc2)c2ccccc2)c2ccccc2)o1	94.4213	38.2301
kpgt	Cc1ccc(CNC(=O)[C@H]2C[C@@H]2[C@H](NP(=O)(c2ccccc2)c2ccccc2)c2ccccc2)o1	94.9591	38.1975
kpgt	Cc1ccc(S(=O)(=O)/N=C(\c2ccc(Cl)cc2)N2CCOCC2)cc1	59.9383	26.1963
kpgt	N#CCCn1cc(/C=N/O)c(-c2ccc(Cl)cc2)n1	42.5353	-14.876
kpgt	Cc1noc(C)c1-c1cc(NCc2cccnc2)ncn1	34.9561	-29.6159
kpgt	O=C(NC1CCCCC1)C(c1ccccc1)N1CCOCC1	62.2842	36.3091
kpgt	CCCCOc1ccc(S(=O)(=O)Nc2cccnc2)cc1	38.9538	-24.7489
kpgt	Cc1oncc1C(=O)Nc1ccc(C(F)(F)F)cc1	29.0313	-22.7518
kpgt	Cc1noc(N)c1C(=O)Nc1ccc(F)cc1	-73.3975	-44.1353
kpgt	O=C1CCCN1CC(O)CS(=O)(=O)c1ccccc1	-76.9864	-24.871
kpgt	Cc1ccc(S(=O)(=O)CC(O)CN2CCCC2=O)cc1	-77.0621	-24.8178
kpgt	Cc1cccc(C(=O)Nc2nnc(-c3ccc(C(C)(C)C)cc3)s2)c1	-15.4379	47.0972
kpgt	Clc1ccc(CC[C@H](Cn2ccnc2)Sc2c(Cl)cccc2Cl)cc1	123.454	-26.4035
kpgt	CC(=O)NS(=O)(=O)c1ccc(NC(=S)NC(=O)c2ccco2)cc1	-94.5817	-55.9583
kpgt	C[C@]12CC[C@H]3c4ccc(O)cc4CC[C@@H]3[C@H]1CC[C@@H]2OP(=O)(O)O	-81.3791	21.8522
kpgt	C[C@@]12CC[C@@H]3c4ccc(O)cc4CC[C@H]3[C@H]1C[C@@H](O)[C@H]2O	-107.413	20.0905
kpgt	C[C@H](NCCN(C)C)[C@@H]1CC[C@@H]2[C@H]3CCc4cc(O)ccc4[C@H]3CC[C@@]12C	-36.8243	-48.0446
kpgt	C[C@@]12CC[C@@H]3c4ccc(O)cc4CC[C@H]3[C@H]1CC[C@H]2O	-107.444	20.0611
kpgt	Cn1c(=O)cc(OCCCC(=O)Nc2cccnc2)c2ccccc21	38.9582	-26.2679
kpgt	Oc1ccc2c3c1O[C@H]1c4[nH]c5c(c4C[C@@]4(O)[C@@H](C2)N(CC2CC2)CC[C@]314)C[C@]1(O)[C@H]2Cc3ccc(O)c4c3[C@@]1(CCN2CC1CC1)[C@@H]5O4	-36.683	-46.3047
kpgt	FC(F)(F)c1cc(CO[C@@H]2CCCN[C@H]2c2ccccc2)cc(C(F)(F)F)c1	67.6415	38.6384
kpgt	CCCC12CN3CC(CCC)(CN(C1)C3C(O)C(O)C(O)CO)C2=O	-99.6914	16.2318
kpgt	CN(C)c1ccc2[nH+]c3c(C(=O)O)cc(=O)c(O)c-3oc2c1	-79.0763	13.6598
kpgt	CS(=O)(=O)Nc1cccc(-c2ccc3ncnc(N4CCOCC4)c3c2)c1	103.413	-52.1591
kpgt	COc1ccccc1-c1ccc2ncnc(N3CCOCC3)c2c1	105.732	-61.8028
kpgt	COc1cccc(-c2ccc3ncnc(N4CCOCC4)c3c2)c1	106.809	-63.607
kpgt	CN(C)C(=O)c1ccc(-c2ccc3ncnc(N4CCOCC4)c3c2)cc1	44.9745	-56.3834
kpgt	CN(C)Cc1ccccc1-c1ccc2ncnc(N3CCOCC3)c2c1	94.9124	-61.99
kpgt	CCCC[C@H](CC)CN1CN(C[C@@H](CC)CCCC)CC(C)(N)C1	-40.5766	-35.1587
kpgt	N#C[C@H]1CN[C@H](N)N[C@@H]1N	-101.533	-19.7646
kpgt	CCNc1ncc2nc(-c3ccccc3)c(=O)n(C3CC3)c2n1	-31.3225	69.3241
kpgt	CCNc1ncc2nc(-c3cc(F)cc(F)c3)c(=O)n(C3CC3)c2n1	-29.0426	67.6621
kpgt	COc1ccc(-c2nc3cnc(N(C)C)nc3n(C3CC3)c2=O)cc1	-31.0761	70.0903
kpgt	CN(C)c1ncc2nc(-c3ccccc3)c(=O)n(C3CC3)c2n1	-31.5245	69.7158
kpgt	CN(C)c1ncc2nc(-c3cc(F)cc(F)c3)c(=O)n(C3CC3)c2n1	-32.6036	72.3224
kpgt	CCNc1ncc2nc(-c3ccc(Cl)cc3)c(=O)n(C3CC3)c2n1	-32.4813	71.7672
kpgt	CN(C)c1ncc2nc(-c3ccc(F)cc3)c(=O)n(C3CC3)c2n1	-32.5731	73.2644
kpgt	O=c1c(-c2ccc(F)cc2)nc2cncnc2n1C1CC1	-33.7806	68.8371
kpgt	CN(C)c1ncc2nc(-c3ccc(Cl)cc3)c(=O)n(C3CC3)c2n1	-32.4697	73.3964
kpgt	COc1ncc2nc(-c3ccc(F)cc3)c(=O)n(C3CC3)c2n1	-26.7458	68.1733
kpgt	O=c1c(-c2ccccc2)nc2cncnc2n1C1CC1	-34.0804	68.9957
kpgt	Cc1ccc(NS(=O)(=O)c2cc(C(=O)NCc3ccccn3)ccc2Cl)cc1	70.2274	4.01165
kpgt	Cc1ccc(NS(=O)(=O)c2cc(C(=O)NCc3ccccn3)ccc2Cl)cc1C	70.2678	4.00429
kpgt	CC1CCN(CC(=O)N2c3ccccc3Sc3cc4ccccc4cc32)CC1	45.5505	26.9276
kpgt	C/C(CC(=O)NCc1ccco1)=N\NC(=O)Cc1cccc2ccccc12	3.92373	3.89985
kpgt	CCOC(=O)c1cc(-c2ccccc2)sc1NC(=O)c1ccc(OC)cc1	0.898974	44.3499
kpgt	O=C(c1ccc2c(c1)OCO2)N1CCCCC1	72.6533	-48.9061
kpgt	COc1ccc(Sc2nc3ccccc3n3c(C(F)(F)F)nnc23)cc1	-54.0919	1.61048
kpgt	CCCC(=O)Nc1ccc2nc(SCC(=O)Nc3ccc(N4CCOCC4)c(Cl)c3)sc2c1	67.399	9.4433
kpgt	COC(=O)[C@@]1(Cc2ccc(F)cc2)[C@H]2c3cc(C(=O)N(C)C)n(Cc4ccc(C(F)(F)F)nc4)c3C[C@H]2CN1C(=O)c1ccccc1	112.9	29.3523
kpgt	COC(=O)[C@@]1(Cc2ccc(OC)cc2)[C@H]2c3cc(C(=O)N(C)C)n(Cc4ccc(C(F)(F)F)nc4)c3C[C@H]2CN1C(=O)c1ccccc1	122.296	26.2216
kpgt	CC1CCN(c2ccc(S(=O)(=O)Nc3cc(C(=O)O)cc(C(=O)O)c3)cc2[N+](=O)[O-])CC1	27.0854	-7.40969
kpgt	COC(=O)c1cc(NS(=O)(=O)c2ccc(N3CCCCC3)c([N+](=O)[O-])c2)cc(C(=O)OC)c1	75.0855	-29.9063
kpgt	O=C(O)c1cc([N+](=O)[O-])ccc1NCCCc1ccccc1	-75.9575	12.4479
kpgt	COc1ccc(CCC(C)Nc2cccc(F)c2)cc1	-7.10165	-37.1092
kpgt	CN1CCN(c2ncc3ncc(=O)n(C[C@H]4CCCO4)c3n2)CC1	-66.0497	-25.2714
kpgt	O=C(/C=C\NCC(=O)c1ccccc1)c1ccccc1	47.7951	-10.6509
kpgt	O=C(/C=C\NCC(=O)c1ccccc1)c1ccc(F)cc1	47.7372	-10.7053
kpgt	CCCC(=O)Nc1ncnc2c1ncn2[C@@H]1O[C@@H]2COP(=O)([O-])O[C@H]2[C@H]1OC(=O)CCC	-60.7541	16.755
kpgt	CCCC(=O)Nc1ncnc2c1ncn2[C@@H]1O[C@H]2COP(=O)([O-])O[C@@H]2[C@@H]1OC(=O)CCC.O.[Na+]	-60.9786	16.9304
kpgt	Nc1ncnc2c1nc(Br)n2[C@H]1O[C@H]2COP(=O)([O-])O[C@H]2[C@@H]1O	-64.0953	13.3657
kpgt	Nc1ncnc2c1nc(Br)n2[C@@H]1O[C@H]2COP(=O)([O-])O[C@@H]2[C@H]1O.[Na+]	-63.7584	13.7337
kpgt	Nc1ncnc2c1ncn2[C@@H]1O[C@H]2COP(=O)(O)O[C@@H]2[C@@H]1O	-64.202	12.5757
kpgt	Nc1ncnc2c1ncn2[C@@H]1O[C@@H]2COP(=O)(O)O[C@H]2[C@@H]1O	-64.1946	12.6196
kpgt	Nc1ncnc2c1ncn2[C@H]1O[C@H]2COP(=O)(O)O[C@H]2[C@H]1O	-114.148	-30.1682
kpgt	COc1cccc(N2CCN(C(=O)Nc3ccc4c(c3)NC(=O)CO4)CC2)c1	-8.9708	-11.6505
kpgt	CSc1ccccc1N1CCN(C(=O)Nc2ccc3c(c2)NC(=O)CO3)CC1	-8.87472	-11.5246
kpgt	O=C1COc2ccc(NC(=O)N3CCN(c4ccccc4Cl)CC3)cc2N1	-8.96857	-11.6035
kpgt	COC(=O)[C@@]1(Cc2ccc(F)cc2)[C@H]2c3cc(C(=O)N4CCCC4)n(Cc4ccc(C(F)(F)F)nc4)c3C[C@H]2CN1C(=O)c1ccccc1	121.416	31.6213
kpgt	COC(=O)[C@@]1(Cc2ccccc2)[C@H]2c3cc(C(=O)N4CCCC4)n(Cc4ccc(C(F)(F)F)nc4)c3C[C@H]2CN1C(=O)c1ccccc1	121.545	31.6663
kpgt	COC(=O)[C@@]1(Cc2ccc(OC)cc2)[C@H]2c3cc(C(=O)N4CCCC4)n(Cc4ccc(C(F)(F)F)nc4)c3C[C@H]2CN1C(=O)c1ccccc1	130.369	27.4841
kpgt	Cn1cc[nH]c1=S	-59.0021	-19.2823
kpgt	CCOC(=O)n1ccn(C)c1=S	-19.0103	-9.16019
kpgt	C[N+](C)(C)[C@H](Cc1c[nH]c(=S)[nH]1)C(=O)O	-60.1606	-19.8765
kpgt	O=C(c1ccncc1)N1CCC[C@@]2(CCN(C(c3ccccc3)c3ccccc3)C2)C1	108.394	58.288
kpgt	Cc1cc(C)n2nc(SCc3cc(=O)oc4ccc5ccccc5c34)nc2n1	61.9803	7.7837
kpgt	Cc1cccc(N2CCN(C(=O)CSCc3c(C)noc3C)CC2)c1C	90.4377	2.82769
kpgt	Cc1ccc(-c2ccc(CCC(=O)O)n2CC2CCCO2)cc1	-11.382	8.32418
kpgt	COc1cc(OC)cc(C(=O)Nc2ccccc2C(=O)N2CCCC2)c1	-83.3475	-32.3221
kpgt	CCn1c2ccccc2c2cc(N=C3SC(CC(=O)Nc4ccccc4)C(=O)N3C)ccc21	84.7327	-16.4946
kpgt	Cc1cccc(CSCCNC(=O)c2ccc(N(C)S(=O)(=O)c3ccccc3)cc2)c1	79.4543	-3.7023
kpgt	Cc1cc(Cc2c(C)c(C)c(Cc3cc(C)cc(C(C)(C)C)c3O)c(C)c2C)c(O)c(C(C)(C)C)c1	-47.6123	-43.0873
kpgt	COc1ccc(-c2cnnc(CCCn3ccnc3-c3ccccc3)n2)cc1	97.5325	-18.6543
kpgt	Cc1csc(=S)n1-c1ccccc1	-11.2501	24.1905
kpgt	COC(=O)c1sc(=S)n(-c2ccccc2OC)c1N	-31.8521	9.99874
kpgt	O=C(CCCCCn1c(=O)[nH]c2ccsc2c1=O)NCc1ccc2c(c1)OCO2	122.071	-4.37632
kpgt	O=S(=O)(c1cnccc1N1CCN(CCO)CC1)N1CCCC1	38.0151	-19.6969
kpgt	c1cncc(-c2nccc(-n3ccnc3)n2)c1	117.39	-30.618
kpgt	CO[C@@H]1COC(=O)[C@@H](C)COC(=O)[C@@H](C)NC(=O)C/C=C\[C@@H]1C	-65.5549	0.720271
kpgt	CO[C@H]1COC(=O)[C@@H](C)COC(=O)[C@H](C)NC(=O)C/C=C\[C@H]1C	-65.3951	0.802929
kpgt	CO[C@H]1COC(=O)[C@H](C)COC(=O)[C@H](C)NC(=O)C/C=C\[C@H]1C	-65.3325	0.855507
kpgt	C/C=C1\C[C@H](C)[C@@](O)(CO)C(=O)OCC2=CCN3CC[C@@H](OC1=O)[C@@H]23	-85.1244	0.0129331
kpgt	COc1ccc(OCC(=O)Nc2ccc(Cl)cc2C(=O)c2ccccc2)cc1	68.4737	1.10914
kpgt	COC(=O)C1CC1C(NC(=O)[C@@H]1CCCN1)c1ccccc1	65.3729	48.4092
kpgt	Nc1ncnc2c1nc(-c1ccccc1)n2[C@H]1O[C@@H](CO)[C@@H](O)[C@H]1O	-111.91	-34.6886
kpgt	CO[C@@H]1COC(=O)[C@H](C)NC(=O)C/C=C\[C@@H](C)[C@H](OC)COC(=O)[C@H](C)NC(=O)C/C=C\[C@H]1C	-48.8224	16.5546
kpgt	Cc1nc2c(C#N)c[nH]n2c(=O)c1Cc1ccccc1	-30.4241	5.72584
kpgt	N#CCCn1c(=O)c(-c2ccc(F)cc2)nc2cnc(N3CCOCC3)nc21	-38.2955	80.4312
kpgt	COc1ccc(-c2nc3cnc(N4CCOCC4)nc3n(CCC#N)c2=O)cc1	-37.3507	80.4864
kpgt	N#CCCn1c(=O)c(-c2ccc(Cl)cc2)nc2cnc(N3CCOCC3)nc21	-38.2221	80.6175
kpgt	COCCn1c(=O)c(-c2ccc(Cl)cc2)nc2cnc(N3CCOCC3)nc21	-37.7591	80.7513
kpgt	COCCn1c(=O)c(-c2cc(F)cc(F)c2)nc2cnc(N3CCOCC3)nc21	-36.2744	79.5588
kpgt	COCCn1c(=O)c(-c2ccccc2)nc2cnc(N3CCOCC3)nc21	-37.7252	79.9746
kpgt	COCCn1c(=O)c(-c2ccc(F)cc2)nc2cnc(N3CCOCC3)nc21	-37.6029	80.2033
kpgt	COCCn1c(=O)c(-c2cccc(C#N)c2)nc2cnc(N3CCOCC3)nc21	-36.9793	80.3548
kpgt	N#CCCn1c(=O)c(-c2ccccc2)nc2cnc(N3CCOCC3)nc21	-38.4378	80.285
kpgt	COc1ccc(-c2nc3cnc(N4CCOCC4)nc3n(C)c2=O)cc1	-37.6888	79.1977
kpgt	Cn1c(=O)c(-c2cc(F)cc(F)c2)nc2cnc(N3CCOCC3)nc21	-37.1101	78.3936
kpgt	COCCn1c(=O)c(-c2ccc(OC)cc2)nc2cnc(N3CCOCC3)nc21	-36.7474	80.4622
kpgt	O=C(CCn1nc(-c2ccc(Cl)cc2)ccc1=O)NCc1ccccn1	54.4108	29.3452
kpgt	CCn1c(SCc2ccc(Cl)cc2Cl)nc2nc3c(cc2c1=O)CCCC3	84.6469	-8.20612
kpgt	C/C(=C(/CCOP(=O)(O)O)SC(=O)c1ccccc1)N(C=O)Cc1cnc(C)nc1N	-66.2726	21.291
kpgt	COc1ccc(CCNC(=O)c2ccc3c(=O)n(Cc4ccco4)c(=S)[nH]c3c2)cc1OC	107.228	3.89832
kpgt	COc1cccc(NC(=S)NNC(=O)C(C)n2nc(C)c([N+](=O)[O-])c2C)c1	-1.04009	-7.82125
kpgt	Oc1ccccc1C1Nc2cccc3cccc(c23)N1	-54.7018	47.1729
kpgt	Oc1ccc(C2Nc3cccc4cccc(c34)N2)c(O)c1	41.78	-33.5425
kpgt	COc1nccc(-c2c(-c3ccc(F)cc3)ncn2C2CCC(O)CC2)n1	-4.6568	-8.23655
kpgt	COc1ccc2c(c1[N+](=O)[O-])CCC/C2=N/OC(=O)c1cccc2ccccc12	-19.2378	35.5154
kpgt	CCOC(=O)c1ccc(Nc2nc(-c3cccnc3)nc3ccccc23)cc1	85.8403	-55.146
kpgt	c1ccc(Nc2nc(-c3cccnc3)nc3ccccc23)cc1	114.151	-51.1431
kpgt	Fc1ccc(Nc2nc(-c3cccnc3)nc3ccccc23)cc1	85.526	-54.9334
kpgt	c1ncc(CC2CCNCC2)[nH]1	-12.3596	-51.2997
kpgt	COc1ccc(NC(=O)N2CC[C@@]3(CCCN(C(=O)c4ccco4)C3)C2)cc1	86.3648	55.1163
kpgt	O=C(Nc1ccccc1)N1CC[C@@]2(CCCN(C(=O)c3ccco3)C2)C1	-5.97981	-24.0614
kpgt	COc1ccc(C(=O)N/N=C2/C(=O)c3c(C)cc(C)cc3CC2(C)C)cc1	84.6469	-23.2618
kpgt	CCCn1c(N)c(C(=O)CSc2nc(C)cs2)c(=O)n(C)c1=O	55.6341	-14.3618
kpgt	COc1ccc(NC(=O)c2cc3sccc3n2Cc2ccc(F)cc2)cc1OC	59.6323	44.6062
kpgt	CC(Oc1ccccc1)c1ccnn1S(=O)(=O)c1ccccc1	-40.3667	48.395
kpgt	O=c1c2ccccc2nnn1CSc1ccc2c(c1)OCCO2	-2.17196	17.1999
kpgt	c1ccc2c(-c3c[nH]c4ccccc34)c3ccccc3nc2c1	53.5405	-31.8137
kpgt	O=C(Nc1ccc2oc(-c3ccccc3F)nc2c1)c1ccc2c(c1)OCCO2	50.6538	-47.6543
kpgt	Cn1nnnc1SCC(=O)Nc1ccccc1[N+](=O)[O-]	-13.34	-6.70133
kpgt	O=C(COc1ccc(-c2ccccc2)cc1)N/N=C/c1ccccc1Br	86.8675	-25.3595
kpgt	CCN(CC)CCOC(=O)C1(c2ccc([N+](=O)[O-])cc2)CCCC1	-83.0761	8.44946
kpgt	CC(C)(C)NC[C@@H](O)COc1ccccc1C1CCCC1	-0.900812	-16.3433
kpgt	CCN(CC)CCOCCOC(=O)C1(c2ccccc2)CCCC1.O=C(O)CC(O)(CC(=O)O)C(=O)O	106.604	-5.5623
kpgt	CC(C)[C@@H]1NC(=O)[C@H](CCCCN)NC(=O)[C@H](Cc2c[nH]c3ccccc23)NC(=O)[C@H](Cc2ccc(O)cc2)NC(=O)[C@H](C)N(C)C(=O)[C@H](Cc2ccccc2)NC1=O	113.255	19.3479
kpgt	Clc1ccc2[nH]cc(-c3nnnn3-c3ccccc3)c2c1	54.8658	-33.5973
kpgt	Cc1ccc(SCC(=O)NNC(=O)C2CCCCC2)cc1	52.8298	-29.0312
kpgt	C(=NCCN1CCOCC1)=NC1CCCCC1	-36.059	-24.5907
kpgt	CCN(CC)S(=O)(=O)c1cc(C(=O)Nc2ccncc2)ccc1Cl	37.3309	-19.5008
kpgt	C[C@@H](Cc1cccc(C(F)(F)F)c1)NCCOC(=O)c1ccccc1	61.6428	23.1911
kpgt	CO[C@@H]1[C@@H](O)[C@H](C)O[C@@H](O[C@@H]2[C@H](Oc3cccc4c(O)c5c(=O)oc6ccc(C)c7c(=O)oc(c34)c5c67)O[C@@H](C)[C@H](O)[C@H]2O)[C@H]1O	-84.6479	32.2122
kpgt	Clc1cccc(N/N=C/c2ccc(N3CCOCC3)cc2)c1	-54.1534	49.4552
kpgt	CCOC(=O)C1=C(N)n2c(s/c(=C/c3ccccc3)c2=O)=C(C(=O)OCC)C1c1ccccc1	-5.04529	30.2807
kpgt	CCOc1nc(N=C(N)N)nc2c(C)cccc12	-54.4774	-1.38628
kpgt	Cc1nc(N)nc2ccccc12	-95.9613	-51.7572
kpgt	OC[C@@H](O)CNc1ncnc2ccccc12	-122.629	-34.1291
kpgt	CC(CO)(CO)Nc1ncnc2ccccc12	-64.0246	-5.30264
kpgt	NCCNc1ncnc2ccc(Cl)cc12	-31.525	-9.2265
kpgt	Cn1cc(C(=O)c2ccc(Cl)cc2Cl)cc1C(=O)O	-128.495	-14.6621
kpgt	Cn1cc(C(=O)c2cccc(Cl)c2Cl)cc1C(=O)O	-128.419	-14.723
kpgt	CC(=O)Nc1cc(C(=O)N2CCCC2)ccc1S(=O)(=O)c1ccc(C)cc1	53.1583	34.5869
kpgt	Cc1cc(Cl)ccc1OCC(=O)Oc1c(Cl)c(Cl)c(Cl)c(Cl)c1Cl	-22.2502	31.9792
kpgt	Cc1cc(=O)n2c3ccccc3n(CC(O)CN3CCCCC3)c2c1C#N	-33.7105	-38.8081
kpgt	CC(C)[C@H](NC(=O)OCc1ccccc1)C(=O)N[C@H](C=O)Cc1ccccc1	96.1525	29.6937
kpgt	O=C(Nc1nnc(C2CC2)s1)c1ccc(S(=O)(=O)c2ccccc2)cc1	-59.655	-57.9089
kpgt	COC(=O)CNC(c1ccccc1Cl)c1cc(Br)ccc1NC(=O)CCN1CCOCC1	57.7801	27.4335
kpgt	CC(=O)O.CCN(CC)CC[n+]1ccc2c(C)c3[nH]c4ccc(O)cc4c3c(C)c2c1	-48.8133	4.13676
kpgt	CC(=O)O.CCN(CC)CC[n+]1ccc2c(C)c3[nH]c4ccccc4c3c(C)c2c1	-48.8193	4.14063
kpgt	N#C/C(=C\Nc1ccccn1)C(=O)C1CC1	-77.6447	-59.274
kpgt	Cc1ccc(-c2nnc(SCC(C)C)n2C)cc1	-43.546	45.2222
kpgt	CCCCSc1nnc(-c2ccc(C)cc2)n1C	-43.5761	45.1824
kpgt	CCOC(=O)c1c(NC(=O)c2c(C)noc2C)sc2c1CCCCC2	6.80765	35.3956
kpgt	COc1ccc(-c2ccc(=N)n(CCCC(=O)O)n2)cc1	-65.466	15.6796
kpgt	CCCS(=O)(=O)N1CCCC(C(=O)NCCN2CCC(Cc3ccccc3)CC2)C1	-24.742	-44.4014
kpgt	Cc1ccc(OCC(=O)NC2=NCCS2)cc1	-37.2921	-25.1365
kpgt	Cc1[nH]nc(-c2ccc(OCc3cnn(-c4ccccc4)c3)cc2O)c1Oc1ccc(F)cc1	68.0224	-12.841
kpgt	O=C(CCc1nc(-c2ccccc2)no1)NCCc1ccccc1	2.93747	20.3802
kpgt	O=C(NC1CCCc2ccccc21)c1ccc(=O)[nH]c1	-39.94	2.90647
kpgt	Cn1c(N)c(N=Nc2ccc(S(N)(=O)=O)cc2)c(=O)n(C)c1=O	-56.9055	-7.88798
kpgt	Cc1ccc(N=Nc2c(O)[nH]c(=O)[nH]c2=O)c([N+](=O)[O-])c1	-57.1024	-3.8371
kpgt	CCCOc1ccc(C(=O)NC(=S)Nc2nc3ccc(C)cc3s2)cc1	35.4717	4.59771
kpgt	CC1(C)N=C(N)N=C(N)N1CCCCc1ccccc1	-67.4891	-14.5657
kpgt	CCCCN1C(=O)CCC(C(=O)O)C1c1ccccc1	-120.252	6.84628
kpgt	Nc1ccccc1.O=P(O)(OP(=O)(O)c1ccccc1)c1ccccc1	-84.7317	40.05
kpgt	Cc1ccc(NC(=O)c2c(C(F)(F)F)nn(C)c2Cl)cc1C	36.6452	-10.994
kpgt	CCN(CC)c1ccc(NC(=O)c2cnn(CC)c2)cc1	-15.8473	-24.9089
kpgt	O=C1C2C3C=CC(C2C(=O)N1CN1CCOCC1)C1C2C(=O)N(CN4CCOCC4)C(=O)C2C31	-29.0245	-32.0391
kpgt	C=CCNC(=S)N1CCN(c2ncc3c(=O)c(C(=O)O)cn(CC)c3n2)CC1	-69.8815	18.1079
kpgt	CCn1cc(C(=O)O)c(=O)c2cnc(N3CCNCC3)nc21	-111.141	8.695
kpgt	CCCNC(=O)c1cc2c(C(F)(F)F)nn(C)c2s1	-30.7402	0.566456
kpgt	O=c1c(-c2ccc(F)cc2)nc2cnc(Nc3ccccc3)nc2n1C1CC1	-28.7637	76.6005
kpgt	COc1cccc(Nc2ncc3nc(-c4ccccc4)c(=O)n(C4CC4)c3n2)c1	17.3443	42.4777
kpgt	COc1ccc(-c2nc3cnc(Nc4cccc(OC)c4)nc3n(C3CC3)c2=O)cc1	16.6861	43.304
kpgt	O=c1c(-c2ccc(Cl)cc2)nc2cnc(Nc3ccccc3)nc2n1C1CC1	-28.938	76.676
kpgt	COc1cccc(Nc2ncc3nc(-c4ccc(Cl)cc4)c(=O)n(C4CC4)c3n2)c1	16.6223	43.2933
kpgt	COc1cccc(Nc2ncc3nc(-c4cc(F)cc(F)c4)c(=O)n(C4CC4)c3n2)c1	17.5706	42.1895
kpgt	Cc1ccc(S(=O)(=O)Nc2ccccc2C=O)cc1	-120.176	-21.3974
kpgt	COCCCNC(=O)CN(c1ccc(OC)cc1)S(=O)(=O)c1ccc(NC(C)=O)cc1	93.3267	8.33167
kpgt	CCN(CC)CCNC(=O)c1ccc(Cl)c(S(=O)(=O)Nc2ccccc2OC)c1	75.0441	3.52272
kpgt	Cc1cc(C)c(S(=O)(=O)Nc2ccccc2C(F)(F)F)c(C)c1	42.2794	11.3366
kpgt	COc1ccc(S(=O)(=O)Nc2ccc(F)cc2)c(C)c1C	39.0987	-33.3396
kpgt	Cc1cc(C)c(S(=O)(=O)Nc2cccc(C(F)(F)F)c2)c(C)c1	42.2942	11.3602
kpgt	COc1ccc(S(=O)(=O)Nc2cccc(Cl)c2)cc1OC	87.1065	-29.4346
kpgt	CCOc1ccc(N(CCC#N)S(=O)(=O)c2ccc(OC)cc2)cc1	93.6349	8.43098
kpgt	COc1ccc([N+](=O)[O-])cc1N(CC(O)CN(CC(C)C)CC(C)C)S(=O)(=O)c1ccccc1	92.8846	8.9438
kpgt	O=C(NCc1ccccc1)C(c1cccs1)N(Cc1cccs1)C(=O)c1cnccn1	101.363	30.7233
kpgt	CCCCCOc1ccc(NC(=O)C(=O)NCCC2=CCCCC2)cc1	-48.8709	23.8299
kpgt	Cc1csc(NC(=O)Cc2c[nH]c3ccccc23)n1	48.0143	-5.6348
kpgt	CCOC(=O)C1(N(CC)CC)Sc2cc(C)ccc2NC1=O	35.4401	-9.11646
kpgt	CCN(CC)CCCNC(=O)CC1Sc2ccccc2NC1=O	-23.6845	-31.3778
kpgt	N#C[C@@H](Cc1ccc(O)c(O)c1)C(=O)N1CCc2ccccc21	80.4645	-24.8624
kpgt	CC1Cc2ccccc2N1C(=O)CCN1C(=O)C2C3C=CC(C3)C2C1=O	69.5393	27.9025
kpgt	Cc1ccc2[nH]c3c(N4CCc5ccccc5C4)ncnc3c2c1	-11.7664	17.8779
kpgt	CC(C)[C@@H]1C(=O)N(S(C)(=O)=O)[C@H]2CCN(C(=O)/C=C\CN3CCCCC3)[C@@H]12	-10.8359	-20.2516
kpgt	c1ccc(SCCc2ccncc2)cc1	34.4041	-24.9433
kpgt	O=C(NCc1ccc(F)cc1)C(c1ccncc1)N(C(=O)c1csnn1)C1CC1	95.327	26.8815
kpgt	O=C(NCc1ccccc1)C(c1ccncc1)N(C(=O)c1csnn1)C1CC1	95.2521	26.9167
kpgt	O=C(CSc1nnc(-c2ccco2)n1-c1ccccc1)NCc1ccco1	55.6786	8.82933
kpgt	COc1ccccc1N1CCN(C[C@@H](O)COc2cccc3ccccc23)CC1	-27.7733	-49.193
kpgt	c1cncc(CNCCN2CCNCC2)c1	-11.2032	-49.6813
kpgt	FC(F)(F)c1nc(-c2ccncc2)ncc1-c1nnnn1-c1ccccc1	82.6809	-52.3876
kpgt	O=S(=O)(c1cc(-c2nc3ccccc3s2)ccc1Cl)N1CCOCC1	-40.2456	45.1424
kpgt	CN(C)Cc1cc(C(F)(F)F)ccc1C(O)(c1ccccc1)c1ccccc1	59.7121	22.8032
kpgt	COc1cc(C2C(C(=O)OCCC#N)=C(C)NC3=C2S(=O)(=O)c2ccccc23)cc(OC)c1OC	61.1568	-21.9963
kpgt	CC(C)n1nnnc1SCC(=O)NCc1ccc2c(c1)OCO2	117.266	-10.576
kpgt	O=C(O)C[C@H](Cc1ccc2c(c1)OCO2)C(=O)O	-77.3267	8.94558
kpgt	O=C(O)/C=C\C=C/c1ccc2c(c1)OCO2	-60.2737	9.77924
kpgt	CCOC(=O)Nc1ccc2c(c1)OCO2	28.8118	-18.3687
kpgt	CC(C)CO[C@H](c1ccc2c(c1)OCO2)[C@H](C)Br	68.1987	-41.8774
kpgt	C=CCNC(=S)NNC(=O)c1ccc2c(c1)OCO2	-24.201	-13.5826
kpgt	COC(=O)N/N=C\C=C\c1ccc2c(c1)OCO2	-24.3197	10.6758
kpgt	CC1(C)Oc2cc(N)c([N+](=O)[O-])cc2O1	-59.8304	-2.76971
kpgt	CN(C)C(=O)CN(c1ccc2c(c1)OCO2)S(C)(=O)=O	65.3706	-45.2405
kpgt	CC(=O)c1cc2c(cc1NC(=O)CCCC(=O)O)OCO2	-77.1932	8.91504
kpgt	COc1ccccc1CNC(=O)C/C(C)=N/NC(=O)Cc1ccccc1	84.9891	-27.2717
kpgt	O=C(c1cnccn1)N1CCC2(CC1)CCN(c1ccncc1)CC2	-0.308478	-45.7817
kpgt	CC1CC(C)CN(C(=O)CSc2nnc(CSc3ncccn3)n2C)C1	3.76482	-16.2029
kpgt	O=C(Oc1ccccc1)N1CCC[C@@]2(CCN(c3ccccn3)C2)C1	93.6183	58.377
kpgt	c1ccc(C2OCC3(CO2)COC(c2ccccc2)OC3)cc1	-39.5225	46.7614
kpgt	O=c1c(CCc2ccccc2)nc2cnc(N3CCOCC3)nc2n1C[C@H]1CCCO1	88.9908	42.3376
kpgt	C#C[C@]1(O)CC[C@@H]2[C@H]3CCC4=Cc5oncc5C[C@]4(C)[C@@H]3CC[C@@]21C	57.5361	-20.5573
kpgt	C#C[C@]1(O)CC[C@H]2[C@H]3CCC4=Cc5oncc5C[C@]4(C)[C@@H]3CC[C@]21C	57.534	-20.5574
kpgt	O=C(OCC#CCSc1nnc(-c2cccc3ccccc23)o1)c1ccco1	67.5718	-24.8129
kpgt	Cc1ccc(C)n1C(Cc1ccccc1)C(=O)O	-69.7904	25.277
kpgt	Cn1nc(-c2ccc(N3CCOCC3)c(NS(=O)(=O)c3ccc(Cl)cc3)c2)c2ccccc2c1=O	78.3044	-3.72258
kpgt	NS(=O)(=O)c1ccc(N=Nc2c[nH]c(=O)c(O)c2)cc1	-57.0202	-7.77958
kpgt	O=c1cc(CO)oc(CN2CCCC2)c1O	-140.836	10.6014
kpgt	O=C(O)[C@@H]1CCN(Cc2oc(CO)cc(=O)c2O)C1	-140.829	10.5975
kpgt	O=[N+]([O-])c1ccc2nc3ccccc3n2c1	-19.2714	-6.99775
kpgt	COc1cc(NCC[C@@H]2CCCCN2)c2ncccc2c1	-30.5264	-55.2872
kpgt	CCN(CC)C(=O)c1sc2[nH]c(=S)n(-c3ccccc3)c(=O)c2c1C	0.827471	8.31284
kpgt	CCc1cc2c(=O)n(-c3ccccc3)c(=S)[nH]c2s1	-11.1376	24.4909
kpgt	COC(=O)[C@@]1(Cc2ccccc2)[C@H]2c3cc(C(=O)N4CCCC4)n(Cc4ccc(OC)c(OC)c4)c3C[C@H]2CN1C(=O)c1ccccc1	129.395	27.7612
kpgt	COC(=O)[C@@]1(Cc2ccc(F)cc2)[C@H]2c3cc(C(=O)N4CCCC4)n(Cc4ccc(C)c(F)c4F)c3C[C@H]2CN1C(=O)c1ccccc1	118.351	32.2845
kpgt	COC(=O)[C@@]1(Cc2ccc(F)cc2)[C@H]2c3cc(C(=O)N4CCCC4)n(Cc4ccccc4)c3C[C@H]2CN1C(=O)c1ccccc1	121.95	33.8383
kpgt	COC(=O)[C@@]1(Cc2ccccc2)[C@H]2c3cc(C(=O)N4CCCC4)n(Cc4ccc(O)c(OC)c4)c3C[C@H]2CN1C(=O)c1ccccc1	129.376	27.8184
kpgt	COC(=O)[C@@]1(Cc2ccccc2)[C@H]2c3cc(C(=O)N4CCCC4)n(Cc4ccc(S(C)(=O)=O)cc4)c3C[C@H]2CN1C(=O)c1ccccc1	122.791	34.2004
kpgt	COC(=O)[C@@]1(Cc2ccc(OC)cc2)[C@H]2c3cc(C(=O)N4CCCC4)n(Cc4ccc(O)c(OC)c4)c3C[C@H]2CN1C(=O)c1ccccc1	129.361	27.9771
kpgt	COC(=O)C1(Cc2ccccc2)C2c3cc(C(=O)N4CCCC4)n(Cc4ccc(OC(F)(F)F)cc4)c3CC2CN1C(=O)c1ccccc1	111.019	30.0808
kpgt	COC(=O)[C@@]1(Cc2ccc(OC)cc2)[C@H]2c3cc(C(=O)N4CCCC4)n(Cc4ccc(S(C)(=O)=O)cc4)c3C[C@H]2CN1C(=O)c1ccccc1	129.067	28.0937
kpgt	COC(=O)[C@@]1(Cc2ccccc2)[C@H]2c3cc(C(=O)N4CCCC4)n(Cc4ccccc4)c3C[C@H]2CN1C(=O)c1ccccc1	121.972	34.024
kpgt	COC(=O)[C@@]1(Cc2ccc(F)cc2)[C@H]2c3cc(C(=O)N4CCCC4)n(Cc4ccc(OC(F)(F)F)cc4)c3C[C@H]2CN1C(=O)c1ccccc1	111.036	30.1123
kpgt	COC(=O)[C@@]1(Cc2ccc(OC)cc2)[C@H]2c3cc(C(=O)N4CCCC4)n(Cc4ccc(OC)c(OC)c4)c3C[C@H]2CN1C(=O)c1ccccc1	129.436	28.0006
kpgt	COC(=O)[C@@]1(Cc2ccc(OC)cc2)[C@H]2c3cc(C(=O)N4CCCC4)n(Cc4cc(F)c(F)c(F)c4)c3C[C@H]2CN1C(=O)c1ccccc1	114.073	27.0843
kpgt	COC(=O)[C@@]1(Cc2ccc(F)cc2)[C@H]2c3cc(C(=O)N4CCCC4)n(Cc4ccc(Cl)c(C(F)(F)F)c4)c3C[C@H]2CN1C(=O)c1ccccc1	121.001	31.6319
kpgt	COC(=O)[C@@]1(Cc2ccc(OC)cc2)[C@H]2c3cc(C(=O)N4CCCC4)n(Cc4ccc(C)c(F)c4F)c3C[C@H]2CN1C(=O)c1ccccc1	127.035	28.556
kpgt	Cc1ccc(C2C(C(=O)c3sc(C)nc3C)=C(O)C(=O)N2CCN2CCOCC2)o1	-57.5568	22.1149
kpgt	CCC(=O)Nc1nnc(SCC(=O)c2ccc3c(c2)Cc2ccccc2-3)s1	56.6835	4.9726
kpgt	Clc1ccc(CSc2nnc(-c3cccnc3)o2)cc1	34.9183	-17.6567
kpgt	O=C(CCC(=O)Nc1ccccc1)NNC(=O)c1cccs1	-69.8461	-53.2765
kpgt	Cc1ccc(NC(=O)CCC(=O)NNC(=O)c2cccs2)c(C)c1	-15.7118	3.69263
kpgt	COc1ccc(C(CC(=O)Nc2ccc(F)cc2)c2ccccc2)cc1	41.5185	6.06766
kpgt	C[N+]1(CCC(=O)c2ccco2)CC2CCC(CC2)C1	-89.318	-13.4042
kpgt	COc1ccc(CCNC(=O)CCN2C(=O)C(C)Oc3ccc(C)cc32)cc1OC	108.47	1.63162
kpgt	COc1ccc(CCNC(=O)CCN2C(=O)COc3ccc(C)cc32)cc1OC	108.389	1.63964
kpgt	O=C(Nc1cccc(Cl)c1)N1CCN2C(=O)c3ccccc3C12c1ccccc1	-11.1474	36.727
kpgt	COC(=O)[C@H]1[C@H](c2ccccc2)[C@@]2(c3ccccc3)Oc3ccccc3[C@@]2(O)[C@@H]1O	-43.8317	41.1892
kpgt	O=C(/C=C/c1ccc(Br)cc1)NC1CCCCCC1	-26.531	31.4119
kpgt	N#Cc1cccc(NC(=O)N2CCCC3(CCN(C(=O)c4ccncc4)CC3)C2)c1	106.615	58.8415
kpgt	O=C(Nc1cccc(F)c1)N1CCCC2(CCN(C(=O)c3ccncc3)CC2)C1	106.616	58.977
kpgt	COc1ccc(NC(=O)N2CCCC3(CCN(C(=O)c4ccncc4)CC3)C2)cc1	109.64	58.4127
kpgt	CN1CCN2c3ccccc3Cc3ccccc3[C@@H]2C1	-28.647	-23.8695
kpgt	O=P(c1ccccc1)(c1ccccc1)N1CC2(CC2)CC(O)(c2ccccc2)C1	-44.6001	41.7579
kpgt	Cc1oc(-c2ccccc2)cc1C(=O)Nc1ccc2ccccc2c1	-13.2749	46.6547
kpgt	COC(=O)[C@@H]1C[C@H]1[C@@H](NS(=O)(=O)c1ccccc1)c1ccccc1	77.1643	45.8583
kpgt	COC(=O)[C@H]1C[C@@H]1[C@H](NS(=O)(=O)c1ccccc1)c1ccccc1	91.4573	39.5778
kpgt	COc1ccccc1OCCCCCc1c(C)n[nH]c1C	-1.31205	-16.1935
kpgt	CCOc1ccccc1Oc1coc2cc(OC)ccc2c1=O	-18.1336	44.1555
kpgt	CCn1c(=O)cc(SCC(=O)NCc2ccc3c(c2)OCO3)c2ccccc21	119.717	-5.73798
kpgt	COc1ccc(-n2c(=O)c(-c3cc(F)cc(F)c3)nc3cnc(N(C)C)nc32)cc1	16.2182	40.0422
kpgt	COc1ccc(-n2c(=O)c(-c3cc(F)cc(F)c3)nc3cncnc32)cc1	22.5836	34.1663
kpgt	CN(C)c1ncc2nc(-c3cc(F)cc(F)c3)c(=O)n(-c3ccccc3)c2n1	-28.241	72.7928
kpgt	COc1ccc(-n2c(=O)c(-c3ccc(F)cc3)nc3cncnc32)cc1	16.6684	39.4209
kpgt	COc1ccc(-n2c(=O)c(-c3cccc(Cl)c3)nc3cncnc32)cc1	22.6888	33.9706
kpgt	CCNc1ncc2nc(-c3ccc(Cl)cc3)c(=O)n(-c3ccccc3)c2n1	-25.54	70.9018
kpgt	COc1ncc2nc(-c3ccc(F)cc3)c(=O)n(-c3ccccc3)c2n1	-25.3313	68.3633
kpgt	CCNc1ncc2nc(-c3ccccc3)c(=O)n(-c3ccc(OC)cc3)c2n1	22.0934	35.8536
kpgt	CCNc1ncc2nc(-c3cc(F)cc(F)c3)c(=O)n(-c3ccc(OC)cc3)c2n1	21.6537	35.8486
kpgt	O=c1c(-c2cc(F)cc(F)c2)nc2cncnc2n1-c1ccccc1	-4.53904	52.8592
kpgt	COc1ccc(-n2c(=O)c(-c3cccc(F)c3)nc3cncnc32)cc1	22.5728	34.1588
kpgt	COc1ncc2nc(-c3ccccc3)c(=O)n(-c3ccccc3)c2n1	-25.1656	68.485
kpgt	CCNc1ncc2nc(-c3ccc(Cl)cc3)c(=O)n(-c3ccc(OC)cc3)c2n1	14.3229	42.6746
kpgt	COc1ncc2nc(-c3ccc(Cl)cc3)c(=O)n(-c3ccccc3)c2n1	-25.1854	68.4136
kpgt	COc1ncc2nc(-c3cc(F)cc(F)c3)c(=O)n(-c3ccccc3)c2n1	-4.52003	52.7931
kpgt	O=c1c(-c2ccccc2)nc2cncnc2n1-c1ccccc1	-34.1312	69.0849
kpgt	COc1ccc(-c2nc3cnc(N(C)C)nc3n(-c3ccccc3)c2=O)cc1	-26.1568	70.3559
kpgt	CN(C)c1ncc2nc(-c3ccc(F)cc3)c(=O)n(-c3ccccc3)c2n1	-31.4904	74.6411
kpgt	COc1ccc(-n2c(=O)c(-c3ccc(Cl)cc3)nc3cncnc32)cc1	16.8246	39.2617
kpgt	CCNc1ncc2nc(-c3ccc(F)cc3)c(=O)n(-c3ccccc3)c2n1	-25.6346	70.7347
kpgt	COc1ccc(-c2nc3cnc(OC)nc3n(-c3ccccc3)c2=O)cc1	-25.2046	68.4566
kpgt	CN(C)c1ncc2nc(-c3ccc(Cl)cc3)c(=O)n(-c3ccccc3)c2n1	-31.4727	74.7001
kpgt	C=CCO[C@@H](Cn1ccnc1)c1ccc(Cl)cc1Cl	122.582	-26.4611
kpgt	Cc1cccc(C(=O)NC2CCN(C(=O)N3CCOCC3)CC2)c1	-73.9026	-26.3924
kpgt	O=C(CSCc1c(F)cccc1Cl)NCC1CCCO1	-73.7823	-33.1754
kpgt	COc1ccccc1NCc1nnc(SCC(=O)N/N=C/c2ccco2)n1-c1ccc(Cl)cc1Cl	94.3123	-7.43066
kpgt	CCC(C)NC(=O)Cn1cnc2sc(C)cc2c1=O	-27.6371	-1.6019
kpgt	CCc1cc2c(=O)[nH]cnc2s1	-84.2636	-51.5693
kpgt	CCc1cc2c(=O)n(CCO)c(CC)nc2s1	-31.698	5.39966
kpgt	Cc1c(C(=O)O)sc2nc(C)n(C)c(=O)c12	-124.667	-18.732
kpgt	CCCCNC(=O)C(CC)Sc1nc2sc(C(=O)OC)c(C)c2c(=O)n1N	92.0993	2.93381
kpgt	CCOC(=O)c1nc2sc(C)c(C)c2c(=O)[nH]1	-0.511905	1.95579
kpgt	CCCNC(=O)Cn1cnc2sc(C(=O)NCCN(CC)CC)c(C)c2c1=O	-27.52	-22.4032
kpgt	C(/C=C/c1ccco1)=N/N1CCN(c2ccccc2)CC1	-31.0575	-17.4213
kpgt	O[C@H]1C=C2CCN3Cc4cc5c(cc4[C@H]([C@@H]23)[C@H]1O)OCO5	-82.3838	-0.225468
kpgt	O=S(=O)(c1ccccc1)N1CCC2(CCN(Cc3nccs3)CC2)CC1	4.23988	-37.7252
kpgt	COc1ccc2c3c(ccc2c1)N[C@H](C(=O)O)CC3	-114.204	-0.365327
kpgt	Cc1cc2ccccc2c[n+]1CC(O)C[n+]1cc2ccccc2cc1C	-58.4503	29.4622
kpgt	Cc1ccc(S(=O)(=O)O)cc1.Cc1ccc(S(=O)(=O)OC2CCN(C)CC2)cc1	-37.1084	-51.9831
kpgt	Cc1noc(C)c1-c1ccc2ncnc(N3CCOCC3)c2c1	95.029	-61.981
kpgt	COc1cc2c(cc1OC)[C@@H]1C(=O)c3ccc4c(c3O[C@@H]1CO2)C=CC(C)(C)O4	62.9147	-25.6251
kpgt	C=Cn1ccnc1P(=S)(c1nccn1C=C)C1CCCCC1	47.1485	-31.442
kpgt	Clc1ccc(COc2ccccn2)cc1Cl	-43.1722	48.4971
kpgt	O=C(O)c1cc(N=Nc2ccc(S(=O)(=O)Nc3ccccn3)cc2)ccc1O	-122.342	24.5292
kpgt	O=[N+]([O-])c1cc2c(cc1/C=N/Nc1nc(Nc3ccccc3)nc(N3CCCCC3)n1)OCO2	58.5948	-46.2782
kpgt	O=[N+]([O-])c1ccc(Nc2nc(N/N=C\c3ccc4c(c3)OCO4)nc(N3CCCCC3)n2)cc1	58.5916	-46.2741
kpgt	C[N@+]1(CCC(=O)c2ccccc2)CC[C@H]2CC[C@H](C2)C1	-88.6235	-13.0422
kpgt	CCn1c(SCC(=O)NC2CCCCC2)nnc1-c1cc2cccc(OC)c2o1	89.8794	-2.372
kpgt	Cc1ccc(/C=N\Nc2nc3ccc(Cl)cc3[nH]2)o1	49.137	-22.4078
kpgt	O=c1cc(-c2ccccc2)[nH]n1-c1ccc([N+](=O)[O-])cc1	34.8797	-38.0422
kpgt	NS(=O)(=O)c1ccc(NCc2cnc3ccccc3n2)cc1	-54.7777	-7.02751
kpgt	CC1(C)OC(=O)C(=CNCC(O)c2ccccc2)C(=O)O1	-56.2845	-25.1061
kpgt	COc1ccc(C(=O)N2CCC3(CCCN(c4ccc(-c5ccccc5)cc4)C3)CC2)cc1	96.8636	61.0024
kpgt	COc1ccccc1OCCOc1ccc(/C=C2/C(=N)N3OC(C)=CC3=NC2=O)cc1OC	-12.4166	26.7994
kpgt	C[Si](C)(c1ccc(C(=O)O)cc1)c1ccc(C(=O)O)cc1	-131.075	-8.12307
kpgt	COc1ccc(CSC2=C(C#N)C(=O)NC3(CCCCC3)S2)cc1	-20.1541	30.3094
kpgt	Cc1cc(C)c2c(c1)C1C=CCC1C(c1ccc(S(=O)(=O)N3CCOCC3)cc1)N2	59.1686	-4.25709
kpgt	NC(=O)c1nnn(Cc2cc(Cl)c(C(=O)c3ccc(Cl)cc3)c(Cl)c2)c1N	70.5681	13.6391
kpgt	O=C(Cc1ccccc1)NC1CCN(S(=O)(=O)c2ccc(C(=O)O)cc2)CC1	-81.5194	36.6628
kpgt	c1cncc(-c2nccc(NCc3cccs3)n2)c1	87.1066	-49.8096
kpgt	COc1ccc(C(=O)Nc2cc(C(C)=O)c(/C=C/N(C)C)oc2=O)cc1	-54.8026	39.5194
kpgt	CC(=O)c1cc(NC(=O)c2ccccc2)c(=O)oc1/C=C/N(C)C	28.7196	-22.3022
kpgt	COC(=O)C1(C)C=C2C(=C(c3ccccc3)C(=O)C2C)CN1	65.2418	-19.4572
kpgt	COc1ccc(O[C@H]2C=C[C@@H](c3ccccc3)O[C@@H]2CO/N=C\[C@@H](C)[C@H](OCc2ccccc2)C(C)C)cc1	53.2084	45.4885
kpgt	CC(C)Cn1c(SCC(=O)c2c(N)n(C)c(=O)n(C)c2=O)nc2ccccc21	97.0803	-15.7301
kpgt	Cc1ccc(CNC(=O)CN2C(=O)COc3ccc(C)cc32)cc1	97.1934	20.6107
kpgt	CCOC(=O)CCN1C(=O)[C@H]2CC[C@@H]3/C(=N\OCc4ccccc4)C[C@@H](O)[C@@H](O)[C@@H]3[C@@H]2C1=O	-100.026	43.118
kpgt	CCN1C(=O)[C@H]2CC[C@@H]3/C(=N\OCc4ccccc4)C[C@@H](O)[C@@H](O)[C@@H]3[C@@H]2C1=O	-102.145	42.0127
kpgt	CC(C)(C)N1C(=O)[C@H]2CC[C@@H]3/C(=N\OCc4ccccc4)C[C@@H](O)[C@@H](O)[C@@H]3[C@@H]2C1=O	-98.3005	43.1472
kpgt	CCOC(=O)CCN1C(=O)[C@H]2CC[C@H]3/C(=N\OCc4ccccc4)C[C@@H](O)[C@@H](O)[C@@H]3[C@@H]2C1=O	-100.402	42.9541
kpgt	CCN1C(=O)[C@H]2CC[C@H]3/C(=N\OCc4ccccc4)C[C@@H](O)[C@@H](O)[C@@H]3[C@@H]2C1=O	-102.552	41.5803
kpgt	CC(C)(C)N1C(=O)[C@H]2CC[C@H]3/C(=N\OCc4ccccc4)C[C@@H](O)[C@@H](O)[C@@H]3[C@@H]2C1=O	-98.4938	43.0859
kpgt	O=C(Nc1nnc(CCS(=O)(=O)c2ccc(Br)cc2)s1)c1ccc([N+](=O)[O-])cc1	14.1252	15.7912
kpgt	CC(C)c1ccc(-c2nn(-c3ccccc3)cc2C2C(C#N)=C(N)OC3=C2C(=O)CC(C)(C)C3)cc1	59.353	-22.3244
kpgt	CC1CCN(C(=S)c2ccc(O)cc2)CC1	-85.1869	-11.2153
kpgt	O=C(/C=C/c1ccccc1)N1CCN(Cc2nc3ccccc3c(=O)[nH]2)CC1	-15.445	-20.582
kpgt	Cc1ccc(OC(=O)c2cccc(C(=O)Oc3ccc(C)cn3)n2)nc1	-48.1013	61.2041
kpgt	CCOC(=O)C1=C(c2ccccc2)OC(N)=C(C#N)C1c1ccc(Cl)s1	-43.9575	34.4375
kpgt	Cc1ccc(C(=O)N/C(=C\c2ccc(Br)cc2)c2nc(=S)[nH][nH]2)cc1	73.276	1.36144
kpgt	O=C(N/N=C1/C[C@@H](O)[C@@H](O)[C@H]2[C@@H]1CC[C@@H]1C(=O)N(C[C@@H]3CCCO3)C(=O)[C@H]12)OCc1ccccc1	-100.588	42.3753
kpgt	COc1ccc(COC(=O)N/N=C2/C[C@@H](O)[C@@H](O)[C@@H]3[C@@H]4C(=O)N(C[C@@H]5CCCO5)C(=O)[C@H]4CC[C@@H]23)cc1	-43.8273	2.97776
kpgt	O=C(N/N=C1/C[C@@H](O)[C@@H](O)[C@@H]2[C@@H]3C(=O)N(C[C@@H]4CCCO4)C(=O)[C@H]3CC[C@@H]12)OCc1ccccc1	-101.166	42.0886
kpgt	COc1ccc(COC(=O)N/N=C2/C[C@@H](O)[C@@H](O)[C@H]3[C@@H]2CC[C@@H]2C(=O)N(C[C@@H]4CCCO4)C(=O)[C@H]23)cc1	-43.7537	2.95742
kpgt	NS(=O)(=O)c1ccc(NCc2nc3ccccc3[nH]2)cc1	-54.7144	-6.9889
kpgt	O=C(CCCCCn1c(=S)[nH]c2ccccc2c1=O)NCc1ccc2c(c1)OCO2	122.152	-4.30985
kpgt	COc1cc(C(=O)Nc2ccc(-c3nnc(-c4ccco4)o3)cc2)cc(OC)c1OC	82.2172	-42.1532
kpgt	COc1cccc(C(=O)Nc2ccc(-c3nnc(-c4ccco4)o3)cc2)c1	82.2766	-42.1909
kpgt	CCN1CCN(C(=O)CCc2nc3ccccc3c(=O)[nH]2)CC1	-47.9605	-56.1456
kpgt	CCCc1cc(C(=O)Cc2nc3ccccc3s2)c(O)cc1O	59.7559	-29.9753
kpgt	CCOc1cc(/C=C2/NC(=O)N(CC(=O)Nc3cccc(C)c3)C2=O)ccc1OC	51.4199	-7.07212
kpgt	O=C1NC(c2ccccc2)=NC1(NS(=O)(=O)c1ccccc1)C(F)(F)F	-36.1323	41.2449
kpgt	O=C(c1cccc(F)c1)N1CCC[C@@]2(CCN(c3ccccc3)C2)C1	100.706	56.2168
kpgt	COc1ccc(-c2cc(-c3cc(F)ccc3O)[nH]n2)cc1OC	83.4342	-37.1782
kpgt	NCC1CCCCC1.O=C(O)NCC1CCCCC1	-114.657	3.61652
kpgt	C#CCCCO/N=C1/C[C@@H](O)[C@@H](O)[C@@H]2[C@@H]3C(=O)N([C@@H](C)c4ccccc4)C(=O)[C@H]3CC[C@@H]12	39.511	41.9816
kpgt	CCOC(=O)N/N=C1/C[C@@H](O)[C@@H](O)[C@@H]2[C@@H]3C(=O)N([C@@H](C)c4ccccc4)C(=O)[C@H]3CC[C@@H]12	-17.3977	12.2279
kpgt	CC(C)CO/N=C1/C[C@@H](O)[C@@H](O)[C@@H]2[C@@H]3C(=O)N(Cc4ccccc4)C(=O)[C@H]3CC[C@@H]12	-99.3197	44.0375
kpgt	CC(C)=CCC/C(C)=C/CO/N=C1/C[C@@H](O)[C@@H](O)[C@@H]2[C@@H]3C(=O)N(Cc4ccccc4)C(=O)[C@H]3CC[C@@H]12	-19.3694	12.0159
kpgt	C#CCCCO/N=C1/C[C@@H](O)[C@@H](O)[C@@H]2[C@@H]3C(=O)N(Cc4ccccc4)C(=O)[C@H]3CC[C@@H]12	-19.2897	13.4109
kpgt	CCOC(=O)N/N=C1/C[C@@H](O)[C@@H](O)[C@@H]2[C@@H]3C(=O)N(Cc4ccccc4)C(=O)[C@H]3CC[C@@H]12	-100.42	43.8502
kpgt	CC(C)=CCC/C(C)=C/CO/N=C1/C[C@@H](O)[C@@H](O)[C@H]2[C@@H]1CC[C@@H]1C(=O)N([C@@H](C)c3ccccc3)C(=O)[C@H]12	54.7277	33.1201
kpgt	C#CCCCO/N=C1/C[C@@H](O)[C@@H](O)[C@H]2[C@@H]1CC[C@@H]1C(=O)N([C@@H](C)c3ccccc3)C(=O)[C@H]12	39.5905	41.8467
kpgt	CCOC(=O)N/N=C1/C[C@@H](O)[C@@H](O)[C@H]2[C@@H]1CC[C@@H]1C(=O)N([C@@H](C)c3ccccc3)C(=O)[C@H]12	-17.1574	12.1611
kpgt	C#CCCCO/N=C1/C[C@@H](O)[C@@H](O)[C@H]2[C@@H]1CC[C@@H]1C(=O)N(Cc3ccccc3)C(=O)[C@H]12	13.4463	33.1876
kpgt	CCOC(=O)N/N=C1/C[C@@H](O)[C@@H](O)[C@H]2[C@@H]1CC[C@@H]1C(=O)N(Cc3ccccc3)C(=O)[C@H]12	-100.068	43.921
kpgt	CC(C)CO/N=C1/C[C@@H](O)[C@@H](O)[C@@H]2[C@@H]3C(=O)N([C@@H](C)c4ccccc4)C(=O)[C@H]3CC[C@@H]12	-17.3761	12.2284
kpgt	O=c1ccc(NS(=O)(=O)c2ccc(Cl)cc2)cn1Cc1ccc(Cl)c(Cl)c1	78.8751	-0.427487
kpgt	Cc1ccc(S(=O)(=O)Nc2ccc(=O)n(Cc3ccc(Cl)c(Cl)c3)c2)cc1	78.7395	-0.516895
kpgt	O=c1ccc(NS(=O)(=O)c2ccccc2)cn1Cc1ccc(Cl)c(Cl)c1	79.0961	-0.363845
kpgt	COc1cccc(/C=N/NC(=O)c2cc(-c3cccn3C)n[nH]2)c1	-18.7125	7.67849
kpgt	O=S(=O)(NCCCCCCc1ccccc1)c1cccc2c(Cl)cccc12	79.0587	35.5296
kpgt	CCn1c(C)cc(/C=C2\NC(=O)N(Cc3ccc(Cl)cc3)C2=O)c1C	115.718	28.3611
kpgt	NC1=NC2(CCCCCC2)n2c(nc3ccccc32)N1	-51.8892	-4.96547
kpgt	Cc1noc(C)c1-c1cc(N(C)Cc2ccco2)ncn1	-32.5899	31.1942
kpgt	O=C(O)/C=C1\CCCc2ccccc2[C@H]1O	-130.081	-0.890737
kpgt	COc1cccc(C(=O)Nc2ccc(NC(=O)c3ccco3)cn2)c1	-17.6742	5.05324
kpgt	COc1ccc(-c2ccc(/C=C3\C(=O)N(c4ccccc4)N=C3c3ccccc3)o2)c([N+](=O)[O-])c1	92.22	-18.1293
kpgt	O=C(NC1CCCCC1)N1CCCC(c2nc(-c3cccs3)no2)C1	74.542	29.153
kpgt	c1ccc([P+](CC[P+](c2ccccc2)(c2ccccc2)c2ccccc2)(c2ccccc2)c2ccccc2)cc1	-21.1741	43.586
kpgt	C[C@H]1/C=C\C=C/C=C\C=C/C=C\C=C/C=C\[C@@H](O[C@H]2O[C@@H](C)[C@@H](O)[C@@H](N)[C@@H]2O)C[C@@H]2O[C@](O)(C[C@@H](O)C[C@@H](O)[C@@H](O)CC[C@@H](O)C[C@@H](O)CC(=O)O[C@@H](C)[C@@H](C)[C@H]1O)C[C@@H](O)[C@H]2C(=O)O	-92.3929	25.7203
kpgt	O=C(CSc1cccc2cccnc12)OCC(=O)c1ccccc1	-12.9231	16.2946
kpgt	CC(=NC1CCCCC1)c1ccccc1O	-64.0038	45.7755
kpgt	N#Cc1ccc(-c2ccc(F)cc2)nc1Sc1ccc(F)cc1	26.0519	-19.228
kpgt	Cc1ccc(Sc2nc(-c3ccccc3)ccc2C#N)cc1	84.8825	-34.6616
kpgt	CCC(=O)Nc1ccc(S(=O)(=O)N2CCN(c3ccc(F)cc3)CC2)cc1	50.1339	29.2493
kpgt	O=C(c1csnn1)N1CCC[C@@]2(CCN(C(c3ccccc3)c3ccccc3)C2)C1	91.1528	57.602
kpgt	Clc1cccc2c1CN(C1=NCCN1)C2	-78.0294	-10.3491
kpgt	C[C@H]1CCCC2(CC[N+](C)(CCC[N+](C)(C)C)CC2)C1	-89.7016	-13.4776
kpgt	Cc1ccc(NS(=O)(=O)c2cc(C(=O)N3CCc4ccccc4C3)ccc2Cl)cc1	55.5512	16.5846
kpgt	O=C(CSc1ccccc1)Nc1ccc(NC(=O)c2ccco2)cc1	-14.3456	54.8681
kpgt	COc1ccc(OCCNS(=O)(=O)c2ccc3oc4ccccc4c3c2)cc1	77.3805	6.46146
kpgt	CO[C@@H]1COC(=O)[C@@H](C)NC(=O)C/C=C\[C@H](C)[C@@H](OC)COC(=O)CCC[C@H]1C	-24.3644	24.321
kpgt	O=C(Cn1cccc1C(=O)c1ccccc1)NCc1cccs1	64.0603	44.6489
kpgt	c1cn(-c2ncnc3ccc(-c4ccoc4)cc23)cn1	119.073	-32.0566
kpgt	CCCNC(=O)OC[C@@H]1O[C@H](CCO/N=C\[C@@H](OC)[C@H](C)/C=C\CC(=O)OC)C=C[C@@H]1Oc1ccc(OC)cc1	112.973	7.3459
kpgt	CC1CCCC(C)N1C(=O)C1CC(c2ccc(F)cc2)=NO1	70.5352	26.9789
kpgt	Oc1ccccc1C(Sc1nc2ccccc2s1)Sc1nc2ccccc2s1	-54.9108	47.3496
kpgt	CN(C)C(CNC(=O)NC1CCCCC1)c1cccnc1	59.7849	-38.3023
kpgt	COc1ccc(CC(=O)NC(=S)Nc2ccc(S(=O)(=O)NC(C)(C)C)cc2)cc1	65.3229	-9.72483
kpgt	O=C(Cc1ccccc1)NC(=S)Nc1cc(C(F)(F)F)ccc1Cl	-37.7048	34.0563
kpgt	O=C(c1ccc(CNS(=O)(=O)c2ccc(F)cc2)cc1)N1CCCC1	5.52399	-35.083
kpgt	CCn1c(CC(=O)Nc2ccc(C)cc2)nnc1SCC(=O)NCCc1ccccc1	91.6753	-1.2863
kpgt	Cc1cnc(CNc2cc(-c3ccc4c(c3)OCO4)ncn2)cn1	94.4169	-41.4849
kpgt	Cc1ccc(S(=O)(=O)Nc2nc(C)c(NC(=O)Nc3ccc(Cl)cc3Cl)s2)cc1	68.9735	5.01523
kpgt	O=C(CN1C(=O)C2C3C=CC(C3)C2C1=O)NC1CCCc2ccccc21	69.592	28.839
kpgt	O=C1/C(=C\c2ccc(Br)o2)SC(=Nc2ccccc2)N1c1ccccc1	-10.0933	38.4852
kpgt	Cc1cc2[nH]c(=O)c3ccccc3n2n1	-83.4865	-54.2398
kpgt	Cc1nn2c([nH]c(=O)c3ccccc32)c1C=O	-55.4686	-28.5217
kpgt	CCCC[C@H]1C[C@@H]1[C@@H]1N(P(=O)(c2ccccc2)c2ccccc2)C[C@@](O)(c2ccccc2)CC12CC2	90.3834	34.3668
kpgt	Cc1[nH]n(-c2ccccc2)c(=O)c1CCOC(=O)c1cccc(C(F)(F)F)c1	83.6823	-1.0601
kpgt	Cc1[nH]n(-c2ccccc2)c(=O)c1CCOC(=O)c1ccc(C(F)(F)F)cc1	83.7161	-1.04568
kpgt	Cc1ccc(C(=O)OCCc2c(C)[nH]n(-c3ccccc3)c2=O)cc1	83.7566	-0.913871
kpgt	CC(C)=CCc1c2c(c3occ(-c4ccc(O)c(O)c4)c(=O)c3c1O)C=CC(C)(C)O2	-24.6284	34.8212
kpgt	COc1ccc(Cc2nnc(NC(=O)CSc3ccc(C)cc3)s2)cc1OC	98.6831	-2.37546
kpgt	O=C(c1ccncc1)N1CCC2(CCCN(c3ccc(-c4ccccc4)cc3)C2)CC1	106.355	60.0005
kpgt	COc1cc(N)c(Cl)cc1C(=O)N[C@H]1CCN(CCCOc2ccc(F)cc2)C[C@@H]1OC	56.068	37.9941
kpgt	COc1ccc(-n2nc3cc(C)c(NC(=S)NC(=O)c4ccccc4C)cc3n2)cc1	-47.6968	42.9904
kpgt	O=C1CCC[C@H]1C(=O)Nc1ccc2ccccc2c1	-40.7779	14.0144
kpgt	COc1cc(/C=N/NC(=O)c2cncc(Br)c2)ccc1OC(=O)c1ccc2c(c1)OCO2	13.983	22.2725
kpgt	COc1cc(/C=N/NC(=O)c2cccnc2)ccc1OC(=O)c1ccc2c(c1)OCO2	27.2687	11.1236
kpgt	c1ccc(C(CCN2CC3CCC(CC3)C2)c2ccccc2)cc1	-33.357	-32.585
kpgt	O=[As](O)(O)c1ccc(N=Nc2ccc(O)cc2)cc1	-139.401	-17.0805
kpgt	O=C(O)c1cc(N=Nc2ccc([As](=O)(O)O)cc2)ccc1O	-137.897	-16.1333
kpgt	NS(=O)(=O)c1ccc(N=Nc2ccc(O)c(C(=O)O)c2)cc1	-137.597	-16.2363
kpgt	O=C(O)c1cc(N=Nc2ccc([N+](=O)[O-])cc2)ccc1O	-137.118	-16.7863
kpgt	O=[As](O)(O)c1ccc(N=Nc2ccc([As](=O)(O)O)cc2)cc1	-139.174	-16.5388
kpgt	O=S(=O)(O)c1ccc(N=Nc2ccccc2)cc1	-138.971	-14.5986
kpgt	COC(=O)C1=C(N)Oc2cc(C)n(CC3CCCO3)c(=O)c2C1c1ccccc1OC	102.229	2.95691
kpgt	Cn1c(=S)c2[nH]c(SCCCc3ccccc3)nc2n(C)c1=O	-16.3196	18.0562
kpgt	N#CC1=C(N)SC(N)=C(C#N)C1c1cccc(O)c1	24.6969	-31.5029
kpgt	COc1ccccc1-c1nnc(SCc2nc3ccccc3s2)n1C	95.466	-10.6611
kpgt	Fc1ccc(N2CCN(c3ccc4c(C(F)(F)F)cc(C(F)(F)F)nc4n3)CC2)cc1	49.1324	29.7817
kpgt	COC(=O)c1sccc1-c1ccc(/C=N/OCc2c(Cl)cccc2Cl)o1	-30.2864	48.6561
kpgt	COc1cc(C)nc(-n2nc(C)cc2OC)n1	-21.1844	-5.74313
kpgt	CCC(=O)Nc1cc2c(cc1C(=O)c1ccccc1)OCCO2	-48.1204	29.9557
kpgt	O=C(O)c1cccnc1SCc1ccccc1	-125.189	-16.3705
kpgt	CC(=O)N1CCC2(CCCN(c3ccc(-c4ccccc4)cc3)C2)CC1	93.1253	49.8709
kpgt	COCC(=O)N1CCC2(CCCN(c3ccc(-c4ccccc4)cc3)C2)CC1	93.5358	49.7804
kpgt	c1ccc(-c2ccc(N3CCCC4(CCNCC4)C3)cc2)cc1	93.1899	49.7046
kpgt	CCCn1c(-c2cccs2)nc2nc3ccccc3nc21	27.0367	28.0851
kpgt	CC1Cc2ccccc2N1C(=O)C1CCCN(S(=O)(=O)c2cccc3nsnc23)C1	79.0406	39.6136
kpgt	O=C(O)CSc1cc(-c2ccccc2)nc2ccccc12	-124.98	-12.9817
kpgt	CSc1c(-c2ccccc2)nc2ccc(Cl)cc2c1C(=O)O	-128.581	-12.0064
kpgt	CSc1c(-c2ccccc2)nc2ccccc2c1C(=O)O	-128.505	-12.0711
kpgt	CCNC(=O)COC(=O)c1cc(-c2ccc(OC)cc2)nc2ccccc12	35.7133	5.55271
kpgt	COc1ccc(-n2c(=O)[nH]cc(C(=O)Nc3ccc4c(c3)OCCO4)c2=O)cc1	92.9662	-40.4166
kpgt	Cc1noc(C)c1-c1nc(N2CCN(C)CC2)c2ccccc2n1	10.032	-6.05007
kpgt	O=C(NNS(=O)(=O)c1ccc(Cl)cc1)NC1CCCCC1	-59.6787	-9.19367
kpgt	CC(C)(C)c1ccc(O)c(CN(Cc2c(O)ccc3ccccc23)C2CCCCC2)c1	-46.0667	-44.7095
kpgt	CC1(C)O[C@@H]2O[C@H]([C@H](O)CO/N=C3\[C@@H]4CCn5c(=O)n(-c6ccccc6)c(=O)n5[C@H]4[C@H](O)[C@H]4O[C@H]34)[C@@H](O)[C@@H]2O1	-55.5942	15.5944
kpgt	CCCCc1c2ccccc2nc2[nH]c3ccccc3c12	50.4232	-29.6238
kpgt	O=C(Nc1cccc(C(F)(F)F)c1)C1CCCN1S(=O)(=O)c1cccc2cccnc12	101.024	40.1167
kpgt	Cc1ccc2nc(CSc3nc(C)cc(C)c3C#N)[nH]c2c1	-0.0617064	-1.54253
kpgt	c1cncc(-c2cc(-n3ccnc3)ncn2)c1	117.136	-30.5369
kpgt	Clc1ccc(Cc2nc(-c3cccnc3)no2)cc1	35.0327	-17.84
kpgt	O=C(Nc1cccc2ccccc12)c1cn(-c2ccccc2)nc1-c1cccs1	68.2388	7.08003
kpgt	Cc1nc2cnc(Oc3ccccc3)nc2n(Cc2cccs2)c1=O	26.0763	29.101
kpgt	COc1ccc(Oc2ncc3nc(C)c(=O)n(Cc4cccs4)c3n2)cc1	129.339	1.39184
kpgt	COc1ccc(Oc2ncc3ncc(=O)n(Cc4cccs4)c3n2)cc1	129.245	1.5699
kpgt	C[C@@H](C(=O)NCc1cccc2ccccc12)[C@H]1C[C@]1(C)[C@H](NC(=O)OCc1ccccc1)c1ccccc1	141.582	1.08543
kpgt	N/C(=N\c1nc2ccccc2o1)NC(=O)c1ccccc1F	-32.9919	2.06597
kpgt	C1=Cc2ccccc2C1.C=C(C)c1ccccc1.[N-]=[N+]=Nc1ccccc1	-49.1131	46.2533
kpgt	C[C@@]12CCC(=O)C=C1C=C[C@@H]1[C@@H]2CC[C@]2(C)[C@@H]1CC[C@]2(O)CCC(=O)[O-].[K+]	-84.4237	21.4988
kpgt	COc1ccc(NC(=O)COC(=O)CCCc2c[nH]c3ccccc23)cc1OC	93.8985	-31.6462
kpgt	O=C(O)[C@H]1[C@@H]2C=C[C@H](O2)[C@@H]1C(=O)NCc1cccnc1	-70.7806	13.712
kpgt	CC(C)Oc1cccc(-n2c(CCc3c[nH]c4ccc(Br)cc34)nc3ccccc3c2=O)c1	68.3708	-11.4643
kpgt	Cc1ccc(C(=O)Nc2ccc(S(=O)(=O)[O-])c3cc(S(=O)(=O)[O-])cc(S(=O)(=O)[O-])c23)cc1NC(=O)c1cccc(NC(=O)Nc2cccc(C(=O)Nc3cc(C(=O)Nc4ccc(S(=O)(=O)[O-])c5cc(S(=O)(=O)[O-])cc(S(=O)(=O)[O-])c45)ccc3C)c2)c1	-75.9536	42.3548
kpgt	O=C(N/N=C\c1cn(-c2ccccc2)nc1-c1ccccc1)c1ccc2c(c1)OCO2	101.139	-17.4818
kpgt	COc1ccc(-c2nn(-c3ccccc3)cc2/C=N/NC(=O)c2ccc3c(c2)OCO3)cc1	101.142	-17.4812
kpgt	CN(C)c1nccc(N(Cc2ccccc2)Cc2ccccc2)c1C#N	43.9144	-9.47222
kpgt	O=C(O)C1C2C=CC(O2)C1C(=O)NC1CCCc2ccccc21	-120.555	7.27295
kpgt	O=C1CCC[C@H]2O[C@]12[C@@H](O)CCc1ccccc1	-100.358	6.3834
kpgt	COc1ccc(/C=N/NC(=O)c2sccc2OCc2ccc(F)cc2)cc1OC	7.14657	24.973
kpgt	CCCCCCCOC1(c2ccccc2)OC(=O)c2ccccc21	-50.0088	49.6957
kpgt	CC[C@@H]1OC(=O)[C@H](C)[C@H](O[C@@H]2C[C@](C)(OC)[C@H](O)[C@H](C)O2)[C@H](C)[C@H](O[C@@H]2O[C@@H](C)C[C@@H](N(C)C)[C@@H]2O)[C@](C)(O)C[C@H](C)[C@@H]2N[C@H](COCCOC)O[C@H]([C@@H]2C)[C@]1(C)O	-3.61209	-10.264
kpgt	CSc1nc(C)c2c(n1)N(c1ccc(C(C)C)cc1)CC2	-36.54	16.3061
kpgt	CSc1nc(C)c2c(n1)N(c1ccc(C(F)(F)F)cc1)CC2	-36.0029	15.7435
kpgt	c1ccc(Cn2c(CN3CCCC3)nc3ccccc32)cc1	-30.6109	-44.5204
kpgt	c1nc(NC2CCNCC2)c2cc(-c3ccoc3)ccc2n1	-15.6976	-60.1477
kpgt	CC(C)(C)c1ccc(CN2CCN([C@H](c3ccccc3)c3ccc(Cl)cc3)CC2)cc1	-43.1408	-33.9669
kpgt	O=C(c1csnn1)N1CCC2(CCCN(c3ccc(-c4ccccc4)cc3)C2)CC1	100.18	53.1923
kpgt	O=C(Cc1cccs1)N/N=C/C(Br)=C/c1ccccc1	-26.0618	17.6993
kpgt	CCCc1nnc(NC(=O)CCC(=O)NCc2ccccc2OC)s1	-4.25316	59.4184
kpgt	CCc1nnc(NC(=O)CCC(=O)NCc2ccccc2OC)s1	-4.41306	59.392
kpgt	CC1(O)c2ccccc2C(=O)N1CCc1ccccc1F	-37.2979	31.2831
kpgt	CSc1nsc(SC)c1NC(=O)OCc1ccccc1	43.3976	-6.2508
kpgt	N#Cc1cccc(NC(=O)N2CCC3(CC2)CCN(C(=O)c2cnccn2)CC3)c1	2.24224	-44.3636
kpgt	O=C(Nc1cccc(F)c1)N1CCC2(CC1)CCN(C(=O)c1cnccn1)CC2	2.19983	-44.5254
kpgt	COc1ccc(NC(=O)N2CCC3(CC2)CCN(C(=O)c2cnccn2)CC3)cc1	-1.17122	-43.6152
kpgt	O=C(Nc1ccccc1)N1CCC2(CC1)CCN(C(=O)c1cnccn1)CC2	-84.7848	-45.6036
kpgt	O=C(NCCc1ccccn1)c1cc(C(=O)C2CCCCC2)c[nH]1	50.24	-14.5934
kpgt	COC(=O)[C@@]1(Cc2ccc(F)cc2)[C@H]2c3cc(C(=O)N4CCCC4)n(CCO)c3C[C@H]2CN1C(=O)c1ccccc1	124.076	32.9195
kpgt	COC(=O)Cn1c(C(=O)N2CCCC2)cc2c1C[C@H]1CN(C(=O)c3ccccc3)[C@@](Cc3ccccc3)(C(=O)OC)[C@@H]21	122.918	33.3936
kpgt	COC(=O)[C@@]1(Cc2ccc(OC)cc2)[C@H]2c3cc(C(=O)N4CCCC4)n(CCSCCO)c3C[C@H]2CN1C(=O)c1ccccc1	129.62	29.0698
kpgt	COC(=O)[C@@]1(Cc2ccc(F)cc2)[C@H]2c3cc(C(=O)N4CCCC4)n(CCSCCO)c3C[C@H]2CN1C(=O)c1ccccc1	123.583	32.9968
kpgt	COC(=O)[C@@]1(Cc2ccccc2)[C@H]2c3cc(C(=O)N4CCCC4)n(CCO)c3C[C@H]2CN1C(=O)c1ccccc1	124.191	33.4504
kpgt	COCCn1c(C(=O)N2CCCC2)cc2c1C[C@H]1CN(C(=O)c3ccccc3)[C@@](Cc3ccc(OC)cc3)(C(=O)OC)[C@@H]21	130.412	28.9834
kpgt	COC(=O)Cn1c(C(=O)N2CCCC2)cc2c1C[C@H]1CN(C(=O)c3ccccc3)[C@@](Cc3ccc(F)cc3)(C(=O)OC)[C@@H]21	122.994	33.2061
kpgt	COC(=O)[C@@]1(Cc2ccc(F)cc2)[C@H]2c3cc(C(=O)N4CCCC4)n(C[C@H](O)CO)c3C[C@H]2CN1C(=O)c1ccccc1	123.317	32.7772
kpgt	COC(=O)[C@@]1(Cc2ccc(OC)cc2)[C@H]2c3cc(C(=O)N4CCCC4)n(C[C@H](O)CO)c3C[C@H]2CN1C(=O)c1ccccc1	130.076	28.7938
kpgt	COC(=O)[C@@]1(Cc2ccccc2)[C@H]2c3cc(C(=O)N4CCCC4)[nH]c3C[C@H]2CN1C(=O)c1ccccc1	119.997	34.3779
kpgt	COCCn1c(C(=O)N2CCCC2)cc2c1C[C@H]1CN(C(=O)c3ccccc3)[C@@](Cc3ccc(F)cc3)(C(=O)OC)[C@@H]21	124.553	33.6455
kpgt	COCCn1c(C(=O)N2CCCC2)cc2c1C[C@H]1CN(C(=O)c3ccccc3)[C@@](Cc3ccccc3)(C(=O)OC)[C@@H]21	124.622	33.7937
kpgt	COC(=O)[C@@]1(Cc2ccc(OC)cc2)[C@H]2c3cc(C(=O)N4CCCC4)n(CCF)c3C[C@H]2CN1C(=O)c1ccccc1	130.091	29.3064
kpgt	COC(=O)[C@@]1(Cc2ccc(OC)cc2)[C@H]2c3cc(C(=O)N4CCCC4)n(CCO)c3C[C@H]2CN1C(=O)c1ccccc1	130.181	29.1321
kpgt	COC(=O)[C@@]1(Cc2ccccc2)[C@H]2c3cc(C(=O)N4CCCC4)n(C)c3C[C@H]2CN1C(=O)c1ccccc1	120.072	34.3235
kpgt	COC(=O)[C@@]1(Cc2ccccc2)[C@H]2c3cc(C(=O)N4CCCC4)n(CCSCCO)c3C[C@H]2CN1C(=O)c1ccccc1	123.722	33.3892
kpgt	COC(=O)[C@@]1(Cc2ccc(F)cc2)[C@H]2c3cc(C(=O)N4CCCC4)n(CCF)c3C[C@H]2CN1C(=O)c1ccccc1	124.179	32.8635
kpgt	Cc1ccc2[nH]c3c(c2c1)CN(C(=O)CN1c2ccc(F)cc2CCC1C)CC3	79.7727	18.2868
kpgt	Cc1cnc(CNc2nc(-c3cccc(NS(C)(=O)=O)c3)nc3ccccc23)cn1	100.329	-53.2109
kpgt	Cc1cnc(CNc2nc(-c3ccccc3C(F)(F)F)nc3ccccc23)cn1	88.7503	-59.2783
kpgt	COc1ccccc1-c1nc(NCc2cnc(C)cn2)c2ccccc2n1	95.3215	-53.2208
kpgt	COc1cccc(-c2nc(NCc3cnc(C)cn3)c3ccccc3n2)c1	110.542	-61.9742
kpgt	Cc1cnc(CNc2nc(-c3ccc(N(C)C)cc3)nc3ccccc23)cn1	95.5791	-53.5221
kpgt	O=C(CCCN1C(=O)c2cccc3cccc(c23)C1=O)N1CCc2ccccc2C1	85.2613	18.9589
kpgt	O=C(CCCCC(=O)Nc1c(I)cc(I)c(C(=O)O)c1I)Nc1c(I)cc(I)c(C(=O)O)c1I	-84.2632	28.6789
kpgt	FC(F)(F)c1ccccc1-c1cncnc1NCc1cccnc1	114.844	-44.9574
kpgt	CN(C)c1ccc(-c2cncnc2NCc2cccnc2)cc1	115.237	-45.0075
kpgt	COc1cccc(-c2cncnc2NCc2cccnc2)c1	115.703	-44.9688
kpgt	COc1ccccc1-c1cncnc1NCc1cccnc1	116.409	-44.787
kpgt	Cc1ccccc1-c1cncnc1NCc1cccnc1	117.127	-41.1691
kpgt	N#Cc1cccc(-c2cncnc2NCc2cccnc2)c1	114.952	-44.9988
kpgt	CN(C)C(=O)c1ccc(-c2cncnc2NCc2cccnc2)cc1	114.559	-44.78
kpgt	CN(C)Cc1ccccc1-c1cncnc1NCc1cccnc1	115.174	-44.2094
kpgt	CS(=O)(=O)Nc1cccc(-c2cncnc2NCc2cccnc2)c1	119.064	-48.2713
kpgt	COc1ccc(Oc2ncc3nc(-c4cccs4)c(=O)n(Cc4cccc(OC)c4)c3n2)cc1	28.4149	41.4208
kpgt	Cn1c(C(=O)Nc2ccccc2)cc2sccc21	28.7878	26.5815
kpgt	COC(=O)c1ccc(NC(=O)c2cc3sccc3n2C)cc1	-1.8335	32.3703
kpgt	O=c1[nH]c(=S)c2[nH]c(=O)n(-c3ccccc3)c2[nH]1	-84.073	-55.8914
kpgt	Cc1cnc(CNc2nc(-c3ccoc3)nc3ccccc23)cn1	95.3805	-54.2661
kpgt	CCCCOc1ccc(C(=O)NCc2ccco2)cc1	-44.3365	20.4738
kpgt	Cn1c([N+](=O)[O-])cnc1CN1CCN(CCO)CC1	-70.6436	-20.8761
kpgt	CCCCCCC(C)(C)c1ccc([C@@H]2C[C@H](O)CC[C@@H]2CCCO)c(O)c1	80.8182	-30.9383
kpgt	CCCC1CCC(c2ccc(C(N)=O)cc2)CC1	-97.4128	-5.32697
kpgt	Cc1ccccc1NC(=O)Cn1cnc2c1c(=O)n(C)c(=O)n2C	-26.0099	6.00291
kpgt	CCOC(=O)c1c(C)[nH]c2c1cc(O)c1ccccc12	52.1431	-32.7395
kpgt	O=C1NC(=S)NC(=O)C1=Cc1cccc2cc3ccccc3cc12	-18.7181	18.2538
kpgt	CCn1c2ccccc2c2cc(NC(=O)CSc3nnc(-c4ccc(OC)c(OC)c4)n3N)ccc21	96.5644	-11.7916
kpgt	CN(C)c1ccc(N=Cc2nc(-c3ccccc3)oc2O)cc1	26.6109	-2.16308
kpgt	COc1ccc(NC(=O)N2CCC3(CC2)CCN(C(=O)c2ccco2)CC3)cc1	-85.746	-27.9461
kpgt	CC1CCN(C(=O)Oc2c(Cl)cc(Cl)c3cccnc23)CC1	47.3431	25.3038
kpgt	CCCn1nnnc1NC(=O)c1ccc(C)cc1Cl	-22.6421	-3.50446
kpgt	Cc1ccc(C(=O)O)cc1N1C(=O)c2cccc3cc(Br)cc(c23)C1=O	-122.53	16.9122
kpgt	Cc1ccc2oc(-c3cccc(NC(=S)NC(=O)/C=C/c4ccco4)c3)nc2c1	36.1639	-4.92145
kpgt	O=c1c2cc(Br)ccc2nc(-c2cccc(C(F)(F)F)c2)n1O	-36.9048	52.56
kpgt	CCOC(=O)Cn1c(-c2ccccc2)nc2ccccc2c1=O	-7.45793	23.3518
kpgt	COc1ccc(-c2nc3ccccc3c(=O)n2N)cc1	-28.1417	8.54587
kpgt	NCCCc1c(-c2ccccc2)nc(N)[nH]c1=O	-47.7064	-15.9635
kpgt	CN(C)CCNc1oc(COc2ccc(Cl)cc2Cl)nc1C#N	2.17665	-5.77711
kpgt	COc1ncc2nc(-c3cccc(C#N)c3)c(=O)n(CCC#N)c2n1	30.6739	29.9369
kpgt	CN(C)c1ncc2nc(-c3cccc(C#N)c3)c(=O)n(CCC#N)c2n1	-31.0641	72.1855
kpgt	COCCn1c(=O)c(-c2cc(F)cc(F)c2)nc2cnc(OC)nc21	31.4799	29.2334
kpgt	COc1ncc2nc(-c3ccccc3)c(=O)n(C)c2n1	-3.94474	2.94749
kpgt	CN(C)c1ncc2nc(-c3cccc(C#N)c3)c(=O)n(C)c2n1	-33.5333	72.806
kpgt	CN(C)c1ncc2nc(-c3ccccc3)c(=O)n(CCC#N)c2n1	-31.2423	72.3366
kpgt	COCCn1c(=O)c(-c2cccc(C#N)c2)nc2cnc(N(C)C)nc21	-29.7001	69.4104
kpgt	COCCn1c(=O)c(-c2ccc(OC)cc2)nc2cnc(OC)nc21	31.5718	29.4696
kpgt	CCNc1ncc2nc(-c3ccc(F)cc3)c(=O)n(CCC#N)c2n1	-29.477	70.9746
kpgt	COc1ncc2nc(-c3ccccc3)c(=O)n(CCC#N)c2n1	30.9528	29.8155
kpgt	COc1ccc(-c2nc3cnc(OC)nc3n(C)c2=O)cc1	29.7796	28.5096
kpgt	Cn1c(=O)c(-c2cccc(Cl)c2)nc2cncnc21	-33.8219	67.5104
kpgt	CN(C)c1ncc2nc(-c3ccccc3)c(=O)n(C)c2n1	-34.5543	71.3026
kpgt	CN(C)c1ncc2nc(-c3ccc(F)cc3)c(=O)n(CCC#N)c2n1	-31.4	72.6007
kpgt	CCNc1ncc2nc(-c3cc(F)cc(F)c3)c(=O)n(C)c2n1	-33.7993	25.9571
kpgt	CN(C)c1ncc2nc(-c3ccc(Cl)cc3)c(=O)n(CCC#N)c2n1	-31.4469	72.7603
kpgt	CN(C)c1ncc2nc(-c3ccc(Cl)cc3)c(=O)n(C)c2n1	-33.4699	73.6326
kpgt	CCNc1ncc2nc(-c3ccc(F)cc3)c(=O)n(CCOC)c2n1	-29.8838	69.0135
kpgt	COCCn1c(=O)c(-c2ccc(Cl)cc2)nc2cnc(N(C)C)nc21	-29.6908	69.355
kpgt	COCCn1c(=O)c(-c2cccc(C#N)c2)nc2cnc(OC)nc21	31.9233	29.1543
kpgt	CCNc1ncc2nc(-c3ccc(Cl)cc3)c(=O)n(CCC#N)c2n1	-29.5207	71.1604
kpgt	Cn1c(=O)c(-c2ccc(Cl)cc2)nc2cncnc21	-33.8698	67.6778
kpgt	COCCn1c(=O)c(-c2ccc(F)cc2)nc2cnc(N(C)C)nc21	-29.7691	69.2094
kpgt	CCNc1ncc2nc(-c3ccc(F)cc3)c(=O)n(C)c2n1	-33.5323	70.9766
kpgt	COc1ncc2nc(-c3ccc(F)cc3)c(=O)n(CCC#N)c2n1	30.6485	29.9503
kpgt	CCNc1ncc2nc(-c3cc(F)cc(F)c3)c(=O)n(CCC#N)c2n1	-29.0373	67.5568
kpgt	CCNc1ncc2nc(-c3ccc(Cl)cc3)c(=O)n(C)c2n1	-33.3897	71.1182
kpgt	COCCn1c(=O)c(-c2cc(F)cc(F)c2)nc2cnc(N(C)C)nc21	-29.6172	68.803
kpgt	COc1ccc(-c2nc3cnc(OC)nc3n(CCC#N)c2=O)cc1	30.4608	29.9828
kpgt	COCCn1c(=O)c(-c2ccc(Cl)cc2)nc2cnc(OC)nc21	31.6178	29.6674
kpgt	COc1ccc(-c2nc3cnc(N(C)C)nc3n(CCC#N)c2=O)cc1	-29.4095	70.2006
kpgt	COCCn1c(=O)c(-c2ccccc2)nc2cncnc21	-3.46899	2.34119
kpgt	COc1ccc(-c2nc3cnc(N(C)C)nc3n(C)c2=O)cc1	-30.5556	68.9015
kpgt	COc1ncc2nc(-c3ccc(Cl)cc3)c(=O)n(C)c2n1	29.479	28.4472
kpgt	CN(C)c1ncc2nc(-c3ccc(F)cc3)c(=O)n(C)c2n1	-33.5659	73.4048
kpgt	CCNc1ncc2nc(-c3ccccc3)c(=O)n(C)c2n1	-34.5245	70.8879
kpgt	COc1ncc2nc(-c3ccc(Cl)cc3)c(=O)n(CCC#N)c2n1	30.7964	30.0244
kpgt	COc1ncc2nc(-c3cc(F)cc(F)c3)c(=O)n(C)c2n1	-4.21871	3.57561
kpgt	CN(C)c1ncc2nc(-c3cc(F)cc(F)c3)c(=O)n(C)c2n1	-33.6299	72.9622
kpgt	COc1ncc2nc(-c3ccc(F)cc3)c(=O)n(C)c2n1	29.4533	28.5085
kpgt	COc1ccccc1-c1cncnc1NCc1cccc(C)c1	117.233	-43.0638
kpgt	COc1ccc(CNc2ncncc2-c2ccccc2CN(C)C)c(OC)c1	122.085	-57.55
kpgt	COc1ccc(CNc2ncncc2-c2ccccc2C(F)(F)F)c(OC)c1	122.273	-56.2009
kpgt	N#Cc1cccc(-c2cncnc2NCc2ccccc2)c1	107.987	-42.9618
kpgt	Cc1cccc(CNc2ncncc2-c2cccc(C#N)c2)c1	110.002	-47.4788
kpgt	COc1ccc(CNc2ncncc2-c2ccccc2C)c(OC)c1	122.687	-57.0519
kpgt	CN(C)c1ccc(-c2cncnc2NCc2ccccc2)cc1	108.068	-44.9838
kpgt	CN(C)C(=O)c1ccc(-c2cncnc2NCc2ccccc2)cc1	106.722	-41.7262
kpgt	Cc1cccc(CNc2ncncc2-c2ccccc2CN(C)C)c1	117.152	-43.1198
kpgt	Cc1cccc(CNc2ncncc2-c2cccc(NS(C)(=O)=O)c2)c1	110.797	-46.9651
kpgt	COc1ccc(CNc2ncncc2-c2ccc(N(C)C)cc2)c(OC)c1	120.776	-57.8699
kpgt	COc1cccc(-c2cncnc2NCc2ccccc2OC)c1	118.581	-57.0821
kpgt	COc1ccc(CNc2ncncc2-c2ccccc2Cl)c(OC)c1	122.61	-56.8966
kpgt	Cc1cccc(CNc2ncncc2-c2ccc(C(=O)N(C)C)cc2)c1	110.116	-47.148
kpgt	COc1cccc(-c2cncnc2NCc2ccccc2)c1	101.294	-43.6546
kpgt	COc1ccccc1CNc1ncncc1-c1cccc(NS(C)(=O)=O)c1	119.849	-58.6358
kpgt	COc1cccc(-c2cncnc2NCc2ccc(OC)cc2OC)c1	120.642	-57.9864
kpgt	Cc1cccc(CNc2ncncc2-c2ccccc2C(F)(F)F)c1	111.243	-46.5687
kpgt	COc1cccc(-c2cncnc2NCc2cccc(C)c2)c1	110.033	-47.7549
kpgt	COc1ccccc1-c1cncnc1NCc1ccccc1	110.536	-43.3
kpgt	Cc1cccc(CNc2ncncc2-c2ccccc2C)c1	117.234	-42.9125
kpgt	Cc1ccccc1-c1cncnc1NCc1ccccc1	111.803	-40.8879
kpgt	CS(=O)(=O)Nc1cccc(-c2cncnc2NCc2ccccc2)c1	105.138	-47.3282
kpgt	COc1ccc(CNc2ncncc2-c2cccc(NS(C)(=O)=O)c2)c(OC)c1	120.18	-58.5981
kpgt	COc1ccccc1CNc1ncncc1-c1ccccc1OC	120.847	-56.2991
kpgt	COc1ccccc1CNc1ncncc1-c1ccc(N(C)C)cc1	119.575	-56.9303
kpgt	COc1ccccc1CNc1ncncc1-c1ccccc1C(F)(F)F	122.131	-55.9344
kpgt	COc1ccccc1CNc1ncncc1-c1ccccc1CN(C)C	120.21	-56.0008
kpgt	COc1ccc(CNc2ncncc2-c2ccccc2OC)c(OC)c1	122.058	-57.2887
kpgt	COc1ccc(CNc2ncncc2-c2cccc(C#N)c2)c(OC)c1	121.003	-57.8795
kpgt	FC(F)(F)c1ccccc1-c1cncnc1NCc1ccccc1	104.812	-42.0327
kpgt	COc1ccccc1CNc1ncncc1-c1ccc(C(=O)N(C)C)cc1	119.987	-57.2421
kpgt	COc1ccc(CNc2ncncc2-c2ccc(C(=O)N(C)C)cc2)c(OC)c1	120.267	-57.5287
kpgt	Cc1cccc(CNc2ncncc2-c2ccccc2Cl)c1	117.19	-42.95
kpgt	COc1ccccc1CNc1ncncc1-c1ccccc1Cl	121.42	-56.1439
kpgt	CN(C)Cc1ccccc1-c1cncnc1NCc1ccccc1	111.603	-42.9802
kpgt	O=S(=O)(c1ccccc1)N1CCN(S(=O)(=O)c2ccccc2)c2ccccc21	77.3898	-4.84654
kpgt	c1cncc(CNc2ncnc3ccc(-c4ccoc4)cc23)c1	115.916	-49.2302
kpgt	CCOc1cc(CNCCCN2CCOCC2)cc(Br)c1OCC(=O)Nc1cccc(C(F)(F)F)c1.Cl	85.7279	8.81118
kpgt	COc1ccc(NC(=O)COc2ccc(CNCCCN3CCOCC3)cc2OC)cc1.Cl	-25.717	-50.2248
kpgt	Cc1ccc(-n2c(C)nnc2SCC(=O)N2CCc3ccccc3C2)cc1C	90.1238	-3.05411
kpgt	Cc1ccc(OCc2nnc(SCC(=O)O)n2N)cc1	-24.7711	-22.3515
kpgt	COc1ccc(OCc2nnc(SCC(=O)O)n2N)cc1	-24.695	-22.3713
kpgt	N/N=C1/CC(=O)NC(=O)N1	-61.6313	-18.9444
kpgt	Clc1ccc(-c2csc(N3CCC(c4ccccc4)C3)n2)cc1	-26.1467	53.2137
kpgt	Brc1ccc(-c2csc(N3CCC(c4ccccc4)C3)n2)cc1	-26.1493	53.2185
kpgt	O=P(O)(COc1ccccc1)COc1ccccc1	-120.243	-21.3162
kpgt	CCC1CCCCN1CCn1c(=S)[nH]c2cc(OC)c(OC)cc2c1=O	63.143	32.164
kpgt	CC1(C)N=C(N)N=C(N)N1c1cccc(OCc2cccc([N+](=O)[O-])c2)c1	-41.3641	-16.7516
kpgt	CC1(C)N=C(N)N=C(N)N1c1cccc(OCc2cccc(N)c2)c1	-41.3653	-16.7417
kpgt	COc1ccc(OC)c2[nH]c(=O)c(CCNS(=O)(=O)c3ccc(C)cc3)cc12	104.123	2.53025
kpgt	O=S(=O)(c1ccccc1)N1CCC2(CCCN(c3ccncc3)C2)CC1	81.4784	59.9949
kpgt	C[C@@]12CCC(=O)C=C1CC[C@@H]1[C@@H]3CC[C@H](C(=O)COS(=O)(=O)c4ccc(Br)cc4)[C@]3(C)CC[C@H]12	-25.2586	28.8687
kpgt	CC(=O)NCCC(=O)Nc1sc2c(c1-c1nc3ccccc3[nH]1)CCCC2	51.5444	-12.4883
kpgt	CC(C)C(=O)Nc1sc2c(c1-c1nc3ccccc3[nH]1)CCCC2	51.4999	-12.5704
kpgt	Cn1ncc(C#N)c1/N=C/N1CCCCCC1	-16.0327	-2.80586
kpgt	COc1cccc(N(C(=O)Cn2nnc(-c3ccc(C)cc3)n2)C(C(=O)NC(C)(C)C)c2c[nH]c3ccccc23)c1	95.1326	25.1596
kpgt	Cc1cc(C(=O)CSc2nnc(-c3ccccc3)o2)c(C)n1CC1COc2ccccc2O1	95.9574	3.85106
kpgt	C=CCNC(=O)c1onc(CSc2cc(C)cc(C)c2)c1C(=O)O	57.6929	-13.0026
kpgt	COCCNC(=O)c1onc(CSc2cccc(Cl)c2)c1C(=O)O	-13.7017	9.72358
kpgt	O=C(Nc1ccc(Nc2ccc3c(c2)C(=O)c2ccccc2C3=O)c2c1C(=O)c1ccccc1C2=O)c1ccccc1	-51.379	46.7431
kpgt	CCOC(=O)CSc1nnc(Cc2ccccc2)n1-c1cccc(Cl)c1	93.2128	-6.73817
kpgt	Cc1nc2ccccc2n1CC(=O)N/N=C\C=C\c1ccccc1	-22.8184	16.4049
kpgt	CC(/C=N\NC(=O)Cn1c(C)nc2ccccc21)=C\c1ccccc1	-22.9296	16.4648
kpgt	COc1ccc(S(=O)(=O)N2CCCN(CC(=O)Nc3ccc(OC)c(Cl)c3)CC2)cc1	86.2432	12.1225
kpgt	Cc1nc2sc3c(c2c(=N)n1N)CC(C)(C)OC3	-24.2182	-2.90675
kpgt	CCOc1cc2[nH]c(=S)n(CCCC(=O)NCc3ccco3)c(=O)c2cc1OCC	76.7238	9.81035
kpgt	O=C(CCc1ccccc1)NNC(=O)C1CCCCC1	-69.6501	-55.2307
kpgt	C/C(CC(=O)Nc1cccc2c1CCCC2)=N\NC(=O)c1ccccc1N	55.7867	-7.6214
kpgt	Cc1ccc(C(=O)C2C(=O)c3ccccc3C2=O)cc1	-45.2481	-1.89846
kpgt	CCOc1ccc(NCc2nnc(SCc3ccccc3Cl)n2-c2ccccc2)cc1	93.6433	-6.94651
kpgt	COc1ccc(NCc2nnc(SCc3ccccc3)n2-c2ccc(OC)cc2)cc1	95.3494	-3.91065
kpgt	CN1CCCC2(CCN(C(=O)Oc3ccccc3)CC2)C1	-81.4761	-25.5201
kpgt	CC(=O)OC[C@H]1O[C@@H](O/N=C2\[C@@H]3CCn4c(=O)n(-c5ccccc5)c(=O)n4[C@H]3[C@H](O)[C@H]3O[C@H]23)[C@H](OC(C)=O)[C@@H](OC(C)=O)[C@@H]1OC(C)=O	-98.5677	36.9043
kpgt	Cc1ccc(CNC(=O)CCc2c(C)nc3ncnn3c2C)cc1	96.7381	20.6845
kpgt	Cc1n[nH]c(=S)c2nn(-c3ccccc3)c(C)c12	-52.655	-34.3958
kpgt	COCCn1c(=O)c(CCc2ccccc2)nc2cnc(N3CCOCC3)nc21	14.5591	47.9233
kpgt	Cn1c(=O)c(CCc2ccccc2)nc2cnc(N3CCOCC3)nc21	-38.9689	30.4573
kpgt	COc1ccccc1-n1cc(C(=O)NCC(=O)N2CCN(c3ccccc3)CC2)c2ccccc2c1=O	79.1602	14.1648
kpgt	C/C(CCN1CCCc2nc(C)c(C)cc21)=N\OC[C@@H](O)[C@@H]1O[C@@H]2OC(C)(C)O[C@@H]2[C@H]1O	-93.3813	29.5524
kpgt	O=C1OC(c2ccc(O)c(-c3ccccc3)c2)(c2ccc(O)c(-c3ccccc3)c2)c2c(Cl)c(Cl)c(Cl)c(Cl)c21	-22.4222	46.6703
kpgt	C[N+]1(C)[C@@H]2CC(OC(=O)[C@@H](CO)c3ccccc3)C[C@@H]1[C@H]1O[C@H]12	-84.8748	4.87387
kpgt	C[N+]1(C)[C@H]2CC(OC(=O)[C@@H](CO)c3ccccc3)C[C@@H]1[C@@H]1O[C@@H]12.O=[N+]([O-])[O-]	-38.8478	-19.7939
kpgt	CCCC[N+]1(C)[C@H]2CC(OC(=O)[C@@H](CO)c3ccccc3)C[C@@H]1[C@@H]1O[C@@H]12	-84.6097	5.06078
kpgt	Cc1nc2c(OCc3ccccc3)cccn2c1CC#N	53.2028	-16.1456
kpgt	Cc1[nH]c2ccccc2c1/C=C(\C#N)C(=O)NC(C)c1ccccc1	80.5998	-23.4723
kpgt	Cn1c2c(c(=O)n(C)c1=O)CN(CCN1CCNCC1)CN2	-71.1678	-21.075
kpgt	O[C@@H](c1cc([C@@]23C[C@H]4CC[C@@H]2C[C@H](C4)C3)nc2c(Cl)cc(Cl)cc12)[C@@H]1CCCCN1	-88.2668	39.6383
kpgt	Cc1ccc(C(=O)c2cc([N+](=O)[O-])ccc2N2CCOCC2)c(C)c1	73.7664	-32.3796
kpgt	COc1ccc(NS(=O)(=O)c2ccc(NC(=O)c3cnn4c(C(F)F)cc(-c5ccc(C)cc5)nc34)cc2)cc1	40.8746	11.0225
kpgt	C[C@@H]1O[C@H](O[C@@H]2[C@@H](Oc3cc(O)c4c(c3)O[C@H](c3ccc(O)cc3)CC4=O)O[C@@H](CO)[C@@H](O)[C@H]2O)[C@@H](O)[C@H](O)[C@@H]1O.O	-83.4943	31.9682
kpgt	C[C@H]1C[C@@H](C)CN(S(=O)(=O)c2cc(Cl)c(Oc3ccc([N+](=O)[O-])cc3Cl)c(Cl)c2)C1	-49.3283	39.0822
kpgt	O=c1[nH]c(CSc2nnc(-c3ccccc3)n2C2CCCCC2)nc2ccccc12	91.3264	-7.0496
kpgt	CC1CCc2c(C(=O)Nc3nccs3)csc2C1	-31.1037	27.5825
kpgt	CC(C)(C)c1ccc(OCC(=O)N/N=C/c2cc(Br)ccc2OC(=O)c2ccco2)cc1	8.10074	25.2909
kpgt	Fc1ccc(C(OCCN2CCN(CCCc3ccccc3)CC2)c2ccc(F)cc2)cc1	-31.3376	-31.6861
kpgt	Cc1ccc2nc(Nc3nc(-c4ccccc4)cc(=O)[nH]3)nc(C)c2c1	49.5328	-19.8615
kpgt	O=C(Nc1nnc(SCc2ccc(Cl)cc2Cl)s1)C1COc2ccccc2O1	81.1789	-9.40007
kpgt	COc1cc2c(cc1OC)[C@@]13CCN4C=C5CCO[C@H]6CC(=O)N2[C@@H]1[C@@H]6[C@H]5C[C@H]43	-35.3381	-42.9462
kpgt	C[N+]1([C@H](CO)Cc2c[nH]c3ccccc23)Cc2ccccc2C1.O=S(=O)(O)c1ccccc1	-33.7741	-46.4045
kpgt	O=C1c2ccccc2C(=O)N1CCSC(=S)N1CCOCC1	-41.0141	29.0456
kpgt	COc1ccccc1C(=O)N/C(=C/c1ccc(Br)cc1)C(=O)NCC(=O)O	78.2705	22.3908
kpgt	COc1ccccc1C(=O)N/C(=C/c1ccccc1)C(=O)NC(CCSC)C(=O)O	-70.5361	23.113
kpgt	CCCCOc1ccc(C(=O)N/C(=C\c2cccc([N+](=O)[O-])c2)C(=O)OCCC)cc1	66.2189	24.4044
kpgt	N#Cc1ccccc1NC(=O)Nc1cccs1	-31.0983	13.1244
kpgt	Cn1c(=O)c2[nH]c(CS(=O)(=O)Cc3nc4c([nH]3)c(=O)n(C)c(=O)n4C)nc2n(C)c1=O	-31.6689	-4.11757
kpgt	COc1ccccc1CCn1c(=O)c(-c2cn(C)c3ccccc23)nc2cncnc21	133.281	5.88694
kpgt	COc1ncc2nc(-c3cn(C)c4ccccc34)c(=O)n(CCc3ccccc3)c2n1	35.4511	32.5271
kpgt	O=c1c(Cc2ccccc2)c(O)nc2n1CCS2	-38.7964	-0.7943
kpgt	CCCCN1CCC[C@@H]1CNC(=O)c1cc(C#N)c2ccccc2c1OC	57.7714	38.0046
kpgt	Cc1cccc(N2CCN(CC(=O)Nc3ccc(-n4cnnn4)cc3)CC2)c1C	-3.90413	-17.8063
kpgt	O=C(Nc1ccn(Cc2ccccc2F)n1)c1ccc(COc2cc(Cl)ccc2Cl)o1	105.378	23.4998
kpgt	CCOc1ccccc1/C=N/NC(=O)Cc1csc(Nc2cccc(C(F)(F)F)c2)n1	88.0676	-22.0942
kpgt	COc1ccc(/C=N/NC(=O)Cc2csc(Nc3cccc(C(F)(F)F)c3)n2)c(OC)c1	88.4231	-21.8368
kpgt	COc1ccc(/C=N/NC(=O)Cc2csc(Nc3cccc(C(F)(F)F)c3)n2)cc1C	88.2081	-21.9621
kpgt	COc1ccc(-c2nsc3c(N4CCCCC4)ncnc23)cc1	-47.4528	35.3002
kpgt	Cc1ccc(S(=O)(=O)NC(CC(C)C)C(=O)Oc2ccc3c4c(c(=O)oc3c2)CCC4)cc1	82.3949	39.8202
kpgt	CCC(C)C(NS(=O)(=O)c1ccc(C)cc1)C(=O)Oc1ccc2c3c(c(=O)oc2c1)CCC3	82.4323	39.775
kpgt	O=C(O)c1ccccc1Nc1ccccc1	-130.755	-5.51965
kpgt	O=C(OCCOCCO)c1ccccc1Nc1cccc(C(F)(F)F)c1	-123.962	-29.5421
kpgt	CCOc1ccccc1Nc1ccc(N)cc1S(=O)(=O)O	-128.427	12.5736
kpgt	CNC(=S)Nc1ccc(Nc2ccccc2)cc1	-41.219	-21.5932
kpgt	COc1c(F)c(F)c(C(=O)O)c(Nc2ccc(C)cc2)c1F	-75.4015	31.8271
kpgt	O=C(O)c1ccccc1Nc1cccc(C(F)(F)F)c1	-130.7	-5.71405
kpgt	O=C(O)COC(=O)Cc1ccccc1Nc1c(Cl)cccc1Cl	-77.9109	24.931
kpgt	CC(C)c1cc(Nc2cccc(O)c2)cc(C(C)C)c1O	25.1314	-27.7125
kpgt	Nc1ccccc1Nc1ccccc1	-74.9672	-18.8821
kpgt	C=O.N#[N+]c1ccc(Nc2ccccc2)cc1.O=S(=O)(O)O	-104.318	-50.9599
kpgt	COc1cccc(C(CC(=O)Nc2cccc3ccccc23)NC(=O)c2ccccc2)c1	83.2658	17.6437
kpgt	CSc1nc(-c2ccc(C)cc2)[nH]c1S(=O)(=O)c1ccccc1	50.5262	-1.60317
kpgt	O=C(COc1ccccc1)Nc1cc(C(F)(F)F)ccc1N1CCCC1	57.7717	-7.60315
kpgt	CCN1C(=O)C(CC(=O)Nc2ccc(OC)cc2)N(Cc2cccnc2)C1=S	102.91	-28.2066
kpgt	CCOC(=O)CN1C(=O)C(Sc2n[nH]c(-c3ccc(C)cc3)n2)CCc2ccccc21	10.7425	17.3219
kpgt	CN(C)CN1CSC(=S)N(CN(C)C)C1	-62.2187	-11.9617
kpgt	C[C@H]1COC(=O)C/C=C\[C@@H](C)COC(=O)[C@H]2CCCN2C1=O	-108.082	31.5567
kpgt	C[C@H]1/C=C\CC(=O)OC[C@H](C)C(=O)N2CCC[C@@H]2C(=O)OC1	-108.095	31.5581
kpgt	CCOC(=O)C1CCN(C(=O)C2CCN(c3nc4ccc(OC)cc4s3)CC2)CC1	-25.421	-51.3276
kpgt	CCCCN1C(=O)/C(=c2\sc3nc(=O)c(-c4ccccc4)nn3c2=O)c2ccccc21	57.4089	10.0501
kpgt	O=C(CSc1nnc(-c2cccnc2)o1)Oc1ccccc1	-29.281	24.9359
kpgt	CCOC(=O)c1cc2c(=O)n3cccc(C)c3nc2n(Cc2ccco2)c1=NC(=O)c1ccccc1	0.0446797	36.3517
kpgt	NC(N)=N/N=C(\c1ccc(Cl)cc1)C1CC1	-63.4499	-52.5849
kpgt	Cc1ccc(C)c(/C(=N\N=C(N)N)C2CC2)c1	-34.5262	-25.1508
kpgt	Cc1ccc(OC(=O)c2ccc(N3CCOCC3)c([N+](=O)[O-])c2)cc1	-16.7789	26.5658
kpgt	O=C(OCc1ccc(Cl)cc1Cl)c1cccnc1Cl	-42.8087	49.1111
kpgt	Sc1ccc2ccccc2c1CNCc1ccccc1	-46.1852	-41.8357
kpgt	CCN(Cc1cc(Cl)cc(C)c1O)Cc1c(O)ccc2ccccc12	-14.3836	6.25349
kpgt	CN(Cc1cc(Cl)cc(Cl)c1O)Cc1c(O)ccc2ccccc12	-45.9462	-42.1284
kpgt	CN(C)CN1C(=O)S/C(=C2/C(=O)N(CN(C)C)c3ccccc32)C1=O	-64.6979	-23.8452
kpgt	O=C(CC(=O)c1ccncc1)c1ccccc1	33.3501	-27.2619
kpgt	O=C(Nc1ccc(F)cc1)c1cc(S(=O)(=O)N2CCCCC2)cs1	51.8893	29.9404
kpgt	CC(=O)C1C(c2ccccc2OC(F)F)NC(=O)NC1(O)C(F)(F)F	-87.4116	-60.955
kpgt	CC(=O)C1C(c2cccc(F)c2)NC(=O)NC1(O)C(F)(F)F	-87.4015	-60.9708
kpgt	Cc1ccc(OCC(=O)Nc2ccccc2N2CCOCC2)c(C)c1	77.909	-16.5937
kpgt	O=C(CCn1nc(-c2ccccc2)ccc1=O)NCCCN1CCCCCC1	38.1906	42.8103
kpgt	C[N+]1(CCN=C=NC2CCCCC2)CCOCC1.Cc1ccc(S(=O)(=O)O)cc1	-83.8178	42.342
kpgt	O=C(NNC(=O)C1COc2ccccc2O1)c1ccccc1	-75.6651	-54.8217
kpgt	Cc1cc(=O)oc(C)c1C(=O)N1CCCCC1	-75.144	-30.6601
kpgt	CC1(C)CCCN(C(=O)c2coc(=O)c(Br)c2)C1	-12.7971	-0.169368
kpgt	O=C1/C(=C/c2cccnc2)SC(=S)N1Cc1ccco1	32.3706	8.62489
kpgt	COc1ccc(C2C(=O)c3ccccc3C2=Nc2ccc(Br)cc2)cc1	-25.2528	42.6297
kpgt	O=C(CSc1nc2ccccc2c(=O)n1CCCN1CCCCC1)NCc1ccccc1	74.137	10.1702
kpgt	CCOC(=O)c1cc2c(C(F)(F)F)cc(-c3ccccc3)nc2o1	-6.02448	43.319
kpgt	CC1(C)Cc2c(sc3nc(-c4ccccc4)n(N)c(=O)c23)CO1	-8.30486	24.8456
kpgt	O=[N+]([O-])c1ccc(/C=N/Nc2cc(Cl)nc(-c3ccccc3)n2)cc1	-7.29865	35.7178
kpgt	COc1ccc(N(C(=O)Cn2nnc3ccccc32)C2(C(=O)NC3CCCC3)CCCCC2)cc1	89.02	28.4406
kpgt	O[C@H](CNc1ccccn1)c1ccccc1	-79.9039	-58.9649
kpgt	O=C1c2ccccc2-c2n[nH]c3cccc1c23	49.032	-29.7482
kpgt	C[n+]1cccc(/C=C\c2ccc3cccc(O)c3n2)c1	-51.5222	4.42986
kpgt	Cc1nc2cnc(N3CCNCC3)nc2n(Cc2cccs2)c1=O	125.07	9.0592
kpgt	CCN1C(=O)C=CC1=O	-61.482	-16.4643
kpgt	CCC(=O)OCN1C(=O)C=CC1=O	-61.1095	-16.6284
kpgt	N#CC(CC(=O)O)=C(c1ccccc1)c1ccccc1	-124.97	-12.7542
kpgt	O=C(O)c1ccccc1-c1ccccc1C(=O)c1ccccc1	-128.447	-8.95774
kpgt	COc1cccc(NC(=O)COC(=O)c2nc3nccc(C)n3n2)c1	-14.9823	-7.86074
kpgt	COc1cc(NC(=O)COC(=O)c2nc3nc(C)cc(C)n3n2)cc(OC)c1	-14.9444	-7.82862
kpgt	COc1cc(C(=O)Oc2ccccc2/C=N/NC(=O)c2ccc(C)cc2)cc(OC)c1OC	-44.9114	58.6701
kpgt	NS(=O)(=O)c1cc2c(cc1Cl)N[C@@H]([C@@H]1C[C@@H]3C=C[C@H]1C3)NS2(=O)=O	56.9218	16.083
kpgt	Cc1cc2cc(C(c3nnnn3C(C)(C)C)N(Cc3ccco3)CC3CCCO3)c(=O)[nH]c2cc1C	100.01	13.7456
kpgt	Cc1cc(C)nc(SCc2nnc(SCC(N)=O)n2Cc2ccco2)n1	64.0604	8.59652
kpgt	CC(=O)C1=NOC(CNC(=O)c2c(-c3ccccc3Cl)noc2C)C1	57.26	-14.2776
kpgt	CCOc1cc2[nH]c(=O)n(CCC(=O)NCc3ccc(OC)cc3)c(=O)c2cc1OCC	114.544	-0.502835
kpgt	O=C(COC(=O)c1cccnc1Nc1cccc(C(F)(F)F)c1)NCc1ccc2c(c1)OCO2	115.383	-7.05358
kpgt	COc1ccc(CC[N@+]2(C)COc3cc4oc(=O)cc(C)c4cc3C2)cc1OC	-39.1459	-45.2155
kpgt	CC(=O)Oc1ccc2ccccc2c1C(NC(=O)Cc1ccccc1)c1ccc(Cl)cc1	69.5634	16.6383
kpgt	O=C(Nc1cccnc1)c1ccc(COc2cc(Cl)ccc2Cl)o1	88.605	-13.0911
kpgt	CC(C)(C)c1ccc(C(=O)N2CCC(C(=O)NCCC3=CCCCC3)CC2)cc1	-51.7158	35.8058
kpgt	COc1ccc(N2C(=O)CSC2c2cccc(F)c2)c(OC)c1	70.8428	-23.946
kpgt	O=C1CSC(c2ccccc2F)N1c1cc(Cl)ccc1O	61.277	0.866592
kpgt	Clc1cccc(SC2CCNCC2)n1	-94.9601	-10.5873
kpgt	CCOc1ccc(N2C(=O)c3cccnc3C2=O)cc1	-74.4876	-58.4732
kpgt	CC(=O)Nc1ccc(C2=NN(CC#N)C(=O)SC2)cc1	-29.8889	16.0174
kpgt	CCOC(=O)CN(C(=O)CCC(=O)Nc1cc(C)on1)C(C(=O)NC1CCCC1)c1cccnc1	3.41744	32.571
kpgt	CCCc1cc2c(n1CCO)C(C)C1CN(C(=O)c3ccccc3)C(C)(C(=O)OC)C21	115.641	28.3788
kpgt	OCCN1CCN(CCCN2c3ccccc3Sc3ccc(Cl)cc32)CC1	-88.8879	-2.41585
kpgt	CN1CCN(CCCN2c3ccccc3Sc3ccc(C(F)(F)F)cc32)CC1	57.8838	32.5535
kpgt	S=C=Nc1cccc(C2(N3CCCCC3)CCCCC2)c1	45.826	21.9664
kpgt	CN(Cc1ccco1)c1cc(-c2ccoc2)ncn1	-32.4323	31.0391
kpgt	CC(C)Cc1nnc(NC(=O)c2ccc([N+](=O)[O-])cc2)s1	-30.8613	17.646
kpgt	Cc1nnc(NC(=O)c2cccc(NC(=O)C(C)C)c2)s1	-60.1181	-59.9828
kpgt	COc1ccc(CCC(C)NC2C3CC4CC(C3)CC2C4)cc1	-31.2762	-53.7922
kpgt	CCn1c(SCc2ccc(C#N)cc2)nnc1-c1ccc(S(=O)(=O)N2CCCCC2)cc1	13.6561	18.2644
kpgt	N#CC[N+]1(Cc2ccccn2)CCCC1.O=S(=O)(O)c1ccccc1	-93.8978	7.05849
kpgt	COc1ccc(N2C(=O)CC(S/C(N)=N/N=C(\C)c3cccs3)C2=O)cc1	57.1465	-1.60168
kpgt	CCCOc1ccc(N2C(=O)CC(S/C(N)=N/N=C(\C)c3cccs3)C2=O)cc1	-3.45466	18.0516
kpgt	COc1ccc(Cc2nnc(NC(=O)c3cccc([N+](=O)[O-])c3C)s2)cc1	39.8227	5.44111
kpgt	CN(C)Cc1ccccc1-c1nccc(NCc2cccs2)n1	10.4248	-3.12728
kpgt	FC(F)(F)c1ccccc1-c1nccc(NCc2cccs2)n1	38.9886	-52.7914
kpgt	Cc1ccccc1-c1nccc(NCc2cccs2)n1	39.2733	-52.4524
kpgt	COc1ccccc1-c1nccc(NCc2cccs2)n1	92.5252	-46.279
kpgt	CN(C)C(=O)c1ccc(-c2nccc(NCc3cccs3)n2)cc1	39.5363	-54.3995
kpgt	COc1cccc(-c2nccc(NCc3cccs3)n2)c1	109.331	-59.6036
kpgt	Clc1ccccc1-c1nccc(NCc2cccs2)n1	39.3766	-52.5648
kpgt	CN(C)c1ccc(-c2nccc(NCc3cccs3)n2)cc1	108.963	-59.0265
kpgt	N#Cc1cccc(-c2nccc(NCc3cccs3)n2)c1	90.6043	-55.8474
kpgt	CC1(C)CCC=[N+]1[O-]	-71.7023	-15.3089
kpgt	CC1=NN(c2ccccc2)C(=O)C1C(=O)c1ccc(Cl)cc1	-28.8446	19.2407
kpgt	COc1cccc([C@H]2Oc3ccc(OC)cc3/C(=N\OC[C@@H](O)[C@@H]3O[C@@H]4OC(C)(C)O[C@@H]4[C@H]3O)[C@@H]2O)c1	116.243	5.01087
kpgt	Nc1nc(CSc2nnnn2-c2ccc(Cl)cc2)nc(N2CCOCC2)n1	86.6097	-7.16242
kpgt	O=S(=O)(O)c1ccc(-c2nnc(-c3ccccn3)nc2-c2ccc(S(=O)(=O)O)o2)o1.[Na]	-77.0584	38.8019
kpgt	O=C(Cn1nnc(-c2ccccc2)n1)OCc1ccccc1	-54.7935	-38.9243
kpgt	N#Cc1c(Cl)nc(SCc2ccccc2)nc1-c1ccccc1	-39.1192	58.63
kpgt	Cc1cccc(NC(=O)CSc2nnc(-c3ccco3)c(-c3ccco3)n2)c1C	38.8749	2.0032
kpgt	CO[C@@H]1COC(=O)C/C=C\[C@@H](C)[C@@H]2C=C[C@@H](O)[C@@H](COC(=O)C/C=C\[C@H]1C)O2	-64.9203	2.11006
kpgt	COc1ccc(NC(=O)CSc2nnc(C3CC3)n2-c2ccccc2)cc1	53.6532	6.77842
kpgt	COc1ccc(/C=C/C(=O)c2ccoc2)cc1	-42.495	23.6569
kpgt	O=C(O)C12CC3(C(=O)O)CC(C(=O)O)(CC(C(=O)O)(C1)C3=O)C2=O	-69.5249	6.5061
kpgt	O=C(c1ccc(Cl)cc1)c1cnc(-c2ccccc2)s1	-32.1925	48.7248
kpgt	C=CCn1c(Cc2ccc(OC)cc2)nnc1SCC(=O)c1cccc([N+](=O)[O-])c1	93.6897	-3.34023
kpgt	CCn1c(Cc2ccccc2)nnc1SCC(=O)c1cccc([N+](=O)[O-])c1	3.32208	-7.70596
kpgt	c1cn(-c2ccnc(-c3ccc4c(c3)OCO4)n2)cn1	121.528	-36.1476
kpgt	CCN1CCC(O)([C@H](C(=O)O)c2ccccc2)CC1	-106.879	12.9306
kpgt	CCCC[C@@H]1C[C@H]1C(NC(=O)c1ccc(-c2ccccc2)cc1)c1ccc(-c2ccccc2)cc1	-19.7313	49.6175
kpgt	COc1ccc2c(c1)-c1c(sn(-c3ccc(OC)c(OC)c3)c1=S)C(C)(C)N2	-17.1068	33.0225
kpgt	Cc1cc(=O)[nH]c(SCC(=O)Nc2ccc(S(=O)(=O)N3CCOCC3)cc2)n1	-42.3171	29.7068
kpgt	Cc1noc(C)c1-c1ccc2ncnc(NCCN3CCOCC3)c2c1	96.2196	-62.0687
kpgt	CN(CC(=O)N1CCN(c2ccccc2)CC1)S(=O)(=O)c1cnc[nH]1	114.085	-27.3858
kpgt	CC(NC(=O)c1ccc(Cn2cc([N+](=O)[O-])cn2)o1)c1ccccc1	105.349	20.4929
kpgt	O=C(/C=C\c1ccc(O)c(O)c1)O[C@@H]1C[C@](O)(C(=O)O)C[C@@H](O)[C@@H]1O	-110.298	2.58
kpgt	O=S1(=O)N(CCN2CC=C(c3c[nH]c4cc(F)ccc34)CC2)c2cccc3c2N1CCC3	88.225	7.60239
kpgt	Cc1ccc(C(=O)CN(C(=O)c2ccc(Cl)cc2)N2C(=O)c3ccccc3C2=O)cc1	72.4321	17.6596
kpgt	COc1ccc(C(=O)CN(C(=O)c2ccc(Cl)cc2)N2C(=O)c3ccccc3C2=O)cc1	72.448	17.4971
kpgt	Cc1cccc(OCC(=O)N/N=C\C=C\c2ccc3c(c2)OCO3)c1C	73.4676	-43.0859
kpgt	CC1(C)O[C@@H]2[C@@H](CO[C@@H]2c2[nH]nc3c(=O)[nH]c(=O)[nH]c23)O1	-91.9476	-51.186
kpgt	CCOc1ccc(-c2nnc3n2N=C(c2ccc(OC)cc2)CS3)cc1	54.3459	7.95445
kpgt	COc1ccccc1-c1nnc2n1N=C(c1ccc(O)c(O)c1)CS2	71.448	-26.2493
kpgt	CCOc1ccc(C2=Nn3c(nnc3-c3ccccc3OC)SC2)cc1	71.3019	-26.2179
kpgt	CCOC(=O)c1oc2nc(CC(C)C)c3c(c2c1N)CCC3	48.0129	-13.8042
kpgt	Cc1ccc(C)c(-c2cc(C(=O)NCc3cccs3)c3ccccc3n2)c1	32.497	5.63512
kpgt	CCC1=C(C[C@H]2NCCc3ccccc32)C[C@@H]2c3cc(OC)c(OC)cc3CCN2C1	-35.6199	-45.9789
kpgt	CCS(=O)(=O)N1CCC(C(=O)NCCCN2CCCC2)CC1	-92.7196	-36.0798
kpgt	CN(C)c1ncc(S(=O)(=O)c2ccccc2)c(-c2ccc(Cl)cc2Cl)n1	60.4479	-0.306704
kpgt	C/C(CCN1CCCCc2nc(C)c(C)cc21)=N\OC[C@@H](O)COCc1ccco1	112.677	13.7553
kpgt	COc1ccc(C(=O)NC(=S)Nc2cccc(Cl)c2N2CCOCC2)cc1[N+](=O)[O-]	62.6333	-11.7159
kpgt	O=[N+]([O-])c1ccc(N2CCCCCC2)c(S(=O)(=O)N2CCCCC2)c1	56.1044	21.9587
kpgt	O=C(Nc1nnc(C2CC2)s1)C1Cc2ccccc2CN1S(=O)(=O)c1ccccc1F	59.4068	14.897
kpgt	Cc1cc(N)n(-c2ccc3ccccc3c2)n1	44.2003	-26.1695
kpgt	COc1ccc(-c2cc(C(=O)NCc3cccnc3)no2)cc1OC	99.7965	-31.5855
kpgt	CCOC(=O)[C@@]12C[C@@H]1/C(=N/O)c1ccccc1O2	-39.2873	11.4499
kpgt	CSc1nc2ccccc2cc1/C=C(\C#N)c1ccc(Cl)cc1Cl	-12.7285	38.966
kpgt	CN1C[C@H](c2ccccc2)C(O)([C@]2(c3ccccc3)CN(C)C[C@@H](c3ccccc3)C2=O)[C@H](c2ccccc2)C1	-43.933	-37.4029
kpgt	Cc1cc(C)c[n+](CC(=O)c2cc3ccccc3oc2=O)c1.[Br-]	-59.4035	28.9814
kpgt	Cc1ccc[n+](CC(=O)c2cc3ccccc3oc2=O)c1.[Br-]	-59.4146	28.9243
kpgt	Cc1ccccc1-c1cc(C(=O)n2cccn2)c2cc(Cl)ccc2n1	-7.10372	40.0239
kpgt	CC(=O)N1CCC(=O)N(C(C)C)c2ccccc21	-31.8621	-13.2979
kpgt	CC1(C)CCCN(C(=O)N2c3ccccc3Sc3ccccc32)C1	-30.0609	21.2621
kpgt	O=C(Oc1ccccc1)N1CCC2(CCN(Cc3ccncc3)CC2)CC1	22.6608	3.22141
kpgt	CCSc1nnc(NC(=O)CSc2nc3c(cc2C#N)CCCC3)s1	46.2876	15.724
kpgt	Cc1cccc(-c2nnc(SCc3ccccc3)o2)c1	-14.5015	45.6851
kpgt	CN1CC[C@@]2(CCCN(C(=O)c3csnn3)C2)C1	-5.71031	-22.8195
kpgt	N[C@H]1[C@@H](C(=O)O)[C@H]2C=C[C@H]1C2.O=S(=O)(O)c1ccccc1	-138.793	-10.0906
kpgt	Cc1cccn2c(=O)c3cc(C(=O)N4COCC4(C)C)n(C)c3nc12	-28.4106	1.10647
kpgt	Cn1c(C(=O)N2COCC2(C)C)cc2c(=O)n3ccccc3nc21	-28.5011	1.05905
kpgt	CC(=O)N[C@@H](c1ccccc1)[C@]1(C)C[C@H]1[C@@H](C)C(=O)Nc1ccc2ccccc2c1	96.7747	34.5898
kpgt	CC(=O)N[C@H](c1ccccc1)[C@@]1(C)C[C@@H]1[C@@H](C)C(=O)Nc1ccc2ccccc2c1	96.7716	34.4961
kpgt	COC(=O)N[C@H](c1ccccc1)[C@@]1(C)C[C@@H]1[C@@H](C)C(=O)Nc1ccc2ccccc2c1	96.1077	33.7407
kpgt	C[C@@H](C(=O)Nc1ccc2ccccc2c1)[C@@H]1C[C@@]1(C)[C@@H](N)c1ccccc1	95.6392	34.9323
kpgt	CC1(C)CC(=O)C2=C(C1)Oc1nc3ccccc3cc1C2C(C#N)C#N	60.006	-22.8661
kpgt	O=C(NCCC1=CCCCC1)C1CCCN(c2nc3ccccc3o2)C1	65.4291	28.4816
kpgt	COc1ccc(C2(CNC(=O)/C=C/c3ccco3)CCCC2)cc1OC	73.6269	-17.7826
kpgt	Br.CCCCCCN1Cc2ccccc2C1	-85.7203	10.8818
kpgt	Cc1cccc(N(CC(=O)NC2CCCC2)C(=O)c2cc3cc4cccc(C)c4nc3s2)c1C	75.9321	28.1948
kpgt	Cn1c(CCC(=O)Nc2ccc(N3CCOCC3)cc2)nc(=O)c2ccccc21	-16.9972	24.0238
kpgt	CCOc1ccc(N2C(=O)CC(Sc3nc(-c4cccs4)cc(C(F)(F)F)c3C#N)C2=O)cc1	-42.3507	56.6039
kpgt	COc1cccc(N(C(=O)Cn2nnc(-c3cccs3)n2)C(C(=O)NC2CCCCC2)c2ccncc2)c1	95.903	25.3395
kpgt	CC(=O)N1CCC2(CCCN(c3ccccn3)C2)CC1	-79.9681	-40.6644
kpgt	COC(=O)N1CCC2(CCCN(c3ccccn3)C2)CC1	-7.64265	-24.6054
kpgt	COCC(=O)N1CCC2(CCCN(c3ccccn3)C2)CC1	-7.73877	-24.8357
kpgt	COc1cccc(/C=N/NC(=O)c2cccc([N+](=O)[O-])c2)c1OS(=O)(=O)c1ccc(C)cc1	34.079	-0.339089
kpgt	Cc1oc(-c2cccs2)nc1CS(=O)CC(=O)NCCCOC(C)C	106.604	15.1766
kpgt	Oc1ccc(Cn2c(-c3ccc(O)cc3)nc3ccccc32)cc1	-20.861	33.9003
kpgt	N#Cc1ccccc1-c1ccc2ncnc(NCc3cccs3)c2c1	92.0675	-57.8363
kpgt	FC(F)(F)c1ccccc1-c1ccc2ncnc(NCc3cccs3)c2c1	92.0109	-57.8498
kpgt	COc1cccc(-c2ccc3ncnc(NCc4cccs4)c3c2)c1	109.679	-63.0381
kpgt	CN(C)Cc1ccccc1-c1ccc2ncnc(NCc3cccs3)c2c1	45.6089	-54.3788
kpgt	Cc1ccccc1-c1ccc2ncnc(NCc3cccs3)c2c1	92.0945	-57.7495
kpgt	CS(=O)(=O)Nc1cccc(-c2ccc3ncnc(NCc4cccs4)c3c2)c1	102.817	-53.1608
kpgt	N#Cc1cccc(-c2ccc3ncnc(NCc4cccs4)c3c2)c1	44.9692	-54.0485
kpgt	CN(C)C(=O)c1ccc(-c2ccc3ncnc(NCc4cccs4)c3c2)cc1	45.1382	-54.4003
kpgt	COc1ccc(O[C@H]2C=C[C@@H](c3ccccc3)O[C@H]2COC(=O)CC/C(C)=N\O[C@@H](C)CN2CCCCc3nc(C)c(C)cc32)cc1	115.841	10.1891
kpgt	O=[N+]([O-])c1ccc(N2CCCC2)cc1N1CCCC1	-15.4835	-29.9283
kpgt	CC1CCCCN1c1nc(-c2ccncc2)nc2ccccc12	97.8685	-48.4048
kpgt	CS(=O)(=O)N1CCN(c2ccccc2NC(=O)c2ccc(Br)o2)CC1	82.5954	-13.6399
kpgt	COc1ccc2[nH]cc(CCNc3ncnc4ccc(-c5cccnc5)cc34)c2c1	123.998	-43.9625
kpgt	c1ccc2sc(SCN(C3CCCCC3)C3CCCCC3)nc2c1	-34.6348	-53.1131
kpgt	C[N+]1(CCCCC[N+]2(C)CCCC2)CCCC1.O=C([O-])[C@@H](O)[C@@H](O)C(=O)O.O=C([O-])[C@@H](O)[C@@H](O)C(=O)O	-143.828	1.6653
kpgt	CCn1c(-c2cccnc2)n[nH]c1=S	-21.017	-1.32978
kpgt	NC1=C2NC=N[C@@H]2N(C/C=C\c2ccccc2)C=N1	-46.693	-13.512
kpgt	Cc1cc(C(=O)N/N=C/c2cccc(OC(=O)c3ccco3)c2)n[nH]1	-68.2603	-47.989
kpgt	CCCc1nc(SCC(=O)Nc2nnc(CC)s2)c2c(C)c(C)sc2n1	59.2273	11.429
kpgt	CC(C)(C)c1cc2c(O)c(c1)Cc1cc(C(C)(C)C)cc(c1O)Cc1cc(C(C)(C)C)cc(c1O)Cc1cc(C(C)(C)C)cc(c1O)Cc1cc(C(C)(C)C)cc(c1O)Cc1cc(C(C)(C)C)cc(c1O)Cc1cc(C(C)(C)C)cc(c1O)Cc1cc(C(C)(C)C)cc(c1O)C2	-68.5989	49.7244
kpgt	CCc1ncc(CO)n1Cc1cccc2ccccc12	-36.0975	-8.13542
kpgt	N[C@H](Cn1ccc(=O)n(Cc2ccccc2C(=O)O)c1=O)C(=O)O	-122.983	-20.4214
kpgt	N[C@@H](Cn1ccc(=O)n(Cc2ccccc2C(=O)O)c1=O)C(=O)O	-122.982	-20.4141
kpgt	N[C@@H](Cn1ccc(=O)n(Cc2ccc(C(=O)O)cc2)c1=O)C(=O)O	-123.064	-20.326
kpgt	N[C@@H](Cn1cc(I)c(=O)n(Cc2ccc(C(=O)O)cc2)c1=O)C(=O)O	-75.6891	22.385
kpgt	O=C(CCC1CCCCC1)Nc1c2c(nn1-c1ccc(F)cc1)CS(=O)(=O)C2	55.0303	-1.27985
kpgt	c1cc(NNc2cccc(-c3nn[nH]n3)c2)cc(-c2nn[nH]n2)c1	-61.8049	-6.76398
kpgt	C=CCn1c(SCC(=O)Nc2ncc(Cc3ccc(Br)cc3)s2)nnc1-c1ccncc1	54.914	2.64013
kpgt	N[C@H](Cc1ccccc1)c1nn[nH]n1	-49.9159	-15.412
kpgt	CO[C@H]1COC(=O)CCC[C@H](C)[C@@H](OC)COC(=O)C/C=C\[C@@H]1C	-24.3681	24.2973
kpgt	CO[C@@H]1COC(=O)C/C=C\[C@H](C)[C@@H](OC)COC(=O)CCC[C@@H]1C	-24.3758	24.3055
kpgt	Cn1c(=O)oc2cc(S(=O)(=O)NCCC(=O)N3CC=C(c4ccccc4)CC3)ccc21	65.5924	28.3864
kpgt	CN1CCc2nc3sc(C(=O)NC(C)(C)C)c(N)c3cc2C1	-29.1017	-25.9776
kpgt	NS(=O)(=O)c1ccc(CCNC(=O)C2CCCN2C(=O)OCc2ccccc2)cc1	88.428	19.9244
kpgt	C=C1[C@H](O)[C@]23CC[C@@H]4[C@H](C(=O)O)C[C@H](O[C@@H]5O[C@H](CO)[C@H](OS(=O)(=O)[O-])[C@@H](OS(=O)(=O)[O-])[C@@H]5OC(=O)CC(C)C)C[C@]4(C)[C@@H]2CC[C@@H]1C3.[K+].[K+]	-85.8171	23.0143
kpgt	COc1ccc(/C=N/N(C(C)=O)c2nc(-c3ccc(C)cc3)cs2)cc1	-2.61704	44.8404
kpgt	CC(=O)N(/N=C/c1cccc(C)c1)c1nc(-c2ccc(Br)cc2)cs1	-2.60479	44.6811
kpgt	O=C(c1cnccn1)N1CCC2(CC1)CN(c1ccccc1)C2	-84.5949	-45.3029
kpgt	Oc1ccc(-c2[nH]ncc2-c2ccc(Cl)cc2)c(O)c1	82.7544	-35.7337
kpgt	Cc1cccc(NC(NC(=O)c2cccnc2)C(Cl)(Cl)Cl)c1	99.1824	-23.4691
kpgt	CCn1c(COc2ccc(C)cc2)nnc1SCc1ccc(C#N)cc1	94.5735	-3.37459
kpgt	CC1CCC2(CC1)N=C(N)Nc1nc3ccccc3n12	-51.8624	-4.97281
kpgt	C[C@@H]1C[C@H](OC(=O)c2ccccc2O)CC(C)(C)C1	-62.0168	47.1734
kpgt	Nc1c(S(=O)(=O)c2ccccc2)c2nc3ccccc3nc2n1Cc1ccco1	74.9023	0.150618
kpgt	C/C(CCN1CCc2nc(-c3ccccc3)c(-c3ccccc3)cc2C1)=N\O[C@@H](C)CN1CCCCc2nc(C)c(C)cc21	113.625	12.1154
kpgt	COC(=O)[C@@H]1C[C@H]1[C@@H](NC(=O)Oc1ccc(F)cc1)c1ccccc1	68.0341	49.4445
kpgt	COC(=O)[C@H]1C[C@@H]1[C@H](NC(=O)Oc1ccc(F)cc1)c1ccccc1	68.0213	49.4377
kpgt	O=C(c1ccco1)N1CCC2(CCN(Cc3ccncc3)CC2)CC1	22.9369	3.82503
kpgt	Cc1ccc2nc(N3CCN(S(=O)(=O)c4ccc5c(c4)OCCO5)CC3)c(C#N)cc2c1	89.2999	9.76586
kpgt	COc1ccc(O[C@H]2C=C[C@@H](c3ccccc3)O[C@H]2CO/N=C\C[C@@H]2C=C[C@H](OC(C)=O)[C@H](COC(C)=O)O2)cc1	53.987	45.9886
kpgt	CCCCn1nc2cc(C(=O)NC[C@@H]3CCCO3)ccc2c1OCC	13.5904	29.2146
kpgt	CC(C)OC(=O)C(CC(=O)O)N1CCOCC1	-140.417	4.89417
kpgt	CC1(C)CO[C@H](CC(=O)O)CN1	-107.368	-10.0792
kpgt	N=C(N=C(N)N)N1CCOCC1	-100.269	-47.685
kpgt	CCNC(=S)N1CC(C)OC(C)C1	-64.4143	-13.9999
kpgt	CC1CN(C(NC(=O)C(C)(C)C)C(Cl)(Cl)Cl)CC(C)O1	-75.7166	-22.3267
kpgt	COc1ccc(/C=C2\CCCC3C2=NN(C(=O)c2ccco2)C3c2ccc(OC)c(OC)c2)cc1OC	73.5763	-17.8573
kpgt	COc1ccc(/C(C#N)=C/c2c(-c3ccc(Cl)cc3)nc3c(C)cccn23)cc1	39.0154	-2.62328
kpgt	COc1cc(Cl)c(C)cc1NC(=O)CNC(=O)Cn1cnc2ccccc2c1=O	8.33366	16.541
kpgt	N/N=C1/c2ccccc2N[C@H]1OC(=O)Nc1ccccc1	-31.916	13.7271
kpgt	NC(=S)c1ccc[n+]([C@@H]2O[C@@H](COP(=O)([O-])OP(=O)(O)OC[C@@H]3O[C@@H](n4cnc5c(N)ncnc54)[C@@H](OP(=O)([O-])O)[C@H]3O)[C@@H](O)[C@H]2O)c1.[Na+]	43.3802	-21.4167
kpgt	COC(=O)c1[nH]c2cc(C)ccc2c1NC(=O)CN1CCCc2ccccc21	24.4	18.4281
kpgt	COC(=O)c1[nH]c2ccc(Br)cc2c1NC(=O)CN1CCCc2ccccc21	-17.497	37.3218
kpgt	CC(=O)Nc1c(S(=O)(=O)c2ccccc2)c2nc3ccccc3nc2n1Cc1ccccc1	74.863	0.151362
kpgt	c1ccc2nc(C3=NCCN3)cnc2c1	-97.6532	-44.8598
kpgt	CN1CCc2cc(O)cc3c2[C@H]1Cc1ccc(O)c(O)c1-3	-40.606	-47.2239
kpgt	CCCN1CCc2cc(O)cc3c2[C@H]1Cc1ccc(O)c(O)c1-3	-40.5185	-47.1831
kpgt	COc1cc2c(cc1O)C[C@@H]1c3c(cc(O)c(OC)c3-2)CCN1C	-40.3878	-46.9826
kpgt	COc1ccc2c(c1O)-c1c(OC)c(OC)cc3c1[C@H](C2)N(C)CC3	-40.09	-46.6604
kpgt	Nc1nc(-c2ccccc2)cc(-c2ccccc2O)n1	-59.8226	33.7855
kpgt	NNc1nc(-c2ccccc2)cc(-c2ccccc2O)n1	52.03	-40.0922
kpgt	Cc1cc(NC(=O)c2cccc(F)c2)no1	-73.8773	-44.396
kpgt	Cc1cc(NC(=O)c2ccccc2Cl)no1	-74.419	-44.6194
kpgt	CC1CCN(CCCNC(=O)c2n[nH]c(=O)c3ccccc23)CC1	-83.0581	-18.7002
kpgt	O=C(CSc1nnc(-c2cccc(S(=O)(=O)N3CCOCC3)c2)n1C1CCCCCC1)NCc1ccccc1	88.6257	-0.272706
kpgt	COc1ccc(CCCC(=O)NC2CCCCC2)cc1	84.9676	6.57933
kpgt	COC(=O)C1=C(C)N=C2SC(C)C(=O)N2C1/C=C/c1ccccc1	50.7071	-9.79194
kpgt	O=C1C(Cc2ccccc2)SC(=Nc2ccccc2)N1c1ccccc1	59.5919	5.58661
kpgt	COC(=O)c1ccc(C(=O)OC)c(NC(=S)N2CCN(c3ccccc3)CC2)c1	61.7534	-11.758
kpgt	COc1cccc(N2CCN(C(=S)Nc3cccc(C)c3)CC2)c1	77.453	-20.8669
kpgt	CCc1ccc(NC(=S)N2CCN(c3cccc(C(F)(F)F)c3)CC2)cc1	-48.5587	37.4321
kpgt	COc1cc2[nH]c(=O)n(CCC(=O)N3CCC(N4CCCCC4)CC3)c(=O)c2cc1OC	-24.6829	-50.5006
kpgt	CC#C[C@]1(O)CC[C@H]2[C@@H]3CCC4=CC(=O)CCC4=C3[C@H](c3ccc(N(C)C)cc3)C[C@@]21C	57.9853	-18.5876
kpgt	CC#C[C@@]1(O)CC[C@H]2[C@@H]3CCC4=CC(=O)CCC4=C3[C@H](c3ccc(N(C)C)cc3)C[C@]21C	57.9873	-18.5853
kpgt	NC(=NCCCCCCN=C(N)/N=C(\N)Nc1ccc(Cl)cc1)/N=C(\N)Nc1ccc(Cl)cc1	-41.3942	-35.2502
kpgt	O=C(Cn1nc(C(F)F)cc1C(F)F)N/N=C/c1ccc2c(c1)OCO2	66.9851	-44.8574
kpgt	O=[N+]([O-])c1ccc(CSCc2ccc(Cl)cc2)cc1	-57.4012	50.4212
kpgt	COc1ccc(C(=O)C(OC(=O)CNC(=O)c2ccco2)c2ccccc2)cc1	68.2805	16.2251
kpgt	COc1ccc(OC)c(NC(=O)C(CC(=O)O)NCc2ccco2)c1	-76.1036	6.15657
kpgt	CC(=O)Nc1ccc(OCC(O)Cn2cnc3ccccc32)cc1	52.6689	-27.2038
kpgt	CC(C)C(=O)NCCc1nc2ccccc2n1CCCOc1ccc(Cl)cc1	46.3883	42.3538
kpgt	C=C(C)[C@H]1Cc2c(ccc3c2O[C@H]2COc4cc(OC)c(OC)cc4[C@@H]2C3=O)O1	62.6357	-25.493
kpgt	Cc1nc2nc(-c3ccc(Cl)cc3)nn2c(C)c1Cl	-41.7927	53.2488
kpgt	COc1ccc(-n2c(C)nn(C)c2=O)cc1	-23.0718	-23.2739
kpgt	CCOC(=O)Cn1nc(C)n(-c2ccc(C(C)(C)C)cc2)c1=O	-15.0588	15.6784
kpgt	COc1ccc(-n2c(C)n[nH]c2=O)cc1	-23.0822	-23.3184
kpgt	COc1cccc(-n2c(C)n[nH]c2=O)c1	-22.6764	-23.1134
kpgt	Cc1n[nH]c(=O)n1-c1cccc(C(F)(F)F)c1	-50.5766	-32.4123
kpgt	COc1ccc(-n2c(C)n[nH]c2=O)cc1OC	-23.0101	-23.2726
kpgt	CCCn1nc(Oc2nc(NCC)nc(NCC)n2)ccc1=O	-19.7732	-4.32502
kpgt	CSc1nc(Oc2ccc(=O)[nH]n2)nc(N(C)C)n1	-49.9328	-22.9104
kpgt	COc1ccccc1N1CCN(C(=O)/C=C/c2ccc3c(c2)OCO3)CC1	72.0943	-47.5793
kpgt	CCCc1nn(-c2ccccc2)c2c1C(c1cccs1)C(C#N)=C(N)O2	58.4862	-22.1346
kpgt	NC(=O)C1(NC(=O)[C@@H]2CC3(CC(c4cccc(NC(=O)[C@@H]5CCC(=O)N5)c4)=NO3)CN2C(=O)Cc2ccc(Cl)cc2)CC1	77.345	20.1215
kpgt	C=C1CC[C@H](O)C/C1=C/C=C1\CCC[C@@]2(C)[C@H]([C@@H](C)CCCC(C)C)CC[C@@H]12	-51.293	23.9782
kpgt	C=C1CC[C@H](O)C/C1=C/C=C1\CCC[C@@]2(C)[C@H]([C@@H](C)/C=C\[C@@H](C)C(C)C)CC[C@@H]12	-27.0693	29.1132
kpgt	CN1CC[C@]2(C)c3cc(O)ccc3N(C)[C@@H]12	-78.4214	-6.59876
kpgt	CC(C)C(NS(=O)(=O)c1cccs1)C(=O)NCCN1CCN(c2ccccc2)CC1	86.2196	25.996
kpgt	FC(F)(F)c1ccccc1-c1ccc2ncnc(NC3CCNCC3)c2c1	-14.5409	-62.3894
kpgt	N#Cc1cccc(-c2ccc3ncnc(NC4CCNCC4)c3c2)c1	-15.0308	-61.9024
kpgt	CN(C)C(=O)c1ccc(-c2ccc3ncnc(NC4CCNCC4)c3c2)cc1	-16.2341	-60.4923
kpgt	CS(=O)(=O)Nc1cccc(-c2ccc3ncnc(NC4CCNCC4)c3c2)c1	-14.6087	-62.0704
kpgt	COc1ccccc1-c1ccc2ncnc(NC3CCNCC3)c2c1	-14.1607	-62.334
kpgt	CN(C)Cc1ccccc1-c1ccc2ncnc(NC3CCNCC3)c2c1	-15.4985	-61.4189
kpgt	Clc1ccccc1-c1ccc2ncnc(NC3CCNCC3)c2c1	-14.4052	-62.4793
kpgt	CN1C(C(=O)Nc2ccccn2)=C(O)c2sccc2S1(=O)=O	-35.0218	-5.40089
kpgt	CCN(CC)CCCN(Cc1cc2ccc(C)c(C)c2[nH]c1=O)C(=O)NC1CCCCC1	99.1171	15.1236
kpgt	O=C(NC1(C(F)(F)F)C(=O)Nc2c1c(=O)[nH]c(=O)n2Cc1ccccc1)c1ccc(Cl)cc1Cl	-35.9125	40.8496
kpgt	Cc1cc(C)c2nc3c(c([C@H](O)[C@@H]4CCCCN4)c2c1)CC/C3=C/c1ccc(Cl)cc1	-88.5926	39.6281
kpgt	CC(=O)O[C@H]1C[C@H]2CC[C@H]3[C@H](CC[C@@]4(C)[C@H](OC(C)=O)[C@H]([N+]5(C)CCCCC5)C[C@H]34)[C@@]2(C)C[C@@H]1[N+]1(C)CCCCC1	-35.8969	-38.8534
kpgt	CC(=O)O[C@H]1C[C@H]2CC[C@H]3[C@@H]4C[C@@H]([N+]5(C)CCCCC5)[C@@H](OC(C)=O)[C@@]4(C)CC[C@H]3[C@]2(C)C[C@H]1[N+]1(C)CCCCC1	-35.9007	-38.8691
kpgt	CC(C)(C)NC[C@H](O)COc1cccc2c1CCC(=O)N2	-23.3469	-59.9068
kpgt	COc1ccc2[nH]cc(CCNc3cc(-c4ccc5c(c4)OCO5)ncn3)c2c1	122.562	-47.101
kpgt	COc1ccccc1C(=O)NCCn1cc(SCC(=O)Nc2nnc(C)s2)c2ccccc21	94.9545	-1.45034
kpgt	COc1ccc(/C=N/NC(=O)c2cccc([N+](=O)[O-])c2)cc1OS(=O)(=O)c1ccc(C)cc1	-17.9564	35.5353
kpgt	COc1ccc(Nc2cc(=O)n(C3CCCCC3)c(=O)[nH]2)c(OC)c1	86.3443	-38.1625
kpgt	Cc1ccc(Nc2cc(=O)n(C3CCCCC3)c(=O)[nH]2)cc1C	49.4023	-19.4444
kpgt	O=C(N/N=C/C1C(c2ccccc2)C1(Cl)Cl)c1cccc(Br)c1	56.4314	-40.0625
kpgt	Cc1ccc(S(=O)(=O)NC(=O)NN2CCCCCC2)cc1	-94.8064	-57.9659
kpgt	CO[C@@H](C(C)C)[C@@H](C)[C@@H]1OC(=O)C[C@@H]1O	-47.5026	15.0299
kpgt	O=C1O[C@@H]([C@H](O)[C@H](O)[C@H](O)CO)[C@@H](O)[C@@H]1O	-147.032	5.50281
kpgt	O=C1O[C@@H]([C@@H](O)CO)[C@@H](O)[C@H]1O	-147.16	5.45234
kpgt	CCCCC1CC(/C(C)=N/NC(N)=O)OC1=O	-44.4189	-7.63667
kpgt	Cc1sc2ncn(CC(=O)NCCCC(=O)N3CCN(c4ncccn4)CC3)c(=O)c2c1C	78.2168	14.7511
kpgt	COc1ccc(O[C@H]2C=C[C@@H](c3ccccc3)O[C@H]2CO/N=C2/c3cc(OC)ccc3O[C@@H](c3cccc(OC)c3)[C@H]2O)cc1	115.597	5.97396
kpgt	COCCn1c(=O)c(CCc2ccccc2)nc2cnc(N3CCN(C)CC3)nc21	11.9665	0.0804297
kpgt	COCCn1c(=O)c(CCc2ccccc2)nc2cnc(N3CCNCC3)nc21	123.189	10.3617
kpgt	CN1CCN(c2ncc3nc(CCc4ccccc4)c(=O)n(CCC#N)c3n2)CC1	11.9781	0.0910952
kpgt	Cc1ccc(C)c(S(=O)(=O)NCc2ccc(C(=O)N3CCC(Cc4ccccc4)CC3)cc2)c1	83.1422	42.7329
kpgt	Cc1ccc(S(=O)(=O)O)cc1.c1cc2c(c(NC3=NCCN3)c1)CCCC2	-84.3551	42.191
kpgt	O=C1c2ccccc2N[C@H](c2cc(Cl)cc(Cl)c2O)N1CCc1ccccn1	80.9684	4.40758
kpgt	Cn1c(=O)c2[nH]c(/N=N\N3CCN(CCO)CC3)nc2n(C)c1=O	-69.0367	-22.0076
kpgt	C=C[C@@H]1CN2CC[C@H]1C[C@H]2[C@H](O)c1ccnc2ccccc12	-95.2703	12.4426
kpgt	Br.CC[C@H]1CN2CC[C@@H]1C[C@H]2[C@@H](O)c1ccnc2ccc(OC)cc12.O	-95.2491	12.4656
kpgt	C=C[C@H]1CN2CC[C@@H]1C[C@@H]2[C@@H](O)c1ccnc2ccc(OC)cc12	-95.2404	12.4704
kpgt	C=C[C@H]1CN2CC[C@@H]1C[C@H]2[C@@H](O)c1ccnc2ccc(OC)cc12.Cl.O	-95.2472	12.4655
kpgt	Nc1nc2c(c(=O)[nH]1)CN(c1ccc(S(N)(=O)=O)cc1)CN2	-98.5498	-53.1589
kpgt	COc1cccc(/C=N/NC(=O)c2c(-c3ccccc3)noc2C)c1	7.22788	24.3805
kpgt	CN1CCC2(CC1)CCN(C(=O)c1ccncc1)CC2	-0.272841	-49.4021
kpgt	CN1CC[C@@]2(c3cccc(O)c3)Cc3nc4ccccc4cc3C[C@H]2C1	-36.3014	-46.9501
kpgt	ON(CCc1ccncc1)Cc1ccccc1	34.4032	-24.8438
kpgt	Cc1cc(Cl)nc(NC(=O)CSc2ccc(Cl)cc2)n1	-31.6416	24.9783
kpgt	CCC[C@@H]1C[C@@]1(CCC)C(NC(=O)c1cccs1)c1ccc(Cl)cc1	72.7206	47.298
kpgt	CCCC[C@@H]1C[C@H]1C(NC(=O)c1cccs1)c1ccccc1C(F)(F)F	73.5702	48.2381
kpgt	CCCC[C@@H]1C[C@H]1C(NC(=O)c1cccs1)c1ccc(C(F)(F)F)cc1	73.5842	48.2472
kpgt	CCCC[C@@H]1C[C@H]1C(NC(=O)c1cccs1)c1ccc(Cl)cc1	73.2325	47.9069
kpgt	O=C(Nc1cccc(C(=O)N2CCOCC2)c1)c1ccccc1	-71.6206	-36.5844
kpgt	O=C(COc1ccc2ccccc2c1)N1CCN(CC2CC3C=CC2C3)CC1.O=C(O)C(=O)O	66.4597	32.3897
kpgt	CCn1c(SC)nnc1C1CCN(S(=O)(=O)c2ccc(OC)cc2)CC1	3.52216	-16.4628
kpgt	CO[C@@H]1COC(=O)[C@H](COCc2ccccc2)NC(=O)C/C=C\[C@@H](C)[C@H](OC)COC(=O)[C@H](COCc2ccccc2)NC(=O)C/C=C\[C@H]1C	0.654737	17.4145
kpgt	O=C(O)CCCCn1cnc2c(=S)nc[nH]c21	-127.475	-27.1271
kpgt	O=C(O)CCn1cnc2c(=S)nc[nH]c21	-127.568	-27.2043
kpgt	O=S(=O)(NCc1cccnc1)c1ccc(Cl)nc1	-34.8962	5.69869
kpgt	CC(=O)Nc1ccc2c(c1)/C(=C/c1ccc([N+](C)(C)C)cc1)c1ccccc1-2	-21.2211	40.4863
kpgt	COc1ccc(C(=O)Oc2cc(/C=N/NS(=O)(=O)c3ccc(C)cc3)ccc2OC)cc1	-17.853	35.4713
kpgt	OC[C@@H]1CCC[C@H](n2cnc3c(=S)nc[nH]c32)O1	-112.594	-32.2134
kpgt	CCCc1c(-c2ccc(O)cc2)nn(-c2ccc(O)cc2)c1-c1ccc(O)cc1	48.3371	-33.485
kpgt	CC(=O)N1CCN(c2nc(C)nc3sc4c(c23)CCC(C)C4)CC1	-1.08407	9.75882
kpgt	COC(=O)C(NC(=O)c1ccc(F)cc1)(Nc1ncc(S(=O)(=O)c2ccc([N+](=O)[O-])cc2)s1)C(F)(F)F	67.4218	2.8449
kpgt	O=C(NCC1CCCO1)c1ccc(CS(=O)(=O)Cc2ccc(F)cc2)o1	-73.9275	-33.1926
kpgt	N[C@](CC1c2ccccc2Oc2ccccc21)(C(=O)O)[C@@H]1C[C@@H]1C(=O)O	-129.172	3.81127
kpgt	O=C(CSCc1ccccc1Cl)NNC(=S)Nc1ccccc1	48.7782	10.7107
kpgt	Cc1[nH]ccc2c1[nH]c1cc(=O)ccc12.Cl.O	-73.9729	-3.27483
kpgt	O=C(O)c1nn(-c2ccccc2)ccc1=O	-129.97	-21.7391
kpgt	CCCCN1C(=O)/C(=C/c2ccc(N(C)C)cc2)C(=O)N(Cc2ccco2)C1=O	-15.6343	22.0951
kpgt	CC(=O)Nc1sc2c(c1CN1CCN(C)CC1)CCCC2	-77.1042	-17.3466
kpgt	Clc1ccc(N2CCN(Cc3c[nH]c4ncccc34)CC2)cc1	-29.7103	-23.0788
kpgt	C[C@H]1COC(=O)CC=C[C@@H](C)[C@@H]2C=C[C@H](O)[C@@H](COC1=O)O2	-100.385	-0.387343
kpgt	O=C(O)CNC(=O)[C@H]1NC(C(F)(F)F)(C(F)(F)F)OC1(C(F)(F)F)C(F)(F)F	-113.914	-22.0894
kpgt	Cc1c(C(=O)Nc2nccs2)sc2nc(-c3cccs3)cc(C(F)(F)F)c12	19.0401	16.4232
kpgt	CCN(CC)Cc1c(O)c(Cl)cc2c3c(c(=O)oc12)CCCC3	-39.6655	-47.4224
kpgt	CCCc1cc2c(=O)c(-c3ccc4c(c3)OCCO4)coc2cc1OC(=O)c1ccco1	-18.2613	45.0485
kpgt	O=C(Oc1oc(-c2ccco2)nc1C=Nc1ccc(Cl)cc1)c1ccco1	-44.9196	54.3064
kpgt	CC(NC1CCCC1)C(=O)Nc1ccccc1-c1ccccc1	51.6218	20.1375
kpgt	Br.N=C1c2ccccc2CN1NC(=O)c1ccc(Cl)cc1	-57.5795	35.8147
kpgt	Br.N=C1c2ccccc2CN1NC(=O)c1ccc(F)cc1	-57.5751	35.7959
kpgt	COc1cccc(-c2nc(CS(=O)(=O)CC(=O)NCCCOC(C)C)c(C)o2)c1	128.117	16.581
kpgt	CCCCN(C)CCCNC(=O)CS(=O)Cc1nc(-c2ccc(OC)c(OC)c2)oc1C	128.026	16.5042
kpgt	CN(C)c1oc(-c2ccccc2)nc1C#N	-30.2754	30.8775
kpgt	Clc1cccc(C=NC=Nc2cccc(Cl)c2)c1	-28.9526	47.9531
kpgt	COc1cccc(C=NC=Nc2cccc(OC)c2)c1	64.9531	-34.5881
kpgt	O=C(c1ccco1)N1CCC2(CCCN(Cc3ccncc3)C2)CC1	108.691	56.4933
kpgt	N#C[C@H](Cc1ccc(O)cc1)c1ccc(O)cc1	25.3471	-29.1541
kpgt	CN[C@H](Cc1ccccc1)c1cccc(OC)c1O	-0.147237	-14.9987
kpgt	C[C@@](Cc1ccccc1)(NC(=O)CN)c1ccccc1	51.069	21.1444
kpgt	O=S(=O)(O)[C@@H](c1ccccc1)[C@@H](O)c1ccccc1	-133.746	-12.4048
kpgt	COc1ccc(C[C@@H](N)c2ccc(OC)cc2)cc1	-27.3472	-33.9014
kpgt	O=C(O)[C@@H](c1ccccc1)[C@@H](C(=O)O)c1ccccc1	-127.803	-2.36886
kpgt	CC[C@H](c1ccc(O)cc1)[C@@H](CC)c1ccc(O)cc1	25.9013	-29.0653
kpgt	CCCCCCCCCC[Si](C)(C)CCC(=O)N[C@@H](Cc1ccc(C)cc1)c1ccccc1	-23.0587	37.2153
kpgt	Cn1c(OCc2ccc3c(c2)OCO3)nc2c1c(=O)n(Cc1ccc(Cl)c(Cl)c1)c(=O)n2C	118.166	-5.67801
kpgt	CC(C)CN1CCCC2(CCN(S(=O)(=O)c3ccccc3)CC2)C1	85.1939	49.7237
kpgt	CN1CCCC2(CCN(S(=O)(=O)c3ccccc3)CC2)C1	-18.0155	-32.3592
kpgt	CC(C)NC(=O)N1CCCC2(CCN(S(=O)(=O)c3ccccc3)CC2)C1	85.1988	50.2381
kpgt	Cc1ccc(C(CC(N)=O)c2ccco2)cc1	-39.6753	4.67288
kpgt	NC(=O)CC(c1ccccc1)c1ccco1	-66.43	-41.2136
kpgt	CCOC(=O)C1CCCN(C(=O)c2cc3nc(-c4ccc5c(c4)OCO5)cc(C(F)(F)F)n3n2)C1	114.074	-5.84835
kpgt	C/C(=N\Nc1nc(N)cc(Cl)n1)c1cccc([N+](=O)[O-])c1	54.9333	-42.9869
kpgt	Nc1cc(Cl)nc(N/N=C/c2ccccc2[N+](=O)[O-])n1	54.9528	-42.7653
kpgt	Cc1ccc(C(=O)NC(=S)NCC2CCCO2)cc1	-75.0341	-32.7032
kpgt	Cc1ccc(-n2c(Cc3cccn3C)nnc2SCC(=O)N2CCc3ccccc32)cc1	90.5964	-2.38409
kpgt	COc1ccccc1Cn1c(=S)[nH]c2cc(C(=O)N3CCN(C)CC3)ccc2c1=O	5.45271	-5.88338
kpgt	CCOc1ccc2ccccc2c1C(=O)N[C@@H]1C(=O)N2[C@@H](C(=O)[O-])C(C)(C)S[C@H]12.O.[Na+]	-68.9196	23.0727
kpgt	O=C(CN1C(=O)c2cccc3cccc(c23)C1=O)N1CCCCCC1	69.9805	30.0535
kpgt	COc1ccc(C(=O)N2CCC3(CC2)CN(c2cccc(-c4ccccc4)c2)C3)cc1	99.9094	47.5205
kpgt	COc1ccc(CNC(=O)c2csc(Cc3ccc(Cl)cc3)n2)cc1	104.826	5.73499
kpgt	COc1ccc(CNC(=O)c2csc(Cc3ccc(OC)cc3)n2)cc1	104.809	5.65656
kpgt	COc1ccc(Cc2nc(C(=O)NCc3ccccc3OC)cs2)cc1	104.852	5.57139
kpgt	C/C(CCN1CCCCc2nc(C)c(C)cc21)=N\O[C@@H](C)CN1CCCc2nc(C)c(C)cc21	114.063	12.0507
kpgt	Cc1nn(C)c(C)c1CNC(=O)c1cnn2c1NC(c1ccccc1)CC2C(F)(F)F	94.213	4.83386
kpgt	O=C(Nc1ccc(Cl)cc1)c1cnc(-c2ccccc2)nc1-c1ccccc1	-34.439	54.4796
kpgt	O=C(Nc1ccc(F)cc1)c1cnc(-c2ccccc2)nc1-c1ccccc1	-34.3463	54.3527
kpgt	CC(C)NC(=O)N1CCN(c2ccncc2S(=O)(=O)N2CCOCC2)CC1	-13.343	-24.2016
kpgt	CC1C(=NO)C(C)C(c2ccc(N(C)C)cc2)NC1c1ccc(N(C)C)cc1	80.6077	-19.8691
kpgt	Cc1ccc(C2NC(c3ccc(C)cc3)C(C)C(=NO)C2C)cc1	80.4342	-19.7156
kpgt	c1ccc(CSCCc2ccncc2)cc1	34.6349	-25.8922
kpgt	Clc1ccc(CSCCc2ccncc2)cc1Cl	98.0888	-27.7842
kpgt	c1ccc2c(CC3=NCCN3)cccc2c1	-76.7053	-10.1261
kpgt	CC1(C)CC(=O)C2=C(C1)Nc1cc3c(cc1C2c1ccc(F)cc1)OCO3	71.934	-42.8969
kpgt	N#C/C(=C\c1c[nH]c2ccccc12)C(=O)c1ccc(O)c(O)c1	108.346	-25.5181
kpgt	COC(=O)/C(=C\C(=O)c1ccccc1)Nc1cccc(C(F)(F)F)c1	-42.0298	37.4925
kpgt	C/C(=C\C(=O)c1ccccc1)Nc1ccc(Br)c(Cl)c1	29.7836	-6.58385
kpgt	Cc1c(C#N)c(=O)oc2ccc3ccccc3c12	50.3928	-34.262
kpgt	Cc1ccc(CN2CC34C=CC(O3)C(C(=O)NCc3ccc5c(c3)OCO5)C4C2=O)cc1	121.449	-3.54971
kpgt	COc1ccc(CN2CN(c3ccc(Cl)cc3)C(=O)N(n3cnnc3)C2)cc1	82.4471	1.44791
kpgt	COC(=O)[C@@]1(Cc2ccccc2)[C@H]2c3cc(C(=O)N4CCCC4)n(CC4CC4)c3C[C@H]2CN1C(=O)c1ccccc1	124.124	33.6775
kpgt	COC(=O)Nc1nc2ccc(Sc3ccccc3)cc2[nH]1	-17.5395	-5.68882
kpgt	COc1cc(N)c(Cl)cc1C(=O)N[C@@H]1CN2CCC1CC2	-85.1965	-14.7428
kpgt	COc1ccccc1CCn1c(=O)c(C)nc2cncnc21	128.882	4.0184
kpgt	CN(C)c1ncc2ncc(=O)n(CCc3ccccc3)c2n1	-3.60588	1.89928
kpgt	O=C(Nc1ccc(Cl)cc1)OC(CN1CCCCC1)C(F)(F)F	81.747	28.0584
kpgt	COc1ccc(C2(C)NC(=O)N(CC(=O)Nc3ccc4c(c3)OCO4)C2=O)cc1OC	113.119	-11.4296
kpgt	COc1ccc(Nc2nc(N)nc(CN(C)C3CCCCC3)n2)cc1	-30.7166	-52.6715
kpgt	COc1ccc(O[C@H]2C=C[C@@H](c3ccccc3)O[C@@H]2CO/N=C(\C)CCN2CCc3nc(-c4ccccc4)c(-c4ccccc4)cc3C2)cc1	5.79953	-11.536
kpgt	COc1ccccc1-c1cncnc1Nc1ccc(F)cc1	110.132	-44.2004
kpgt	CS(=O)(=O)Nc1cccc(-c2cncnc2Nc2ccc(F)cc2)c1	104.12	-47.6856
kpgt	COc1cccc(-c2cncnc2Nc2ccccc2)c1	102.383	-43.8714
kpgt	Cc1ccccc1-c1cncnc1Nc1ccccc1	111.458	-40.9176
kpgt	CN(C)Cc1ccccc1-c1cncnc1Nc1ccccc1	105.257	-44.373
kpgt	CN(C)Cc1ccccc1-c1cncnc1Nc1ccc(F)cc1	105.045	-44.3069
kpgt	COc1ccccc1-c1cncnc1Nc1ccccc1	110.23	-44.0016
kpgt	COc1cccc(-c2cncnc2Nc2ccc(F)cc2)c1	102.564	-43.907
kpgt	FC(F)(F)c1ccccc1-c1cncnc1Nc1ccccc1	104.384	-41.8259
kpgt	Fc1ccc(Nc2ncncc2-c2ccccc2C(F)(F)F)cc1	104.851	-42.6695
kpgt	CN(C)C(=O)c1ccc(-c2cncnc2Nc2ccc(F)cc2)cc1	103.66	-43.4623
kpgt	Cc1ccccc1-c1cncnc1Nc1ccc(F)cc1	105.376	-43.0651
kpgt	CN(C)c1ccc(-c2cncnc2Nc2ccccc2)cc1	106.464	-45.2184
kpgt	CN(C)c1ccc(-c2cncnc2Nc2ccc(F)cc2)cc1	106.256	-45.2195
kpgt	CS(=O)(=O)Nc1cccc(-c2cncnc2Nc2ccccc2)c1	104.148	-48.0132
kpgt	CCCCCCOC(=O)C(C#N)c1nc2ccccc2nc1N1CCN(CC)CC1	91.9806	5.8248
kpgt	CSc1nnc2c(n1)OC(C)N(C(=O)c1ccccc1)c1ccccc1-2	1.84702	11.4361
kpgt	CC(C)C(NS(=O)(=O)c1cccc2nsnc12)C(=O)N1CCc2ccccc2C1	99.5709	38.9062
kpgt	COc1ccc(C(=O)NCc2ccc(-c3nc4ccccc4s3)cc2)cc1	102.724	-15.7998
kpgt	CO[C@@H]1COC(=O)[C@H]2CCCN2C(=O)C/C=C\[C@@H](C)[C@H](OC)COC(=O)C/C=C\[C@@H]1C	-51.5216	16.5498
kpgt	CO[C@@H]1COC(=O)[C@H]2CCCN2C(=O)C/C=C\[C@H](C)[C@@H](OC)COC(=O)C/C=C\[C@H]1C	-51.4077	16.604
kpgt	c1cc(CSc2ncnc3nc[nH]c23)ccn1	32.6029	-25.8898
kpgt	COC(=O)c1cn(NC(=O)C2CCC(C(C)(C)C)CC2)c(=O)c2ccccc12	-10.9558	30.9888
kpgt	CC1=C2C(=O)[C@@H]3[C@@H](CC=C4C[C@@H](O)CC[C@@]43C)[C@H]2CC[C@@]12O[C@H]1C[C@H](C)CN[C@H]1[C@@H]2C	-97.3851	15.6395
kpgt	Cc1cc2cc(C)c3nnc(SCC(=O)NCc4ccc5c(c4)OCO5)n3c2cc1C	119.437	-4.90488
kpgt	O=C(C[n+]1cccc(NC(=O)c2ccccc2)c1)c1ccc(NC(=O)c2ccccc2)cc1.[Br-]	-60.0488	29.1366
kpgt	O=C(c1ccncc1)N1CCC[C@@]2(CCN(c3cccc(-c4ccccc4)c3)C2)C1	107.409	60.8337
kpgt	CC1=NN(c2ccc(S(=O)(=O)O)cc2C)C(=[OH+])[C@H]1N=Nc1cc(S(=O)(=O)O)ccc1C(=O)O.O.[Cr]	-77.1893	39.8346
kpgt	C[C@@H](C(=O)N[C@@H](CO)Cc1ccccc1)[C@@H]1C[C@@]1(C)[C@@H](NC(=O)OCc1ccccc1)c1ccccc1	96.4494	30.8412
kpgt	C[C@@H](C(=O)N[C@@H](CO)Cc1ccccc1)[C@H]1C[C@]1(C)[C@H](NC(=O)OCc1ccccc1)c1ccccc1	141.154	0.27159
kpgt	COC(=O)[C@@]1(Cc2ccc(F)cc2)[C@H]2[C@H](CC(=O)C(=O)N(C)C)C(=O)C[C@H]2CN1C(=O)c1ccccc1	84.7199	21.5728
kpgt	COC(=O)[C@@]1(Cc2ccccc2)[C@H]2[C@H](CC(=O)C(=O)N(C)C)C(=O)C[C@H]2CN1C(=O)c1ccccc1	84.9417	21.5088
kpgt	COC(=O)[C@@]1(Cc2ccc(OC)cc2)[C@H]2[C@H](CC(=O)C(=O)N(C)C)C(=O)C[C@H]2CN1C(=O)c1ccccc1	124.203	21.8864
kpgt	Cc1ccc(OCCNC(=O)c2cncc(Br)c2)cc1C	98.185	-24.0003
kpgt	COc1ccc(Nc2ncc(C(=O)N3CCN(c4ccc(F)cc4)CC3)c3ccccc23)cc1	7.24959	6.72423
kpgt	Nc1nc(N)c(CCCCc2ccccc2)c(N)n1	-111.421	-48.0919
kpgt	O=C(Oc1ccccc1)N1CCC2(CCCN(c3ncccn3)C2)CC1	-80.1666	-41.9637
kpgt	CN1CCCN(C2C3CC4CC(C3)CC2C4)CC1	-89.8294	-10.3181
kpgt	COc1ccc(OC(=O)c2ccncc2)cc1	-45.7455	63.3663
kpgt	CCc1cc2cc(C)c(C)cc2nc1SCC(=O)NNC(=O)c1ccco1	62.6659	8.69119
kpgt	Cc1ccc(C(=O)N/C(=C\c2ccc([N+](=O)[O-])cc2)C(=O)NCCc2ccccc2)cc1	80.2084	21.7938
kpgt	CCc1nnc(NS(=O)(=O)c2ccc(N=Cc3c(C)[nH]n(-c4ccc(C)cc4)c3=O)cc2)s1	60.4749	6.91886
kpgt	Cc1ccccc1-c1noc(-c2ccc(Cl)cc2)n1	-32.1552	49.9877
kpgt	CS(=O)(=O)c1ccccc1-c1nc(-c2cc(C(F)(F)F)cc(C(F)(F)F)c2)no1	-38.0271	50.1809
kpgt	CS(=O)c1ccccc1-c1nc(-c2cc(C(F)(F)F)cc(C(F)(F)F)c2)no1	-38.0927	50.2402
kpgt	Cc1ccc(/C=C/C(=O)Nc2cc(C)on2)cc1	-61.6114	-48.9515
kpgt	Cc1ccc(Cl)cc1-n1c(=O)cc(N2CC(C)OC(C)C2)[nH]c1=O	-22.3177	10.1458
kpgt	Cc1ccc(NC(=O)c2c(C(F)(F)F)nn(C)c2SCc2cccc(C(F)(F)F)c2)cc1C	84.9305	-11.1085
kpgt	COc1ccc(NC(=O)c2c(C(F)(F)F)nn(C)c2SCc2ccccc2)cc1	72.3475	-1.7476
kpgt	N=C(C[C@@H](O)COc1ccccc1-c1ccccc1)N1CCCCC1	-28.1843	-54.399
kpgt	CCc1cccc(CC)c1NC(=O)/C(=C/c1ccccc1)c1ccccc1	59.8873	20.8713
kpgt	Cc1ccccc1NC(=O)/C(=C/c1ccccc1)c1ccccc1	-41.6853	42.6185
kpgt	COc1ccc(/C=C(/C(=O)Nc2ccccc2C(=O)NC(C)C)c2ccccc2)cc1	65.7293	26.0514
kpgt	Cc1cc(C)c2[nH]c(=O)c(CN(Cc3ccco3)C(=O)c3cccs3)cc2c1	82.6564	4.83083
kpgt	Cn1ccnc1C[C@@](C)(O)c1ccccc1	-51.4469	-15.5389
kpgt	Cc1cc(Cl)ccc1OCC(=O)N/N=C1\CCCc2ccccc21	86.2088	-25.4667
kpgt	CO[C@H]1COC(=O)[C@H](C)NC(=O)C/C=C\[C@@H](C)[C@@H](NS(=O)(=O)c2ccc(C)cc2)COC(=O)[C@H](OCc2ccccc2)/C=C\[C@@H]1C	44.6795	44.4834
kpgt	CN(C)CCN1C(=O)C(O)=C(C(=O)c2cc3ccccc3o2)C1c1ccccn1	-100.791	29.4305
kpgt	Cc1ccc(/C=C/c2ccc(=O)[nH]n2)cc1	-54.672	-41.098
kpgt	O=c1ccc(/C=C/c2ccccc2)n[nH]1	-82.3529	-56.3291
kpgt	O=C1CCc2cc(OCCCCc3nnnn3C3CCCCC3)ccc2N1	97.2503	-3.95587
kpgt	CCc1ccccc1NC(=O)c1ccc(F)c(S(=O)(=O)N2CCC(C(N)=O)CC2)c1	78.3526	38.556
kpgt	C[C@@]12CCC(=O)C=C1CC[C@H]1[C@H]2[C@@H](O)C[C@@]2(C)[C@@H](c3csc(-c4ccccc4)n3)CC[C@H]12	-39.4271	36.6485
kpgt	O=C(O)c1ccc(/C=N\N=C2c3ccccc3-c3ccccc32)cc1	-75.7101	34.6902
kpgt	O=C(O)c1ccccc1/C=N\N=C1c2ccccc2-c2ccccc21	-75.6603	34.6718
kpgt	Fc1cccc(Cl)c1/C=N\N=C1c2ccccc2-c2ccccc21	-17.3771	47.3277
kpgt	COc1ccccc1C(c1nnnn1C(C)(C)C)N1CCN(Cc2ccncc2)CC1	108.39	-15.7724
kpgt	Cc1nn(-c2ccccc2)c2c1C(=O)N(Cc1ccccc1)C(=O)C(C)(C)C2	14.1363	11.4437
kpgt	CN1[C@@H](C[C@H](O)c2ccccc2)CCC[C@@H]1C[C@@H](O)c1ccccc1	-90.9687	1.36245
kpgt	O=C1C(=O)c2ccccc2C(O)=C1C(CCc1ccccc1)C1=C(O)c2ccccc2C(=O)C1=O	-72.2595	44.9463
kpgt	COc1ccc(-n2c(O)c(C(C)=NCCCn3ccnc3)c(=O)[nH]c2=O)cc1	-15.6983	-9.43326
kpgt	Cc1ccc(S(=O)(=O)NC(=O)c2cccn2C)cc1	-61.0685	-8.92704
kpgt	Cc1ccc(S(=O)(=O)NCC2CCC(C(=O)N3CCC4(CC3)OCCO4)CC2)cc1	86.6705	38.1875
kpgt	Cc1nn(-c2ccccc2)c(Cl)c1/C=N/NC(=O)c1ccco1	-27.428	15.0376
kpgt	NC(=O)c1nn(-c2ccccc2)c(=O)cc1O	-84.021	-54.3979
kpgt	CNc1cnn(-c2ccccc2)c(=O)c1Cl	-29.5184	9.87009
kpgt	C=CCNc1cnn(-c2ccc(C)cc2)c(=O)c1Cl	37.576	-11.6331
kpgt	O=C(CCc1ccc(O)cc1)c1c(O)cc(O)cc1O	24.4137	-29.554
kpgt	COc1cccc(C(=O)N/N=C/c2cn[nH]c2-c2ccc(OC)cc2OC)c1	83.4163	-36.0977
kpgt	CCN[C@@H]1C[C@H](C)S(=O)(=O)c2sc(S(N)(=O)=O)cc21	-101.413	-57.8475
kpgt	COc1cccc(C2CC(=O)C=C(NCCCN(C)C)C2)c1	-25.9006	-31.9336
kpgt	COc1ccc2[nH]cc(CCNc3ncnc4ccc(-c5ccoc5)cc34)c2c1	123.997	-45.2702
kpgt	Cl.c1ccc(-c2nc(NCCCn3ccnc3)c3oc4ccccc4c3n2)cc1	119.981	-28.8782
kpgt	CC(=O)c1ccc(O)c(CN(C2CCCCC2)C2CCCCC2)c1O	-45.3904	-45.1414
kpgt	CCCCc1ccc(-c2csc(/C(C#N)=C/c3ccc(C)o3)n2)cc1	44.7921	-12.2469
kpgt	C=C(NC(=O)C(=C)NC(=O)c1csc(C2=N[C@@H]3c4csc(n4)[C@@H]4NC(=O)c5csc(n5)[C@@H]([C@](C)(O)[C@H](C)O)NC(=O)[C@@H]5CSC(=N5)/C(=C/C)NC(=O)[C@@H]([C@H](C)O)NC(=O)c5csc(n5)[C@]3(CC2)NC(=O)[C@@H](C)NC(=O)C(=C)NC(=O)[C@@H](C)NC(=O)[C@@H]([C@@H](C)CC)N[C@H]2C=Cc3c([C@H](C)O)cc(nc3[C@@H]2O)C(=O)O[C@H]4C)n1)C(N)=O	-89.7956	28.5314
kpgt	COc1ccc(C[C@@H]2C(=O)N[C@H](C)C(=O)N(C)[C@@H]3C(=O)N(C)[C@@H](Cc4ccc(O)c(c4)Oc4ccc(cc4)[C@H]3O)C(=O)N[C@@H](C)C(=O)N[C@H](C)C(=O)N2C)cc1	100.802	5.01095
kpgt	COc1ccc(C[C@@H]2C(=O)N[C@H](C)C(=O)N(C)[C@@H]3Cc4ccc(cc4)Oc4cc(ccc4O)C[C@H](C(=O)N[C@@H](C)C(=O)N[C@H](C)C(=O)N2C)N(C)C3=O)cc1	100.849	5.01593
kpgt	CC1=CC(=O)C2=C(C)CC[C@H]3[C@H](C)C(=O)O[C@H]3[C@H]12	-41.8044	20.7826
kpgt	CC1=CC(=O)C2=C(C)C[C@@H](O)[C@H]3[C@H](C)C(=O)O[C@H]3[C@H]12.O	-69.8265	0.216923
kpgt	COc1ccc(-c2coc3cc4oc(=O)cc(C)c4cc23)cc1F	-18.0923	44.0373
kpgt	CC[C@H]1CN2CCc3cc(OC)c(OC)cc3[C@H]2C[C@@H]1C[C@H]1NCCc2c1[nH]c1ccc(O)cc21	-35.9481	-46.2625
kpgt	Cn1c(=O)n(-c2ccc(Cl)cc2)c(=O)c2c3c(sc21)COC(C)(C)C3	-7.34063	30.7672
kpgt	Cn1c(=O)n(-c2cccc(Cl)c2)c(=O)c2c3c(sc21)COC(C)(C)C3	-7.33842	30.7804
kpgt	O=C1Nc2ccccc2C1=Nc1cccc2ncccc12	-53.6589	-40.833
kpgt	CCCCc1c(O)cc(-c2cccnc2)n(-c2ccc(Cl)cc2)c1=O	70.1041	-12.4346
kpgt	Cn1c(=O)c(-c2cccs2)nc2cnc(OCc3ccccc3)nc21	-25.4736	75.1903
kpgt	O=C(NC(=S)N(Cc1ccccc1)Cc1ccccc1)c1ccccc1F	76.4777	25.3033
kpgt	CCOc1ccc(C(=O)NC(=S)N(Cc2ccccc2)Cc2ccccc2)cc1	100.828	9.15958
kpgt	O=C(O)CSc1ccn(Cc2ccccc2)c1	-19.9791	-14.7817
kpgt	C[C@@H](C(=O)Nc1ccc2ccccc2c1)[C@H]1C[C@]1(C)[C@H](NS(=O)(=O)c1ccc(-c2ccccc2)cc1)c1ccccc1	94.0737	35.619
kpgt	C[C@@H](C(=O)Nc1ccc2ccccc2c1)[C@@H]1C[C@@]1(C)[C@@H](NS(=O)(=O)c1ccc(-c2ccccc2)cc1)c1ccccc1	-18.2613	51.5047
kpgt	Cc1ccn2c(CCc3nnc4cc(C)ccn34)nnc2c1	-0.42321	-1.76102
kpgt	CCC1(C)Cc2c(sc3nnn(CC(=O)Nc4ccc(C)cc4)c(=O)c23)CO1	61.0881	11.8154
kpgt	c1ccc(CNc2ccnc(-c3ccc4c(c3)OCO4)n2)cc1	97.4545	-43.5554
kpgt	COc1ccccc1CNc1ccnc(-c2ccc3c(c2)OCO3)n1	114.204	-66.5162
kpgt	COc1ccc(CNc2ccnc(-c3ccc4c(c3)OCO4)n2)c(OC)c1	114.222	-66.5025
kpgt	CC[N+](CC)(CCNC(=O)C(=O)NCC[N+](CC)(CC)Cc1ccccc1Cl)Cc1ccccc1Cl	-37.9029	-37.4395
kpgt	CN(C)CCCO[C@H]1[C@H]([C@H](O)CO)O[C@H]2OC(C)(C)O[C@@H]21	-140.794	8.28834
kpgt	CC(C)=NOC[C@@H](O)[C@@H]1O[C@@H]2OC(C)(C)O[C@@H]2[C@H]1O	-148.261	5.40582
kpgt	CN(C)CCCO[C@H]1[C@@H]2OC(C)(C)O[C@@H]2O[C@@H]1[C@H](O)CO	-140.75	8.29987
kpgt	Cc1ccc(C(=O)N(CN2CCCC2=O)c2ccccc2)cc1C	99.8714	19.4472
kpgt	Cc1ccc(-n2c(=O)c3sccc3n(CC(=O)NCc3ccco3)c2=O)cc1F	-14.5058	20.5993
kpgt	Clc1ccc(N2N=C(c3cccs3)CC2c2ccco2)cc1	-14.4716	40.0292
kpgt	O=C(c1ccc(F)cc1)C1CCN(C(=S)Nc2ccccc2)CC1	46.1638	27.9365
kpgt	CCc1ccc(OCC(=O)NC(=S)Nc2ccc(F)cc2)c(Br)c1	-51.4073	51.4706
kpgt	O=c1c(-c2nnc(SCc3ccc(Cl)cc3Cl)o2)cccn1Cc1ccccc1	105.188	24.5925
kpgt	O=c1c(-c2nnc(SCc3ccc(Cl)c(Cl)c3)o2)cccn1Cc1ccccc1	105.184	24.5697
kpgt	COn1c(SCc2ccc(C)cc2C)nc2ccccc2c1=O	98.3626	-14.8502
kpgt	COn1c(SCc2cccc(Cl)c2)nc2ccccc2c1=O	40.4655	-10.0596
kpgt	CC(=O)NCCn1c(SCc2ccc(C)cc2)nc2ccccc2c1=O	71.9069	9.15504
kpgt	COn1c(SCc2ccc(Cl)cc2)nc2ccccc2c1=O	40.4606	-10.0302
kpgt	CCOC(=O)Cc1csc(NC(=S)NC(=O)c2ccc(Cl)cc2)n1	122.82	-21.1931
kpgt	O=C(Nc1cccc(OC(=O)c2cccnc2)c1)c1cccnc1	-18.6228	5.42526
kpgt	CC(C)(C)NC(=O)CSc1nnc(Cc2ccc3c(c2)OCO3)n1C1CCCCC1	119.301	-3.99834
kpgt	CN(C)CCCn1cc(C2=C(c3c[nH]c4ccccc34)C(=O)NC2=O)c2ccccc21	109.583	20.4361
kpgt	CCSc1nc2ccccc2n1C(=O)/C=C\c1ccc(OC)c(OC)c1	60.8267	-42.9213
kpgt	C=CCSc1nc2ccccc2n1C(=O)/C=C/c1cc(OC)c(OC)c(OC)c1	60.8248	-42.9253
kpgt	c1ccc2c(Nc3ccncc3)nc(-c3ccoc3)nc2c1	113.843	-51.4398
kpgt	C1CNCCN1.C[C@H](CCC(=O)O)[C@H]1CC[C@@H]2[C@@H]3[C@@H](O)C[C@H]4C[C@@H](O)CC[C@@]4(C)[C@@H]3C[C@@H](O)[C@@]12C	-97.5306	14.6426
kpgt	O=S(=O)(Nc1ccc2oc(-c3ccccc3)nc2c1)c1ccccc1	-13.2496	47.7705
kpgt	CCN1CCN(c2nc(C)c3c(n2)CCCC3=O)CC1	-95.7302	0.905846
kpgt	CC[C@]1(O)C[C@@H]2CN(CCc3c([nH]c4ccccc34)[C@](C(=O)OC)(c3cc4c(cc3OC)N(C)[C@H]3[C@](O)(C(=O)OC)[C@@H](C(=O)OC)[C@@]5(CC)C=CCN6CC[C@@]43[C@@H]65)C2)C1	95.6761	12.1231
kpgt	CC[C@]1(O)C[C@H]2CN(CCc3c([nH]c4ccccc34)[C@](C(=O)OC)(c3cc4c(cc3OC)N(C=O)[C@H]3[C@@](O)(C(=O)OC)[C@H](OC(C)=O)[C@@]5(CC)C=CCN6CC[C@]43[C@H]65)C2)C1	95.665	12.1091
kpgt	O=C(c1ccncc1)N1CCC2(CCCN(C(c3ccccc3)c3ccccc3)C2)CC1	25.7311	2.43958
kpgt	CC1CCN(C(=O)Nc2ccc3nsnc3c2)CC1	-85.7016	-35.9768
kpgt	Cc1c(NC(=O)C(C)OC(=O)[C@@H](NC(=O)c2ccccc2)C(C)C)c(=O)n(-c2ccccc2)n1C	13.9943	11.4785
kpgt	C[C@@H](C(=O)OC1C[C@@H]2CC[C@H](C1)N2C)c1ccc(Br)cc1	-37.5854	-54.4509
kpgt	O=C(O)c1ccc(Sc2nnnn2-c2ccccc2)c([N+](=O)[O-])c1	-36.9158	-10.6355
kpgt	CC(O)(CS(=O)(=O)Cc1ccccc1Cl)C(=O)Nc1cccc(C(F)(F)F)c1	40.6152	14.1739
kpgt	CC(O)(CS(=O)(=O)Cc1ccc(Cl)cc1)C(=O)Nc1cccc(C(F)(F)F)c1	40.5965	14.1781
kpgt	CCCc1nnc(NC(=O)Cn2cnc3ccccc3c2=O)s1	-60.3667	-57.9025
kpgt	CN(C)C=O.O=C(Nc1nn[nH]n1)c1nc(-c2ccccc2)cc(=O)[nH]1	-53.081	-23.3444
kpgt	O=c1nc2ccccc2c2n1CC(CN1CCN(c3cccc(Cl)c3)CC1)N2	-7.35392	5.07653
kpgt	O=c1nc2ccccc2c2n1C[C@H](CN1CCN(c3ccccc3)CC1)N2	-32.3363	-34.635
kpgt	Cc1cc(NC(=O)COc2ccc(Cl)cc2Cl)n(-c2ccccc2)n1	-8.33214	28.7767
kpgt	CN1CCC2(CC1)CCN(C(=O)c1ccco1)CC2	-96.5017	-31.0859
kpgt	CC(C)CN1CCC2(CC1)CCN(C(=O)c1ccco1)CC2	-96.3828	-31.0156
kpgt	CC(C)NC(=O)N1CCC2(CC1)CCN(C(=O)c1ccco1)CC2	-97.3066	-32.3485
kpgt	COc1ccc(C2=NCC(CSc3nccc(=O)[nH]3)S2)cc1	70.2049	-22.573
kpgt	Nc1nc(SCc2ccccc2Cl)cc(C(=O)O)n1	-128.23	-15.3069
kpgt	Cc1nn2c(c1-c1ccccc1)NC1=C(C(=O)CCC1)C2c1ccccc1	61.3408	12.9933
kpgt	COc1cc(Br)c(C(C)NC(=O)c2cccc(Br)c2)cc1OC	103.616	-9.69016
kpgt	CCCC/C=C/C(NC(=O)c1ccccc1)c1ccccc1	70.9956	43.399
kpgt	COc1ccc(C(=O)NC(C)c2cc(OC)c(OC)cc2Br)cc1	103.686	-9.59116
kpgt	CC(C)(C)c1ccc(C(=O)NCc2ccc(Cl)cc2)cc1	-56.0957	51.192
kpgt	CCC/C=C(\CCC)C(NC(=O)c1ccc(C(=O)OC)cc1)c1ccc(C(=O)OC)cc1	71.7334	42.4077
kpgt	CCC/C=C(\CCC)C(NC(=O)c1ccccc1)c1ccccc1	71.414	43.1325
kpgt	CC(C)OP(=O)(OC(C)C)C(NC(=O)c1ccc(Br)cc1)c1ccccc1	74.9163	44.457
kpgt	COc1cc(C(=O)NCc2ccc(OCCN(C)C)cc2)cc(OC)c1OC	-2.19413	-21.0902
kpgt	O=C(NCc1cccc(C(F)(F)F)c1)c1cc(Cl)cc(Cl)c1	29.6082	-8.56043
kpgt	CCC/C=C(\CCC)C(NC(=O)c1ccccc1)c1ccc(C(=O)OC)cc1	72.3173	42.2784
kpgt	O=C(O)c1ccccc1C(=O)NCc1ccc(F)cc1	-37.3916	4.838
kpgt	CCC/C=C(\CCC)C(NC(=O)c1ccc(C(F)(F)F)cc1)c1ccccc1	71.847	42.9753
kpgt	O=C(NCc1ccc(Cl)cc1)c1ccc(Cl)cc1[N+](=O)[O-]	29.429	-8.733
kpgt	CCCC/C=C/C(NC(=O)c1ccc(C(=O)OC)cc1)c1ccccc1	-20.1486	50.5997
kpgt	CN(CCC(=O)O)C1=Nc2ccc(Cl)cc2C(c2ccccc2)=[N+]([O-])C1	-70.5684	27.7686
kpgt	O=C(Nc1cccc(F)c1)N1CC2(CCN(C(=O)c3cnccn3)CC2)C1	0.98343	-43.1206
kpgt	O=C(Nc1ccccc1)N1CC2(CCN(C(=O)c3cnccn3)CC2)C1	-84.8182	-45.4794
kpgt	COc1ccc(NC(=O)N2CC3(CCN(C(=O)c4cnccn4)CC3)C2)cc1	-1.08402	-43.5707
kpgt	CCCCn1c(SC(C)C(N)=O)nc2cc(C(=O)OC)ccc2c1=O	0.0663285	4.80127
kpgt	CCCCNC(=O)CSc1nc2ccccc2c(=O)n1CCNC(C)=O	73.8819	11.5412
kpgt	Cc1nc2c(O)cccc2c(=O)[nH]1	-89.9455	-49.8543
kpgt	CN(C)C(=O)COn1c(SCC(=O)N(C)C)nc2ccccc2c1=O	-46.9814	-56.1507
kpgt	CC(C)On1c(SC(C)C)nc2ccccc2c1=O	-36.1915	8.22551
kpgt	COn1c(SC(C)C)nc2ccccc2c1=O	-36.1742	8.15039
kpgt	CN(C)CCCNC(=O)CCc1nc2ccccc2c(=O)[nH]1	-47.9756	-56.0756
kpgt	Cc1ccc(NC(=[OH+])c2cc3ccccc3cc2O)c(C)c1.Cc1ccc(NC(=[OH+])c2cc3ccccc3cc2O)c(C)c1.[Ni]	-71.4453	40.5622
kpgt	C[C@H]1CC[C@H](C(=O)O)N[C@@H]1c1ccc(C#Cc2ccccc2)cc1	-130.573	2.33798
kpgt	Cn1nc(C(F)(F)F)c2cc(-c3nnc(C(C)(C)C)o3)sc21	-34.4434	16.1543
kpgt	Cc1cc(OC(C)C)nc(NCc2ccccc2)n1	-33.4724	29.7739
kpgt	CCCCCCCCCCCCCCCC[N+](C)(C)CCN(Cc1ccc(OC)cc1)c1ncccn1	-30.4663	-52.9076
kpgt	Cc1ccc(NC(=O)c2cc(N3C(=O)C4CC=CCC4C3=O)ccc2N2CCOCC2)cc1Cl	74.7055	-9.78292
kpgt	Cc1ccc(C(=O)COC(=O)c2ccc3c(c2)C(=O)N(c2cccc4ncccc24)C3=O)cc1C	61.1276	-4.41286
kpgt	Nc1ncnc2c([C@@H]3O[C@@H](CO)[C@H](O)[C@@H]3O)nsc12	-114.85	-31.3959
kpgt	Cc1ccc(S(=O)(=O)O)cc1.NC1(C(=O)OCc2ccccc2)CCCC1	-83.1162	41.775
kpgt	O=C(c1ccccc1)c1c[nH]c(C(=O)NCc2cccnc2)c1	35.6028	-22.9553
kpgt	CN(Cc1ccco1)c1ncnc2ccc(-c3cccnc3)cc12	115.001	-49.7371
kpgt	c1ccc(CN2COc3c(ccc4c5c(ccc34)CN(Cc3ccccc3)CO5)C2)cc1	-42.7412	-33.9184
kpgt	COc1cc2cc(c1Cl)N(C)C(=O)C[C@H](OC(=O)C(C)C)[C@]1(C)O[C@@H]1[C@@H](C)[C@H]1C[C@](O)(NC(=O)O1)[C@@H](OC)/C=C\C=C(\C)C2	-3.82645	-9.06755
kpgt	C[N+]1(C)CCC[C@H]1C(=O)[O-]	-141.567	5.95294
kpgt	C[N+]1(C)C[C@@H](O)C[C@@H]1C(=O)[O-]	-141.646	6.01638
kpgt	O=C(O)[C@H]1CC=CC[C@@H]1C(=O)Nc1cccc(O)c1	-116.932	2.00389
kpgt	COc1ccc(OC)c(NC(=O)[C@H]2CC=CC[C@H]2C(=O)O)c1	-75.8084	6.5068
kpgt	CNC(=O)c1sc(SC)cc1-c1ccc(Cl)cc1	-33.4292	43.2422
kpgt	CCCC(=O)Nc1sc(C)c(-c2ccc(C(C)CC)cc2)c1C#N	-32.8929	42.2351
kpgt	COc1cccc(/C(O)=C2/C(=O)C(=O)N(c3cc(C)on3)C2c2cccs2)c1	43.2877	32.3599
kpgt	COc1ccc(NC(=O)CSc2nnc(Cc3cccn3C)n2CCc2ccccc2)c(OC)c1	94.7342	-2.26776
kpgt	CCC(=O)Nc1nonc1-c1nc2ccccc2n1N(C(=O)CC)C(=O)CC	44.1452	-24.6462
kpgt	COc1ccccc1C1=NOC(COC(=O)c2ccc3ccccc3n2)C1	115.651	3.0591
kpgt	CCOC(=O)c1c(-c2ccc(C)o2)csc1NC(=S)NC(=O)N(C)C	37.7888	2.39967
kpgt	O=C1C2[C@@H](c3ccccc3)N[C@@H](c3ccccc3)C1[C@H](c1ccccc1)N[C@H]2c1ccccc1	-27.8672	23.1831
kpgt	O=C(c1nc2ccc([N+](=O)[O-])cc2[nH]c1=O)[C@@H](O)c1ccc2c(c1)OCO2	-61.9096	16.7264
kpgt	COc1cccc(OCc2nnc(SCC(=O)NCc3ccco3)n2C)c1	10.7028	-12.3318
kpgt	Cc1ccc(C)c(-c2cc(C(=O)Nc3sc(C)c(C)c3C(N)=O)c3ccccc3n2)c1	32.5656	5.4797
kpgt	Cc1ccc(C(=O)NCC2CCCO2)cc1N1CCCC1=O	-76.149	-34.4949
kpgt	COCCCNC(=O)C1CCC(=O)N1Cc1ccccc1Cl	-8.63795	-18.0068
kpgt	Cc1cccc(N(CC(=O)N2CCOCC2)S(C)(=O)=O)c1	-8.06354	-20.9143
kpgt	CCN1CCc2nc(NC(=O)c3ccc4c(c3)OCCO4)sc2C1	53.3172	-10.5207
kpgt	CN(C)S(=O)(=O)c1ccc2c(c1)/C(=C/c1cc3c([nH]1)CCCC3)C(=O)N2	50.8622	-15.1696
kpgt	O=C(Nc1cccc(F)c1)N1CC[C@@]2(CCCN(S(=O)(=O)c3ccccc3)C2)C1	98.0907	54.3579
kpgt	N#Cc1cccc(NC(=O)N2CC[C@@]3(CCCN(S(=O)(=O)c4ccccc4)C3)C2)c1	98.0683	54.7209
kpgt	N#Cc1c(NC(=O)C2CC(c3ccccc3Cl)=NO2)sc2c1CCC2	43.9476	4.44486
kpgt	c1ccc2nc(-c3ccncc3)ccc2c1	35.6566	-27.9512
kpgt	CCOC(=O)Cc1csc(NC(=O)c2ccc(S(=O)(=O)N3CCCCC3)cc2)n1	17.5866	15.4262
kpgt	C/C(CCN1CCCCc2nc(C)c(C)cc21)=N\O[C@@H](C)CN1CCCCc2nc(C)c(C)cc21	114.318	11.8918
kpgt	c1ccc(-c2cnc(-c3ccc(-c4ncc(-c5ccccc5)o4)cc3)o2)cc1	-32.4714	50.4761
kpgt	Cc1cccc(OC(=O)CN2C(=O)C3C4CCC(C4)C3C2=O)c1C	71.3761	28.1773
kpgt	O=C(NC1CCCC1)C(c1ccsc1)N(Cc1ccccc1)C(=O)Cc1cccs1	86.1422	29.3836
kpgt	CSc1ccc(CCNC(=O)CSc2ccsc2[N+](=O)[O-])cc1	103.457	-0.01423
kpgt	O=C(NNc1nc2ccccc2s1)C1CC1	-63.6226	-48.0362
kpgt	CC(=O)Nc1c(I)c(C(=O)N[C@@H]2[C@@H](O)O[C@@H](CO)[C@@H](O)[C@@H]2O)c(I)c(N(C)C(C)=O)c1I	-86.3399	28.9954
kpgt	Cc1ccccc1NC(=O)c1cnc(Nc2nc3ccccc3s2)nc1C	-9.19798	17.8184
kpgt	S=P(C1CCCCC1)(C1CCCCC1)[C@H](c1cccnc1)N1CCCC1	53.3827	18.6723
kpgt	O=C1C=C[C@@H](O)[C@@H]2[C@@H]1CC[C@H]1C(=O)N(Cc3ccccc3)C(=O)[C@H]12	-99.829	45.2104
kpgt	C[C@@H](c1ccccc1)N1C(=O)[C@@H]2[C@@H](CC[C@@H]3C(=O)C=C[C@@H](O)[C@H]32)C1=O	-16.929	11.451
kpgt	Cn1c(=O)[nH]c(=O)c2c1nc(CN1CCOCC1)n2CCCO	-68.291	-21.9689
kpgt	CCOC(=O)c1[nH]c2ccc(OC)cc2c1NC(=O)c1ccc2c(c1)OCO2	68.7721	-48.603
kpgt	CCOC(=O)c1[nH]c2cc(OC)c(OC)cc2c1NC(=O)c1ccc2c(c1)OCO2	68.796	-48.6961
kpgt	COC(=O)c1[nH]c2cc(OC)ccc2c1NC(=O)c1ccc2c(c1)OCO2	68.8408	-48.562
kpgt	CC(=O)O[C@@H]1C(=O)[C@]2(C)[C@@H]([C@H](OC(=O)c3ccccc3)[C@@]3(O)C[C@H](OC(=O)[C@@H](O)[C@@H](NC(=O)c4ccccc4)c4ccccc4)C(C)=C1C3(C)C)[C@@]1(OC(C)=O)CO[C@@H]1C[C@H]2O	-0.769321	19.4183
kpgt	O=C(C1CCN(S(=O)(=O)c2cccc3nsnc23)CC1)N1CCn2c1nc1ccccc12	62.3416	40.8564
kpgt	CC1(C)CC(=O)C=C(NCc2ccc(Cl)c(Cl)c2)C1	48.1686	5.87314
kpgt	COc1ccccc1NC(=O)Cn1cncc1-c1ccc([N+](=O)[O-])cc1	107.631	-46.3885
kpgt	COc1ccc(NC(=O)NCCCN2CCCCC2C)cc1	-31.7589	-55.1993
kpgt	Cc1cc(C2(c3cc(C)c(O)c(C(=O)O)c3)OS(=O)(=O)c3ccccc32)cc(C(=O)O)c1O	-121.474	23.5688
kpgt	O=S1(=O)OC(c2ccc(O)cc2)(c2ccc(O)cc2)c2ccccc21	-51.2418	43.4559
kpgt	COCCNC(=O)C1CC(c2cccc(OC)c2)=NO1	-21.5533	-28.3885
kpgt	CCC(C)NC(=O)C1CC(c2ccc(OC)cc2)=NO1	-23.2004	-29.2919
kpgt	O=C(CN(C(=O)CSc1nc2ccccc2o1)c1cccc(F)c1)NC1CCCCC1	84.4094	27.4693
kpgt	C[C@@H](C(=O)NCC1CC1)[C@H]1C[C@]1(C)[C@H](NC(=O)OCc1ccccc1)c1ccccc1	141.016	0.71951
kpgt	C[C@@H](C(=O)NCC1CC1)[C@@H]1C[C@@]1(C)[C@@H](NC(=O)OCc1ccccc1)c1ccccc1	97.2008	31.6314
kpgt	O=C(NC(=S)Nc1ccc(Oc2ccc(Cl)cc2)cc1)c1ccccc1	-9.52125	39.5239
kpgt	Cc1cccc(C2NC(=O)c3c(sc(C)c3C)N2)c1O	89.8976	-13.4873
kpgt	Cn1nc(C(F)(F)F)c(C(=O)Nc2ccc(F)cc2F)c1Sc1cccc(C(F)(F)F)c1	43.9576	12.0573
kpgt	Cn1nc(C(F)(F)F)c(C(=O)Nc2ccc(F)cc2F)c1Sc1ccc(C(F)(F)F)cc1	43.9679	12.0333
kpgt	COc1ccc(S(=O)(=O)N(CC(=O)N2CCCC2)Cc2ccccc2)cc1	82.8727	45.615
kpgt	O=c1c(CCc2ccccc2)nc2cnc(N3CCOCC3)nc2n1CCc1ccccc1	14.5047	47.7053
kpgt	O=C(COc1ccc(Cl)cc1)NCCC1=CCCCC1	-48.7176	24.4864
kpgt	CN1CCCC[C@@H]1CCN1CCCCC1	-92.0378	-11.2049
kpgt	C1CCN(CC[C@@H]2CCCCN2)CC1	-92.2446	-11.502
kpgt	FC(F)(F)c1nc2ccccc2nc1N/N=C/c1ccc(Cl)cc1	54.0068	-40.7389
kpgt	FC(F)(F)c1nc2ccccc2nc1N/N=C\c1ccccc1	54.0325	-40.6123
kpgt	COc1ccc(-c2cnnn2-c2ccc(NC(=O)c3ccco3)cc2)cc1OC	82.3785	-42.7852
kpgt	CC(C)C12CCC(C(=O)O)C(C1)C(=O)O2	-119.275	2.98356
kpgt	Cc1nn(-c2ccccc2)c(Cl)c1C(=O)Nc1c(C)n(C)n(-c2ccccc2)c1=O	-31.9334	22.4494
kpgt	Cc1cc(O)c(/C=N/Nc2ccc(Cl)cc2)c(=O)o1	12.288	4.65684
kpgt	Cc1cc(O)c(/C=N/Nc2cccc(Cl)c2)c(=O)o1	25.443	17.3459
kpgt	CC1=C(/C=C\C(C)=C\C=C/C(C)=C/C=C\C=C(C)\C=C/C=C(C)/C=C\C2=C(C)[C@@H](O)C(=O)CC2(C)C)C(C)(C)CC(=O)[C@@H]1O	-26.9083	29.2482
kpgt	N=c1ccn2c(n1)O[C@H]1[C@@H](OP(=O)(O)O)[C@H](CO)O[C@H]12	-117.435	-34.2551
kpgt	c1ccc2[nH]c(NC3=NCCC3)nc2c1	-99.0568	-46.558
kpgt	Cc1noc(C)c1-c1nccc(NC2CC2)n1	44.2503	-38.9133
kpgt	CCOC(=O)C1=C[C@@]2(CC)CCCN3CCc4c(n1c1ccccc41)[C@H]32	74.3756	35.6177
kpgt	CCC(C)(C(=O)NC1CCCC1)N(Cc1ccco1)C(=O)c1ccccn1	84.3442	32.1786
kpgt	CC(=O)Nc1ccc(NC(=O)CSc2nnc(-c3ccco3)n2Cc2ccco2)cc1	4.25582	32.6982
kpgt	CCCSc1nc(NCc2ccco2)c2c3c(sc2n1)COC(C)(C)C3	64.2754	11.1466
kpgt	O=c1[nH]c2cc(Cl)c(Cl)cc2[nH]c1=O	-54.6235	-31.617
kpgt	C[C@@H](NCc1cc(Br)cc2[nH]c(=O)c(=O)[nH]c12)P(=O)(O)O	-115.558	-11.5732
kpgt	N#Cc1cc2[nH]c(=O)c(=O)[nH]c2cc1[N+](=O)[O-]	-32.9236	-10.7521
kpgt	CCN1C(=O)C(CC(=O)Nc2ccc(OC)cc2)N(Cc2cccs2)C1=S	63.1117	29.9307
kpgt	CCCCc1n[nH]c2c1/C(=N/O)CC(c1ccccc1)C2	45.6354	10.7441
kpgt	COc1ccccc1Oc1ccc2c(c1)C(=O)N(c1ccc(C)cc1)C2=O	-54.5258	40.8844
kpgt	CC(=O)Oc1c(S(=O)(=O)c2ccc(C)cc2)c(C)nn1C(C)(C)C	53.1031	15.4051
kpgt	Cc1ccc(NC(=O)CCC(=O)NNC(=O)c2ccco2)cc1C	-16.065	3.47508
kpgt	Cc1c(Cl)cccc1NC(=O)CCC(=O)NNC(=O)c1ccco1	-15.9353	3.5609
kpgt	O=c1cnc2cnc(OCc3ccccc3)nc2n1CCc1ccccc1	-24.2065	78.4142
kpgt	CO[C@@H]1COC(=O)CCC[C@@H](C)[C@H](OC)COC(=O)CCC[C@H]1C	-24.3229	24.3591
kpgt	O=C(Nc1cnc2ccccc2c1)c1cccc(-n2cnnn2)c1	-18.2985	4.28118
kpgt	Cc1nc(Oc2ccc(Cl)cc2)c2oc3ccccc3c2n1	-10.468	40.4391
kpgt	COc1ccc(C[C@@H]2c3cc(OC)c(OC)cc3CC[N@+]2(C)CCC(=O)OCCCCCOC(=O)CC[N@@+]2(C)CCc3cc(OC)c(OC)cc3[C@H]2Cc2ccc(OC)c(OC)c2)cc1OC.O=S(=O)([O-])c1ccccc1.O=S(=O)([O-])c1ccccc1	103.967	-4.37323
kpgt	COc1ccc(NC(=O)[C@H](COCc2ccccc2)NC(=O)OC(C)(C)C)cc1	-49.8152	28.7304
kpgt	COC(=O)Cc1c(C)nc2nc(NCc3ccccc3OC)[nH]n2c1=O	1.16368	-2.47265
kpgt	COc1cc(COc2cc(N)c(Cl)cc2C(=O)CCC2CCN(CCNS(C)(=O)=O)CC2)cc(OC)c1	56.0115	38.0047
kpgt	Cc1sc2c(c1C)C(c1ccc(C(C)(C)C)cc1)=NCC(=O)N2CC(=O)Nc1nccs1	71.2156	10.2639
kpgt	COc1ccc(O[C@H]2C=C[C@@H](c3ccccc3)O[C@H]2COC(=O)CC/C(C)=N\O[C@@H](C)CN2CCCc3nc(C)c(C)cc32)cc1	115.436	9.96049
kpgt	O=C(O)[C@H]1[C@@H]2C=C[C@H](O2)[C@@H]1C(=O)Nc1ncccn1	-134.31	-27.591
kpgt	CCOc1cc(/C=C2\CCC/C(=C\c3cc(Cl)c(O)c(OCC)c3)C2=O)cc(Cl)c1O	-25.9749	28.3258
kpgt	Cc1nonc1NC(=O)OCCN1CCOC1=O	-20.8324	-13.0453
kpgt	Cc1cc(C)c2c(-n3cccc3)n[nH]c2n1	-29.6446	-2.69884
kpgt	Cc1ncc(CSc2ccccc2N)c(CO)c1O	-49.5318	6.04202
kpgt	CC1(CCC#N)N=C(SCCC#N)N(c2ccccc2)C1=O	-18.7785	16.7306
kpgt	COc1ccc(C(=O)N2CCC3(CC2)CN(c2ccc(-c4ccccc4)cc2)C3)cc1	53.7978	37.0344
kpgt	O=C(Nc1ccc2oc(=O)c(C(=O)O)cc2c1)Oc1ccccc1	-130.259	-7.01402
kpgt	O=C1CCC=C1[C@@H](O)CCc1ccccc1	-100.94	6.20266
kpgt	Cl.OC(c1ccccc1)(c1ccccc1)C1CCCN1	-94.5133	3.99557
kpgt	COC(=O)C1(C)C=C2C(=C(C)C(=O)C2C)CN1	-77.468	-20.3641
kpgt	CCCCCC1=C2CNC(C)(C(=O)OC)C=C2C(C)C1=O	49.0781	22.3287
kpgt	CCCCCC1=C2CNC(CCC)(C(=O)OC)C=C2C(C)C1=O	49.1115	22.5024
kpgt	COC(=O)C1(CC(C)C)C=C2C(=C(C)C(=O)C2C)CN1	-77.5038	-20.5758
kpgt	Cc1noc(C)c1C(=O)N1CCC2(CCCN(C(=O)Nc3cccc(C#N)c3)C2)CC1	-3.08042	10.7113
kpgt	Cc1noc(C)c1C(=O)N1CCC2(CCCN(C(=O)Nc3ccccc3)C2)CC1	-3.09694	10.7993
kpgt	COCC(=O)N1CCC2(CC1)CN(c1ccncc1)C2	-91.0374	-36.4803
kpgt	COC(=O)N1CCC2(CC1)CN(c1ccncc1)C2	-2.80939	-46.4889
kpgt	CC(=O)N1CCC2(CC1)CN(c1ccncc1)C2	-91.1735	-36.4437
kpgt	CS(=O)(=O)N1CCC2(CC1)CN(c1ccncc1)C2	-91.4205	-36.404
kpgt	CC(C)=C[C@H]1[C@@H](COC(=O)c2cc3c(cc2Cl)OCO3)C1(C)C	68.1969	-41.9663
kpgt	COc1ccc(O[C@H]2C=C[C@@H](c3ccccc3)O[C@H]2COC(=O)NCc2cccc3ccccc23)cc1	1.3013	18.9934
kpgt	Cc1ccn2cc(CSc3ccccc3N)nc2c1	45.9047	-31.518
kpgt	O=C(O)c1c2c(c(O)c3c1CN(C1CCCCC1)CO3)OCN(C1CCCCC1)C2	-87.7229	36.3969
kpgt	COC(=O)[C@@]1(Cc2ccccc2)[C@H]2c3cc(C(=O)N(C)C)n(CCN4CNCC4=O)c3C[C@H]2CN1C(=O)c1ccccc1	118.148	30.4824
kpgt	COC(=O)[C@@]1(Cc2ccc(OC)cc2)[C@H]2c3cc(C(=O)N(C)C)n(CCN4CNCC4=O)c3C[C@H]2CN1C(=O)c1ccccc1	125.877	26.1559
kpgt	CCOC(=O)CSc1cc(C(F)(F)F)nc(-c2ccccn2)n1	-50.5801	-34.7326
kpgt	COC(=O)CSc1cc(C(F)(F)F)nc(-c2ccccn2)n1	-50.6163	-34.7582
kpgt	O=C(O)CSc1cc(C(F)(F)F)nc(-c2ccccn2)n1	-125.45	-15.7922
kpgt	CC(C)Nc1cc(C(F)(F)F)nc(-c2ccccn2)n1	-50.8992	-34.5891
kpgt	CC(C)(C)n1ncc2c(=O)n(CC(=O)NCc3ccccc3Cl)cnc21	-34.5441	59.128
kpgt	Cc1[nH]c2ccccc2c1-c1cc(-c2cc(-c3c(C)[nH]c4ccccc34)nc(N)n2)nc(N)n1	-66.6779	35.3311
kpgt	c1ccc(-c2nc(-c3cccs3)[nH]c2-c2ccccc2)cc1	51.8768	-4.09429
kpgt	Cc1ccsc1-c1nc(-c2ccccc2)c(-c2ccccc2)[nH]1	51.9442	-4.03954
kpgt	Cn1c(=O)cc(OCC(=O)NCc2cccnc2)c2ccccc21	100.995	-27.6198
kpgt	CCn1c(-c2ccoc2C)n[nH]c1=S	-21.1951	-1.48249
kpgt	CC(C)(N)C(=O)N[C@@H]1C(=O)N2[C@@H]1SC(C)(C)[C@H]2C(=O)O	-112.925	10.3896
kpgt	C1CCNCC1.O=c1[nH]cnc2[nH]cc(CN3CCCCC3)c12	-82.331	-21.2807
kpgt	O=C1[C@H]2CC[C@H]3/C(=N\OCc4ccccc4)C[C@@H](O)[C@@H](O)[C@@H]3[C@@H]2C(=O)N1Cc1ccc2c(c1)OCO2	120.682	-9.48433
kpgt	O=C1[C@H]2CC[C@@H]3/C(=N\OCc4ccccc4)C[C@@H](O)[C@@H](O)[C@@H]3[C@@H]2C(=O)N1Cc1ccc2c(c1)OCO2	120.779	-9.32779
kpgt	C/C(CCN1CCCc2nc(C)c(C)cc21)=N\O[C@@H](C)CN1CCCCc2nc(C)c(C)cc21	114.118	11.9822
kpgt	Cc1cccc(N2CCN(c3ccc(NC(=O)/C=C(/C(=O)O)c4ccccc4)cc3)CC2)c1	-9.27039	8.67215
kpgt	CC(C)CN1CC2(CCN(C(=O)c3csnn3)CC2)C1	-95.7343	-38.4283
kpgt	COc1ccc(Oc2ncc3nc(-c4cn(C)c5ccccc45)c(=O)n(C4CC4)c3n2)cc1	133.574	-1.09905
kpgt	Cn1cc(-c2nc3cnc(Oc4cccc(Cl)c4)nc3n(C3CC3)c2=O)c2ccccc21	-23.4267	76.3763
kpgt	COc1cccc([C@H](O)Cn2cc(-c3ccc(CON=C(C)C)cc3)nn2)c1	-5.52076	16.3822
kpgt	CCOC(=O)N1CCN(S(=O)(=O)c2ccc3[nH]cc(C(=O)O)c(=O)c3c2)CC1	-110.401	-20.8559
kpgt	CN1CCN(S(=O)(=O)c2ccc3[nH]cc(C(=O)O)c(=O)c3c2)CC1	-110.441	-20.8973
kpgt	Cc1noc(C)c1C(=O)N1CCC[C@@]2(CCN(Cc3ccccc3)C2)C1	91.3989	57.6807
kpgt	COc1ccccc1CN1CC[C@@]2(CCCN(C(=O)c3c(C)noc3C)C2)C1	96.3629	63.2895
kpgt	CCc1noc(C)c1C(=O)Nc1nc(-c2cc(C)ccc2C)c(C)s1	33.8882	3.96943
kpgt	Nc1nc(N)[n+]([O-])c(N)c1NCO	-101.55	-13.217
kpgt	CC1(C)CC2(CC(C)(C(=O)CSc3nc4ccccc4s3)OC2=O)C(=O)O1	59.3149	-14.2593
kpgt	S=c1[nH]nc(CCc2ccccc2)n1Cc1ccccc1	56.0772	12.7864
kpgt	N=C1/C(=C\c2ccc(SCc3ccco3)o2)C(=O)N=C2SC=NN12	59.7827	-11.372
kpgt	COc1cccc(C(=O)NC2CC3CCCC(C2)N3CC(=O)Nc2ccccc2)c1.Cl	-33.2312	-55.9845
kpgt	CCOc1ccc(C(C)=O)cc1N1C(=O)C2C(C1=O)C1C=CC2C12CC2	-23.0056	21.6302
kpgt	Cc1ccc(/C=C/C(=O)N2CC(C)CC(C)C2)o1	-11.9216	-18.8412
kpgt	CC(C)=NOCc1ccc(-c2cn([C@@H]3COC[C@@H]3O)nn2)cc1	-118.55	-30.8942
kpgt	Cc1cc(NC(=O)c2ccc(S(=O)(=O)N(C)C)cc2)n(-c2ccccn2)n1	-28.0191	11.3646
kpgt	CC(=O)NC1=C(OS(=O)(=O)c2ccc(C)cc2)CN(C)C1=O	-60.5092	-8.09767
kpgt	O=C(CC(=O)NC1CCCCC1)N/N=C/c1ccc(Cl)cc1	-23.4462	19.1552
kpgt	COCc1nnc(NC(=O)CCN2C(=O)c3ccccc3C2=O)s1	-60.6474	-57.8647
kpgt	O=C(Cc1ccccc1[N+](=O)[O-])NCCSCc1c(F)cccc1Cl	42.2717	-5.94737
kpgt	CCCCCCC[n+]1ccc(-c2cc[n+](CCCCCCC)cc2)cc1	-83.3935	12.3888
kpgt	O=C(Nc1cccc(C(F)(F)F)c1)C1CCCN(S(=O)(=O)c2cnc[nH]2)C1	86.1848	-13.7139
kpgt	O=C(Nc1ccc(Cl)c(C(F)(F)F)c1)C1CCCN(S(=O)(=O)c2cnc[nH]2)C1	86.1386	-13.6627
kpgt	Cc1cn([C@@H]2C[C@H](N=[N+]=N)[C@H](CO)O2)c(=O)[nH]c1=O	-116.17	-35.0686
kpgt	O=c1[nH]c(=O)n([C@@H]2C[C@H](O)[C@H](CO)O2)cc1C(F)(F)F	-118.431	-35.6067
kpgt	Cc1cn([C@H]2C[C@H](O)[C@@H](COC(N)=O)O2)c(=O)[nH]c1=O	-116.398	-35.1991
kpgt	C[C@@H]1O[C@@H](n2cc(F)c(=O)[nH]c2=O)[C@H](O)[C@@H]1O	-118.374	-35.5607
kpgt	O=c1[nH]c(=O)n([C@@H]2C[C@H](O)[C@H](CO)O2)cc1I	-118.347	-35.5901
kpgt	O=[N+]([O-])c1ccc(O[C@H]2O[C@@H](CO)[C@@H](O)[C@@H](O)[C@@H]2F)c([N+](=O)[O-])c1	-111.456	-26.0608
kpgt	C[C@]12CC[C@H]3c4ccc(OCC(=O)O)cc4CC[C@@H]3[C@H]1CCC2=O	-116.819	12.408
kpgt	C[C@@]12CC[C@@H]3c4ccc(OP(=O)(O)O)cc4CC[C@@H]3[C@H]1CCC2=O	-81.4657	21.9865
kpgt	C[C@@]12CC[C@@H]3c4ccc(OS(=O)(=O)O)cc4CC[C@H]3[C@H]1CCC2=O	-81.5116	21.9864
kpgt	C[C@]12CC[C@H]3c4ccc(O)cc4CC[C@@H]3[C@@H]1CCC2=O	-23.6634	29.063
kpgt	Cn1cccc1C(=O)N1CCC2(CCN(C(=O)Nc3cccc(C#N)c3)CC2)CC1	2.35267	-41.2344
kpgt	Cn1cccc1C(=O)N1CCC2(CCN(C(=O)Nc3cccc(F)c3)CC2)CC1	1.2732	-40.4898
kpgt	CC1(C)CC(Nc2ccc(Nc3ccccc3)cc2)CC(C)(C)N1	-35.0453	-36.4908
kpgt	Cc1ccccc1-c1nc(CS(=O)CC(=O)NCCN2CCN(Cc3ccccc3)CC2)c(C)o1	107.344	16.5599
kpgt	Cc1ccccc1OCCNC(=O)c1ccccc1Sc1ccccc1C#N	82.9109	-3.7407
kpgt	CCN1C(=O)CC(N2CCN(CC(=O)NC(C)C)CC2)C1=O	-72.243	-20.6781
kpgt	COc1ccc(C(O)c2nccn2Cc2ccccc2)cc1	-36.1527	-8.08444
kpgt	Cc1ccc(CN2C(=O)CCC2C(=O)NCc2cccnc2)cc1	101.835	-28.1996
kpgt	COCCn1c(=O)c(-c2cccs2)nc2cnc(N3CCNCC3)nc21	125.956	9.70297
kpgt	COc1cccc(Cn2c(=O)c(C)nc3cnc(OCc4ccccc4)nc32)c1	133.822	3.53807
kpgt	O=c1cnc2cnc(OCc3ccccc3)nc2n1Cc1ccc(F)cc1	26.038	30.0423
kpgt	COc1cccc(Cn2c(=O)cnc3cnc(OCc4ccccc4)nc32)c1	133.984	3.15534
kpgt	Clc1ccc2c(c1)C1=C(C(c3ccncc3)O2)C(c2ccc(Br)cc2)n2ncnc2N1	13.9406	19.0173
kpgt	O=C(NCc1cccc2ccccc12)[C@H]1C[C@@H]1[C@H](NP(=O)(c1ccccc1)c1ccccc1)c1ccccc1	93.3852	38.5098
kpgt	CC#CCOC(=O)C1=CCCN(C)C1.Cc1ccc(S(=O)(=O)O)cc1	-94.5611	21.1513
kpgt	C#CCOC(=O)C1=CCCN(C)C1.Cc1ccc(S(=O)(=O)O)cc1	-94.5869	21.1467
kpgt	CC(C)c1ccc(-c2nnn(CCC(=O)O)n2)cc1	-113.584	-7.86148
kpgt	Nc1cc(-c2nn[nH]n2)ccc1F	-33.0745	-9.59644
kpgt	C[C@](N)(C(=O)O)c1ccc(-c2nn[nH]n2)cc1	-116.518	-14.1573
kpgt	c1cncc(-c2nc(NCc3cccs3)c3ccccc3n2)c1	116.673	-50.9937
kpgt	C/C(=N/NC(=O)c1cccs1)c1ccc(NC(=O)COc2ccc(Cl)cc2Cl)cc1	5.89516	24.9034
kpgt	O=C(O)[C@H](/C=C\c1ccccc1)c1ccccc1	-124.815	-6.95752
kpgt	CCOc1ccccc1O[C@@H](c1ccccc1)[C@@H]1CNCCO1	50.7679	23.6062
kpgt	O=C(C[C@@H]1C=Cc2ccccc2N1C(=O)c1ccccc1)c1ccccc1	67.8331	22.8535
kpgt	CCN(CC)C(=O)CSc1nc2ccc(NC(=O)CSc3nnc(COc4ccccc4C)n3C)cc2s1	6.4645	4.04617
kpgt	CO[C@H]1COC(=O)C/C=C\[C@@H](C)COC(=O)[C@@H](C)NC(=O)C/C=C\[C@@H]1C	-64.3637	1.88698
kpgt	CO[C@H]1COC(=O)C/C=C\[C@H](C)COC(=O)[C@@H](C)NC(=O)C/C=C\[C@@H]1C	-64.59	1.73176
kpgt	CO[C@@H]1COC(=O)C/C=C\[C@H](C)COC(=O)[C@H](C)NC(=O)C/C=C\[C@H]1C	-64.7966	1.60789
kpgt	O=C(NC1CCCC1)c1cnn2c(C(F)(F)F)cc(-c3ccco3)nc12	48.1108	14.318
kpgt	OCCOCCN1CCN([C@@H](c2ccccc2)c2ccc(Cl)cc2)CC1	-93.503	16.9054
kpgt	C=CCN1C[C@H](C)N([C@H](c2ccc(C(=O)N(CC)CC)cc2)c2cccc(OC)c2)C[C@H]1C	86.055	4.52341
kpgt	O=C(O)COCCN1CCN([C@@H](c2ccccc2)c2ccc(Cl)cc2)CC1	-93.5188	16.9348
kpgt	C=CCN1C[C@H](C)N([C@H](c2ccc(C(=O)N(CC)CC)cc2)c2cccc(O)c2)C[C@H]1C	86.0458	4.51613
kpgt	CN1CCN([C@@H](c2ccccc2)c2ccc(Cl)cc2)CC1	-78.4169	-13.3164
kpgt	CN1CCN(C(c2ccccc2)c2ccccc2)CC1	-79.0149	-13.7086
kpgt	Nc1[nH]c(=O)ncc1F	-58.8712	-21.1021
kpgt	Nc1cc(C(=O)O)[nH]c(=O)n1	-130.186	-28.5676
kpgt	Clc1ccc2c(NCCNC3CCCCC3)ccnc2c1	-33.8932	-50.4805
kpgt	O=C(O)CCCC[C@H]1SC[C@H]2NC(=O)N[C@@H]21	-139.005	2.16551
kpgt	C[C@@H](CCC[C@@H]1SC[C@H]2NC(=O)N[C@@H]21)C(=O)O	-138.985	2.20701
kpgt	Cc1ccc(C(=O)N/N=C/c2cc(C)n(-c3ccc(Br)cc3)c2C)cc1[N+](=O)[O-]	-5.59563	37.1768
kpgt	CCOc1cc2[nH]c(=O)n(CCCC(=O)NCc3ccc(OC)cc3)c(=O)c2cc1OCC	114.584	-0.503097
kpgt	CCS(=O)(=O)N1CCC(C(=O)NCCN2CCN(Cc3ccccc3)CC2)CC1	-23.9774	-43.5875
kpgt	Cc1ccc(N=Nc2c(O)c3ccccc3[nH]c2=O)c(S(=O)(=O)N(C)C)c1	-48.611	8.56684
kpgt	CN(C)CCCN1c2ccccc2Sc2cnccc21	36.446	-25.8427
kpgt	CCn1c(-c2nonc2NC(=O)c2ccccc2)nc2ccccc21	44.0856	-24.683
kpgt	CC1(C)SC(=S)N(Cc2ccc3c(c2)OCO3)C1N(O)C(=O)NC1CCCCC1	119.381	-4.10052
kpgt	COc1cccc(/C=N/NC(=O)CO/N=C(\C)c2cccs2)c1OC	73.1816	-26.2352
kpgt	Cc1c(C)n(C)c2ccc(C(=O)Nc3cccc4ccccc34)cc12	28.3353	5.4576
kpgt	CC(=O)N(CC(O)CN(C(C)=O)c1c(I)c(C(=O)NC[C@@H](O)CO)c(I)c(C(=O)NC[C@@H](O)CO)c1I)c1c(I)c(C(=O)NC[C@@H](O)CO)c(I)c(C(=O)NC[C@@H](O)CO)c1I	-86.2431	29.0809
kpgt	Cc1noc(C)c1C(=O)N1CCC[C@@]2(CCN(C(=O)NC(C)C)C2)C1	-74.7801	-27.8685
kpgt	Cc1ccc(CNC(=O)[C@H](C)[C@@H]2C[C@@]2(C)[C@@H](NC(=O)OCc2ccccc2)c2ccccc2)o1	140.236	1.50158
kpgt	Cc1ccc(CNC(=O)[C@H](C)[C@H]2C[C@]2(C)[C@H](NC(=O)OCc2ccccc2)c2ccccc2)o1	141.177	1.46649
kpgt	COc1cc(OC)cc(C(=O)NCC(=O)OC2CCOC2=O)c1	24.1658	-15.4004
kpgt	CCN(CC)S(=O)(=O)c1ccc2c(c1)nc(SCC(=O)N1CCOCC1)n2-c1ccccc1OC	67.9755	11.7415
kpgt	CC(=C/c1ccccc1)/C=N/n1cnnc1	48.9165	-39.6089
kpgt	O=C(O)[C@@H]1[C@H](C(=O)O)[C@]2(Cl)C(Cl)=C(Cl)[C@@]1(Cl)C2(Cl)Cl	-120.55	12.6105
kpgt	CCCc1cc(=O)oc2cc(OCc3nn[nH]n3)ccc12	-49.7397	-15.4967
kpgt	O=C(c1csnn1)N1CCC[C@@]2(CCN(c3ncccn3)C2)C1	85.6432	51.6583
kpgt	N[C@H]1C[C@H]1c1ccccc1	-18.8458	-43.3763
kpgt	Cc1ccc(C2CC2C(=O)NN)cc1	22.2934	-21.5155
kpgt	[Cu].[O-]/N=C1/C(=[OH+])Nc2ccccc21.[O-]Nc1c(O)[nH]c2ccccc12	-57.5603	1.8747
kpgt	CCOC(=O)CSc1n[nH]c(NC(=O)c2cccc(C(F)(F)F)c2)n1	-0.301825	1.61087
kpgt	COc1ccc(C(=O)N2CCC3(CC2)CN(c2ccccc2)C3)cc1	-5.80391	-39.2924
kpgt	Cc1cc(C(=O)CSc2nnc(-c3ccc(Cl)cc3)n2C)c(C)n1CC1CCCO1	95.9224	3.90826
kpgt	Clc1ccccc1-c1nccc(NCCN2CCOCC2)n1	49.4043	-59.3536
kpgt	Cc1ccccc1-c1nccc(NCCN2CCOCC2)n1	49.4305	-59.3677
kpgt	FC(F)(F)c1ccccc1-c1nccc(NCCN2CCOCC2)n1	49.3568	-59.3077
kpgt	O=C(CCNC(=O)Cn1cnc2ccccc2c1=O)NCC1COc2ccccc2O1	3.2911	16.5566
kpgt	COc1cc(NC(=S)NC(=O)c2c(OC)cccc2OC)ccc1NC(=O)c1cccs1	36.7323	0.75925
kpgt	COc1ccc(Oc2ncc3nc(-c4cccc(C#N)c4)c(=O)n(Cc4cccc(OC)c4)c3n2)cc1	29.2615	40.5943
kpgt	CSc1nc2c(c(C(F)(F)F)n1)CC(C)CC2	-36.2859	15.4184
kpgt	O=C(c1ccco1)N1CCC2(CC1)CCN(c1ccncc1)CC2	-0.433403	-46.0542
kpgt	COc1ccccc1CNC(=O)CSc1nc2nc(C)cc(C)n2n1	96.5484	-9.80787
kpgt	CCOc1ccc(-n2c(N)c(C(=O)NCC3CCCO3)sc2=S)cc1	8.20122	-8.5541
kpgt	Cc1ccc(-n2nnnc2Sc2nc([N+](=O)[O-])nn2C)cc1C	95.4601	-17.3245
kpgt	CC(C)OC(=O)c1cc2c(ccn2C)n1CC(=O)N1CCC(Cc2ccccc2)CC1	72.3411	33.211
kpgt	CC(C)CC(=O)Nc1ccccc1-c1nnn(CC(=O)N2CCc3ccccc3C2)n1	3.87551	10.6822
kpgt	Cc1cc(C)c(C#N)c(SCc2cc3c(cc2Cl)OCO3)n1	70.432	-44.4779
kpgt	COCC(=O)N1CCC2(CCCN(C(=O)Nc3cccc(F)c3)C2)CC1	-5.29361	-21.9777
kpgt	COC(=O)N1CCC2(CCCN(C(=O)Nc3ccccc3)C2)CC1	-7.87853	-23.2955
kpgt	COc1ccc(NC(=O)N2CCCC3(CCN(S(C)(=O)=O)CC3)C2)cc1	85.145	54.0107
kpgt	CC(=O)N1CCC2(CCCN(C(=O)Nc3cccc(C#N)c3)C2)CC1	-5.25682	-21.2911
kpgt	O=C(Nc1cccc(F)c1)N1CCCC2(CCNCC2)C1	86.1325	52.8239
kpgt	COc1ccc(NC(=O)N2CCCC3(CCN(C(C)=O)CC3)C2)cc1	-3.08666	-22.3405
kpgt	CS(=O)(=O)N1CCC2(CCCN(C(=O)Nc3ccccc3)C2)CC1	-7.1852	-21.7161
kpgt	COCC(=O)N1CCC2(CCCN(C(=O)Nc3ccccc3)C2)CC1	-7.86984	-23.3537
kpgt	COc1ccc(NC(=O)N2CCCC3(CCNCC3)C2)cc1	85.1239	54.0008
kpgt	COCC(=O)N1CCC2(CCCN(C(=O)Nc3cccc(C#N)c3)C2)CC1	-5.17739	-21.5482
kpgt	O=C(c1ccco1)N1CCC[C@@]2(CCN(c3ccccc3)C2)C1	102.125	56.1229
kpgt	COc1ccc2nc(NCN3C(=O)c4ccccc4C3=O)sc2c1	-1.40365	16.0672
kpgt	CCN(CC)C(=O)Cn1cc(/C=C(\C#N)C(=O)N2CCN(c3ccccc3)CC2)c2ccccc21	109.61	20.4319
kpgt	O=C(Nc1cccc(F)c1)N1CCCC2(CCN(C(=O)c3cccc(F)c3)CC2)C1	90.3842	55.239
kpgt	COc1ccc(C(=O)N2CCC3(CCCN(C(=O)Nc4cccc(C#N)c4)C3)CC2)cc1	98.3384	61.176
kpgt	O=C(Nc1ccccc1)N1CCCC2(CCN(C(=O)c3cc(C(F)(F)F)cc(C(F)(F)F)c3)CC2)C1	95.1568	55.189
kpgt	N#Cc1cccc(NC(=O)N2CCCC3(CCN(C(=O)c4cccc(F)c4)CC3)C2)c1	97.3155	55.2036
kpgt	COc1ccc(NC(=O)N2CCCC3(CCN(C(=O)c4ccc(OC)cc4)CC3)C2)cc1	94.7597	60.9223
kpgt	N#Cc1cccc(NC(=O)N2CCCC3(CCN(C(=O)c4cc(C(F)(F)F)cc(C(F)(F)F)c4)CC3)C2)c1	96.8569	55.4829
kpgt	O=C(Nc1cccc(F)c1)N1CCCC2(CCN(C(=O)c3cc(C(F)(F)F)cc(C(F)(F)F)c3)CC2)C1	95.428	55.2292
kpgt	COc1ccc(C(=O)N2CCC3(CCCN(C(=O)Nc4cccc(F)c4)C3)CC2)cc1	95.0282	60.5819
kpgt	Cc1ccc(NS(=O)(=O)c2ccccc2Cl)c2c1CC(C)(C)O2	78.9365	-5.2833
kpgt	Cc1ccc(-c2nc3ccccc3c(=O)n2-c2ncccc2C)cc1	-2.05161	36.9176
kpgt	Cc1ccc2nc(SCC(=O)c3ccc4c(c3)OCO4)[nH]c2c1	112.211	-12.1303
kpgt	CC(C)CN1CC2(CCN(S(=O)(=O)c3ccccc3)CC2)C1	-18.1145	-32.1063
kpgt	CC(C)NC(=O)N1CC2(CCN(S(=O)(=O)c3ccccc3)CC2)C1	-86.0491	-39.3023
kpgt	COCCCNC(=O)C1C2C=CC3(CN(Cc4ccc(C)cc4)C(=O)C13)O2	98.4205	21.8533
kpgt	CCCCNC(=O)C1C2C=CC3(CN(Cc4ccccc4Cl)C(=O)C13)O2	98.0474	22.231
kpgt	Cc1nc(-c2ccccc2)c(Cc2ccccc2O)c(=O)[nH]1	-61.9835	29.3487
kpgt	Cc1ccc(C2CC(=O)C(C=NCCN3CCN(C(=O)Cc4ccccc4)CC3)=C(O)C2)cc1	55.1534	32.4298
kpgt	O=S(=O)(NCc1cn2ccsc2n1)c1ccc(Oc2ccccc2)cc1	80.4196	42.0432
kpgt	Cc1ccccc1OCC(=O)OC1CCN(C)CC1.Cl	-91.264	-4.82819
kpgt	CCOc1c(Cl)cc(C(=O)Nc2ccccc2-c2ccccc2)cc1Cl	55.1452	19.0404
kpgt	CN(C)c1nc(NCc2ccccc2)nc(N/N=C/c2ccc(Cl)cc2Cl)n1	53.5766	-41.7438
kpgt	CCOCc1cnc(C)nc1NCC(=O)c1c(C)[nH]c2ccccc12	0.34234	-6.49499
kpgt	CCn1c(C)[n+](CCCS(=O)(=O)[O-])c2cc(Cl)c(Cl)cc21	-67.4436	13.2689
kpgt	COCCNC(=S)NC1CC2CCCC(C1)N2Cc1cccs1	-34.9871	-55.7195
kpgt	COCCCNC(=S)NC1CC2CCCC(C1)N2Cc1cccs1	-34.9192	-55.6941
kpgt	Cc1cnn(-c2cc(N/N=C/c3ccccc3F)ncn2)c1	-24.8311	13.6687
kpgt	Cc1cnn(-c2cc(N/N=C/c3ccccc3Cl)ncn2)c1	-7.6441	35.1485
kpgt	Cc1cnn(-c2cc(N/N=C/c3ccccc3)ncn2)c1	-25.0107	13.3893
kpgt	C[NH+](C)CCOC(c1ccccc1)c1ccccc1.Cn1c2nc(Cl)nc-2c([O-])n(C)c1=O	-39.0777	-12.0424
kpgt	CC[C@@]1([N+](=O)[O-])C[C@H]2C=C[C@@H]1C2.CC[C@@]1([N+](=O)[O-])C[C@H]2C=C[C@@H]1C2	-33.6654	-28.6538
kpgt	COc1cc(C[C@H]2C(=O)OC[C@@H]2Cc2ccc(OC)c(OC)c2)ccc1O	102.626	-10.1404
kpgt	Cc1ccc(-c2csc(Cc3nc(-c4cc5ccccc5oc4=O)cs3)n2)cc1	52.4469	-1.86526
kpgt	COc1ccc2c(c1)C(c1ccc([N+](=O)[O-])cc1)=NNC(c1ccco1)=N2	31.8446	-15.7854
kpgt	S=C1NCN2CCN(CC2)CNC(=S)C(=S)NCN2CCN(CC2)CNC1=S	-38.935	-39.3854
kpgt	Nc1nc2ncc(CNc3ccc(C(=O)N[C@@H](CCC(=O)O)C(=O)O)cc3)nc2c(=O)[nH]1	-123.695	-23.4262
kpgt	CCOC(=O)N1CCN(S(=O)(=O)Cc2ccccc2)CC1	-16.0776	-18.3188
kpgt	N#Cc1c(-c2ccccc2)no[n+]1[O-]	46.7797	-38.9428
kpgt	Cl.OC(COc1ccc(OCC(O)CN2CCCCCC2)cc1)CN1CCCCCC1	-35.6701	-52.3934
kpgt	COCC(=O)N1CCC2(CCN(Cc3nccs3)CC2)CC1	-92.9104	-38.7528
kpgt	CS(=O)(=O)N1CCC2(CCN(Cc3nccs3)CC2)CC1	-92.6188	-38.1183
kpgt	c1csc(CN2CCC3(CCNCC3)CC2)n1	-92.4833	-38.946
kpgt	CC(=O)N1CCC2(CCN(Cc3nccs3)CC2)CC1	-92.8408	-38.605
kpgt	Cc1cc(NS(=O)(=O)c2ccc(N)cc2)no1	-97.5259	-56.7524
kpgt	COc1cc2c(C(=O)NCc3ccc(C)o3)cn(CC(C)C)c(=O)c2cc1OC	10.5326	13.4828
kpgt	CCCc1nnc(SCC(=O)N2CCCCC2C)n1CC1CCCO1	92.3961	1.20359
kpgt	CCCc1nnc(SCC(=O)N2CCCC(C)C2)n1CC1CCCO1	92.3768	1.21566
kpgt	CCCc1nnc(SCC(=O)N2CCCCC2)n1CC1CCCO1	92.3402	1.28354
kpgt	CC(C)OC(=O)CC12CN(C)CC(CC(=O)OC(C)C)(CN(C)C1)C2=O	-82.7806	-11.4381
kpgt	COC1=C[C@H]2C3=C([C@H]2C1=O)[C@H](NC(C)=O)CCc1cc(OC)c(OC)c(OC)c13	-31.8566	-38.1465
kpgt	O=C(O)c1ccc2c(c1)C(=O)N(C(Cc1ccc(O)cc1)C(=O)O)C2=O	-123.99	14.1849
kpgt	O=C(O)[C@H](Cc1ccc(O)c([N+](=O)[O-])c1)N1C(=O)c2ccccc2C1=O	-74.3991	23.1334
kpgt	O=C(O)[C@H](Cc1ccccc1)N1C(=O)c2ccccc2C1=O	-131.57	0.0486218
kpgt	CC(=O)[C@H]1CC[C@@H]2[C@]1(C)CC=C1[C@]23C=C[C@]2(C[C@H](O)CC[C@@]12C)[C@H](C(=O)O)[C@@H]3C(=O)O	-119.488	12.2843
kpgt	O=C(N/N=C\c1ccc(-c2ccccc2[N+](=O)[O-])o1)C1COc2cc3ccccc3cc2O1	92.0725	-18.1858
kpgt	Cc1cc([N+](=O)[O-])ccc1-c1ccc(C2Nc3ccccc3C(=O)N2O)o1	73.6616	-33.759
kpgt	COc1ccccc1-c1nccc(NC2CCNCC2)n1	-15.5174	-60.0392
kpgt	COc1cccc(-c2nccc(NC3CCNCC3)n2)c1	-14.2943	-61.0593
kpgt	O=C(NCCc1ccc(Cl)cc1)c1ncn[nH]1	-59.4354	-39.4865
kpgt	Cc1ccc(S(=O)(=O)N(C)c2cc(S(=O)(=O)N3CCC(C)CC3)c(C)cc2C)cc1	55.7873	16.5115
kpgt	CCOc1ccc(N2CC(=O)N(c3ccc(OCC)cc3)CC2=O)cc1	-82.9765	-29.4202
kpgt	Cn1cc([N+](=O)[O-])c(C(=O)Nc2ccc(Br)cn2)n1	-31.8933	12.3921
kpgt	CS(=O)(=O)N1CCC2(CC1)CN(Cc1ccccc1)C2	-93.3484	-34.8692
kpgt	CC(=O)N1CCC2(CC1)CN(Cc1ccccc1)C2	-94.8855	-30.2568
kpgt	CC(=O)N1CCC2(CC1)CN(Cc1ccc(C#N)cc1)C2	-95.052	-30.0805
kpgt	CS(=O)(=O)N1CCC2(CC1)CN(Cc1ccc(C#N)cc1)C2	-93.3499	-34.6681
kpgt	COCC(=O)N1CCC2(CC1)CN(Cc1ccc(C#N)cc1)C2	-93.1586	-30.3086
kpgt	COCC(=O)N1CCC2(CC1)CN(Cc1ccccc1OC)C2	-87.1763	-25.2845
kpgt	CS(=O)(=O)N1CCC2(CC1)CN(Cc1cc(C(F)(F)F)cc(C(F)(F)F)c1)C2	-0.935755	-34.7427
kpgt	FC(F)(F)c1cc(CN2CC3(CCNCC3)C2)cc(C(F)(F)F)c1	-0.244323	-34.7463
kpgt	CC(=O)N1CCC2(CC1)CN(Cc1cc(C(F)(F)F)cc(C(F)(F)F)c1)C2	-0.728868	-34.6103
kpgt	N#Cc1ccc(CN2CC3(CCNCC3)C2)cc1	-94.7613	-29.1816
kpgt	COc1ccccc1CN1CC2(CCN(S(C)(=O)=O)CC2)C1	-88.9216	-25.5796
kpgt	COCC(=O)N1CCC2(CC1)CN(Cc1cc(C(F)(F)F)cc(C(F)(F)F)c1)C2	0.0981267	-33.6439
kpgt	c1cncc(-c2cncnc2NCc2cccs2)c1	109.096	-41.8599
kpgt	Nc1nc(N2CCOCC2)cc(=O)[nH]1	-93.3457	-50.9049
kpgt	COc1ccc(/C=C/C(=O)Nc2nc(C)cc(C)n2)cc1OC	-31.5569	-2.34128
kpgt	CCOc1cc(/C=C(/C#N)c2nc3ccccc3[nH]2)ccc1OCc1ccc(C(=O)O)o1	-74.1851	28.2021
kpgt	COC(=O)c1ccc(COc2ccc(/C=C(\C#N)c3nc4ccccc4[nH]3)cc2OC)o1	107.911	-26.1505
kpgt	CC1CCCN(C/C=C/c2ccccc2[N+](=O)[O-])C1	-15.6932	-31.7157
kpgt	O=c1ccc2[nH]cc(C3=CCNCC3)c2[nH]1	-67.2225	-28.1697
kpgt	c1nc(N2CCNCC2)c2cc(-c3ccc4c(c3)OCO4)ccc2n1	105.86	-67.0715
kpgt	CN1CCN(c2ncnc3ccc(-c4ccc5c(c4)OCO5)cc23)CC1	105.792	-66.3408
kpgt	c1ccc([C@H](c2cccc3c2ccc2ccccc23)[C@H](c2ccccc2)c2cccc3c2ccc2ccccc23)cc1	-20.8653	44.2696
kpgt	CCN(CC)CCCNC(=O)/C(=C/c1ccc[nH]1)NC(=O)c1ccccc1	7.0662	-14.38
kpgt	CCN(CC)CCNC(=O)/C(=C/c1ccc[nH]1)NC(=O)c1ccccc1	-73.0405	-47.5476
kpgt	Cc1ccccc1OC1C(=O)N(Cc2ccc3c(c2)OCO3)C1c1sccc1C	118.669	-7.23963
kpgt	CCCOc1ccc(OC(=O)c2ccc(Br)o2)cc1	-49.8258	54.1109
kpgt	COc1ccc(C(C)=O)c(OC(=O)c2ccco2)c1	-100.787	-4.88614
kpgt	O=C1C2=CC[C@H]3C(=O)N(Cc4ccc5c(c4)OCO5)C(=O)[C@@H]3[C@@H]2[C@H](O)[C@@H]2O[C@H]12	120.398	-10.4166
kpgt	CCOC(=O)c1c(C)oc2c1c(C=NC1CCS(=O)(=O)C1)c(O)c1ccccc12	-23.3284	34.0852
kpgt	CC[C@H](NC(=O)c1c(C)c(-c2ccccc2)nc2ccccc12)c1ccccc1	65.5752	20.8312
kpgt	COC(=O)[C@H](NC(=O)c1cc(-c2ccccc2)nc2ccccc12)c1ccccc1	65.6486	20.8433
kpgt	Cc1ccc(S(=O)(=O)c2cc3ccccc3oc2=Nc2ccc3c(c2)OCO3)cc1	110.985	-12.1421
kpgt	Cn1c(C(=O)NCC2CCCO2)cc2c(=O)n3ccccc3nc21	-73.7681	-37.6681
kpgt	O=S(=O)(Nc1ccc2c(c1)OCCO2)c1cccc2cccnc12	85.3127	-16.2989
kpgt	N=C(N)SCc1ccc(Cl)c2ccccc12.O=[N+]([O-])c1c(O)c(Cl)cc(Cl)c1Cl	-84.4408	36.8268
kpgt	CN(C)C[C@@H](O)c1ccc(Cl)c2ccccc12.Cc1ccc(S(=O)(=O)O)cc1	-86.7615	39.7575
kpgt	N=C(N)SCc1ccc(Cl)c2ccccc12.O=[N+]([O-])c1ccc(O)c([N+](=O)[O-])c1	-84.4129	36.8318
kpgt	O=C(c1ccncc1)N1CCC2(CCCN(Cc3nccs3)C2)CC1	88.7403	62.3999
kpgt	C=CCN1C(=O)NC(=O)/C(=C/c2cccn2C)C1=O	-53.1732	-22.7724
kpgt	N/C(=N\OC(=O)Cc1ccc(Cl)cc1)c1cccnc1	35.3018	-18.0905
kpgt	O=C(O)[C@@H]1[C@H]2C(=O)C=C[C@H]([C@@H]1C(=O)O)N2Cc1ccccc1	-121.234	6.35983
kpgt	COc1cc2c(cc1OC)CN(C(=S)Nc1ccccc1)CC2	76.889	-20.8788
kpgt	CCCCCC[C@H]1C(=O)O[C@H](C)[C@H](NC(=O)c2cccc(NC=O)c2O)C(=O)O[C@@H](C)[C@H]1OC(=O)CC(C)C	61.6556	-18.2704
kpgt	O=C(c1ccncc1)N1CCC2(CCN(Cc3nccs3)CC2)CC1	1.40384	-49.0897
kpgt	COCCn1c(=O)c(CCc2ccccc2)nc2cnc(Nc3cccc(OC)c3)nc21	121.941	15.3286
kpgt	COCCn1c(=O)c(CCc2ccccc2)nc2cnc(Nc3ccccc3)nc21	118.796	17.7272
kpgt	COc1cccc(Nc2ncc3nc(CCc4ccccc4)c(=O)n(C)c3n2)c1	17.7476	44.1287
kpgt	CCC(CC)C(=O)Nc1cccc(/C(C)=N\NC(=O)c2ccc(C)s2)c1	34.2693	-13.9665
kpgt	CCC(=O)Nc1ccc(/C(C)=N\NC(=O)c2ccc(C)s2)cc1	34.3937	-14.0154
kpgt	Cc1ccc(C(=O)NN2CCOCC2)cc1	-77.9287	-31.4607
kpgt	COC(=O)c1cn[nH]c1NC(=S)Nc1ccccc1C	43.4008	-27.6062
kpgt	COc1ccccc1CN1CC2(CCN(S(=O)(=O)c3ccccc3)CC2)C1	54.6407	37.8348
kpgt	O=S(=O)(c1ccccc1)N1CCC2(CC1)CN(Cc1ccccc1)C2	4.2918	-35.476
kpgt	O=C(NCC1CCCO1)C(c1cccnc1)N(C(=O)Cc1cccs1)c1cccnc1	45.1765	36.3879
kpgt	Cc1ccc(C(=O)NC(=S)Nc2cccc3nsnc23)cc1	-9.25693	17.7507
kpgt	O=C(CN(CC1CCCO1)C(=O)CNS(=O)(=O)c1ccc(Cl)cc1)NCCc1ccccc1	85.6182	34.0023
kpgt	COC(=O)[C@H]1[C@H](OC)[C@@H](OC(=O)/C=C\c2cc(OC)c(OC)c(OC)c2)C[C@H]2CN3CCc4c([nH]c5cc(OC)ccc45)[C@@H]3C[C@H]21	-2.60417	-11.4732
kpgt	Cc1cc(C)nc([N-]S(=O)(=O)c2ccc(N)cc2)n1.[Na+]	-58.4102	-7.06661
kpgt	Cc1cccc(CN(C)CCc2ccccn2)c1	-11.2243	-15.5514
kpgt	CN(CCc1ccccn1)Cc1ccc(Cl)cc1Cl	47.5376	12.2128
kpgt	NS(=O)(=O)c1cccc2c1c([N+](=O)[O-])cc1[nH]c(=O)c(=O)[nH]c12	-57.97	3.29845
kpgt	O=C(Nc1ccc(Cl)cc1)Nc1nc(-c2sccc2Br)cs1	-12.0075	42.6562
kpgt	Cc1ccc(NC(=O)Nc2nc(-c3ccc(C)s3)cs2)cc1	-30.7855	53.6502
[truncated: 16,492 more rows]

## Sheet: Fig. 4a left panel
Fig. 4a left panel
t-SNE-0	t-SNE-1	label
50.2509	-4.65253	Before 2021
45.0601	-9.17561	Before 2021
51.1561	-10.5348	Before 2021
51.2039	-10.6185	Before 2021
49.5245	-6.66337	Before 2021
51.2037	-10.6188	Before 2021
51.157	-10.535	Before 2021
48.4078	-7.19817	Before 2021
49.83	-8.82846	Before 2021
48.4053	-7.19773	Before 2021
44.2094	-7.91229	Before 2021
48.9391	-7.29816	Before 2021
44.6449	-8.28881	Before 2021
49.3507	-9.26904	Before 2021
20.269	39.8221	Before 2021
20.2284	41.358	Before 2021
23.1332	36.6765	Before 2021
23.238	35.7329	Before 2021
17.5785	41.2037	Before 2021
25.2298	31.5761	Before 2021
25.313	30.4921	Before 2021
22.9922	32.0663	Before 2021
21.2005	39.6824	Before 2021
27.3475	33.0152	Before 2021
23.6564	31.346	Before 2021
23.9163	31.8559	Before 2021
46.2317	-5.48501	Before 2021
45.1309	-7.38679	Before 2021
54.6031	-10.0412	Before 2021
46.9907	-3.6893	Before 2021
23.557	31.9985	Before 2021
32.1628	35.2812	Before 2021
31.3881	34.7586	Before 2021
17.1957	41.463	Before 2021
21.2441	40.5763	Before 2021
22.3961	40.0674	Before 2021
31.0651	33.9562	Before 2021
25.4313	31.5486	Before 2021
21.2017	39.6819	Before 2021
22.6114	39.9167	Before 2021
23.8642	31.8869	Before 2021
45.3419	-5.72874	Before 2021
54.5849	-10.0476	Before 2021
54.9128	-9.88478	Before 2021
31.4742	34.797	Before 2021
30.4291	35.1606	Before 2021
-6.46201	-8.4863	Before 2021
34.8549	-54.8143	Before 2021
23.4508	42.2943	Before 2021
23.4604	42.2537	Before 2021
23.3402	42.9723	Before 2021
22.7696	42.3928	Before 2021
24.3819	42.0534	Before 2021
12.3967	-2.35304	Before 2021
-12.0738	-6.08729	Before 2021
-11.4199	-6.61128	Before 2021
-11.6317	-6.31884	Before 2021
-11.5149	-4.7931	Before 2021
-12.0773	-4.77154	Before 2021
4.96833	-2.6194	Before 2021
8.60538	-3.95442	Before 2021
8.26444	-5.28152	Before 2021
7.91674	-6.45954	Before 2021
8.65586	-6.56044	Before 2021
6.88745	-1.48904	Before 2021
6.999	-1.80806	Before 2021
7.79082	-3.21889	Before 2021
7.11752	-3.38109	Before 2021
7.13792	-4.61893	Before 2021
7.63067	-3.64818	Before 2021
7.63073	-3.64817	Before 2021
10.7311	-4.9542	Before 2021
0.14874	-34.6351	Before 2021
1.34225	-34.863	Before 2021
-18.1061	-30.2904	Before 2021
-2.71066	-32.3533	Before 2021
2.21901	-35.5628	Before 2021
-3.91531	-34.762	Before 2021
-2.81519	-36.3345	Before 2021
1.14555	-36.0736	Before 2021
1.66805	-36.1431	Before 2021
-4.85965	-34.7061	Before 2021
0.445327	-36.1599	Before 2021
-0.0804257	-36.7885	Before 2021
-3.946	-34.7279	Before 2021
-3.82914	-35.0798	Before 2021
1.36865	-36.3863	Before 2021
1.69911	-36.7371	Before 2021
1.93765	-35.5713	Before 2021
49.233	29.2155	Before 2021
48.7302	29.8725	Before 2021
49.5485	30.8041	Before 2021
48.6891	17.2737	Before 2021
55.6545	29.3364	Before 2021
47.1077	16.0603	Before 2021
49.1837	2.97935	Before 2021
51.4416	1.46364	Before 2021
50.7132	1.63606	Before 2021
51.2817	4.10988	Before 2021
50.3409	-1.01077	Before 2021
51.9434	2.91568	Before 2021
51.3223	4.14732	Before 2021
50.648	1.75673	Before 2021
49.5373	3.62895	Before 2021
49.0279	3.19588	Before 2021
49.3457	2.33026	Before 2021
52.4013	2.63856	Before 2021
-37.7644	-77.335	Before 2021
-4.72403	-87.3172	Before 2021
-36.4953	-75.7451	Before 2021
-36.4953	-75.7451	Before 2021
-3.08429	-87.0956	Before 2021
-3.08429	-87.0956	Before 2021
-3.08909	-85.3119	Before 2021
-36.8612	-76.2211	Before 2021
-3.07263	-87.0842	Before 2021
-4.7402	-87.3169	Before 2021
13.5964	-4.25532	Before 2021
11.4613	-2.48861	Before 2021
9.58179	9.64051	Before 2021
18.2621	-28.4046	After 2021
31.178	-26.7987	After 2021
20.668	-30.854	After 2021
30.0602	-28.316	After 2021
23.7849	-41.1983	After 2021
23.5681	-39.877	After 2021
31.5434	-28.1231	After 2021
33.0001	-27.6008	After 2021
26.1369	-40.8761	After 2021
31.3456	-26.9203	After 2021
29.9185	-28.6458	After 2021
32.8288	-26.6885	After 2021
18.4542	-29.7864	After 2021
16.769	-32.2828	After 2021
20.0312	-29.0967	After 2021
17.5897	-29.0948	After 2021
20.168	-27.9242	After 2021
18.097	-25.5728	After 2021
12.0464	40.8324	After 2021
18.4386	-31.386	After 2021
20.4022	-27.9992	After 2021
25.0221	-37.2629	After 2021
18.8233	-29.6287	After 2021
15.4711	-31.2545	After 2021
20.9766	-32.5915	After 2021
16.6035	-26.9015	After 2021
17.6183	-30.0721	After 2021
21.6503	-29.3502	After 2021
29.7869	-27.0148	After 2021
18.4473	-25.624	After 2021
19.12	-28.8781	After 2021
14.2163	-27.0714	After 2021
18.8474	-27.7696	After 2021
14.1374	-27.1002	After 2021
30.4911	-26.7947	After 2021
-1.55168	-4.49406	Before 2021
-1.611	-4.52844	Before 2021
6.98393	-38.8625	After 2021
8.53214	-39.3438	After 2021
8.63694	-39.3793	After 2021
21.9263	32.2756	After 2021
22.181	32.8219	After 2021
20.4487	31.5922	After 2021
20.3303	31.6698	After 2021
11.7778	41.1666	After 2021
14.3656	39.3373	After 2021
12.4708	37.3627	After 2021
11.5804	56.7989	After 2021
8.575	50.8372	After 2021
8.83037	54.5322	After 2021
14.6646	54.7484	After 2021
3.91106	58.8331	After 2021
6.70614	62.61	After 2021
11.7031	57.8154	After 2021
4.61131	57.2611	After 2021
6.33453	58.2575	After 2021
11.8699	52.1321	After 2021
-2.42388	58.7661	After 2021
-2.80986	59.4646	After 2021
-1.21382	41.6597	After 2021
-1.10991	41.2858	After 2021
-1.7191	32.8661	After 2021
2.51589	42.4426	After 2021
-1.2371	43.7032	After 2021
3.82015	43.8353	After 2021
4.34821	44.4267	After 2021
-5.55799	41.8838	After 2021
-1.62625	41.5147	After 2021
-1.87279	33.3313	After 2021
-5.78307	46.5615	After 2021
2.1754	48.0646	After 2021
-7.08758	47.6491	After 2021
-2.45198	38.5	After 2021
-2.96359	47.9759	After 2021
-1.88611	32.5406	After 2021
-7.55849	48.0091	After 2021
-1.97968	31.6598	After 2021
-1.05658	31.8085	After 2021
-2.43515	33.956	After 2021
-1.54739	32.9796	After 2021
-2.52319	38.464	After 2021
-6.56477	42.5688	After 2021
1.22343	37.9144	After 2021
-1.07277	38.7158	After 2021
-0.439527	40.5912	After 2021
-1.05464	38.7882	After 2021
-8.32309	48.9915	After 2021
-2.34098	48.1892	After 2021
12.3958	49.4736	After 2021
8.99851	57.4042	After 2021
9.48244	51.2441	After 2021
13.4506	53.5878	After 2021
-9.22829	46.5287	After 2021
-8.8733	47.3254	After 2021
8.01582	49.0731	After 2021
9.971	48.1966	After 2021
12.0368	52.1547	After 2021
13.9811	53.1007	After 2021
14.8291	52.1814	After 2021
14.7985	52.2088	After 2021
7.58974	53.762	After 2021
4.99459	57.8449	After 2021
5.95595	52.5904	After 2021
10.2445	50.1774	After 2021
6.05644	58.2966	After 2021
14.1406	58.8427	After 2021
13.014	54.3133	After 2021
2.91038	56.6481	After 2021
5.60098	59.9034	After 2021
6.60316	54.4984	After 2021
9.46784	53.1408	After 2021
6.23379	58.0909	After 2021
11.4118	56.8249	After 2021
6.99215	53.7518	After 2021
8.03586	52.4566	After 2021
9.83898	54.5987	After 2021
6.0797	59.0579	After 2021
-73.1309	-12.5374	Before 2021
-74.113	-11.9215	Before 2021
-40.6194	67.9242	After 2021
-39.9497	67.6505	After 2021
-20.6337	74.8424	After 2021
-0.97846	83.7483	After 2021
-9.67227	71.1509	After 2021
18.2497	91.9727	After 2021
-29.2318	78.0058	After 2021
-18.3636	76.428	After 2021
17.0791	87.491	After 2021
-27.2331	86.1778	After 2021
-20.7789	87.639	After 2021
-11.6883	86.1507	After 2021
13.5694	89.4815	After 2021
-19.913	83.4848	After 2021
-6.93225	77.9515	After 2021
-21.2315	82.2769	After 2021
13.6465	89.4485	After 2021
-20.7738	87.6382	After 2021
18.5648	92.4318	After 2021
-9.10437	68.5139	After 2021
18.0718	85.8755	After 2021
-2.80533	85.966	After 2021
-24.3891	77.7246	After 2021
-32.5958	78.8879	After 2021
-4.01494	87.4519	After 2021
-12.5334	80.9382	After 2021
18.0721	85.8761	After 2021
-34.4028	81.2582	After 2021
-4.02672	87.3224	After 2021
-11.7409	83.7374	After 2021
-11.5311	76.3989	After 2021
-9.76013	76.6889	After 2021
-8.7898	70.0579	After 2021
-38.5627	65.6701	After 2021
-38.8623	65.4804	After 2021
-29.1886	78.3544	After 2021
-28.7792	73.9179	After 2021
1.81046	13.99	After 2021
10.8561	17.1869	After 2021
7.96034	25.1185	After 2021
-31.8319	79.7718	After 2021
-10.7919	76.0974	After 2021
-8.14297	79.932	After 2021
-19.8926	83.9252	After 2021
4.27726	17.1032	After 2021
10.0788	11.1677	After 2021
3.30115	14.3157	After 2021
3.43519	14.3097	After 2021
11.3101	13.0266	After 2021
10.076	13.3222	After 2021
5.78654	15.0338	After 2021
6.37552	12.8955	After 2021
7.52631	13.9938	After 2021
-32.2967	79.5052	After 2021
-11.7059	82.1138	After 2021
17.3115	89.8568	After 2021
-16.9831	84.6934	After 2021
-17.7774	75.1621	After 2021
-6.76977	78.662	After 2021
-9.2403	78.8906	After 2021
-7.96929	82.8305	After 2021
3.41387	16.766	After 2021
0.846536	9.24685	After 2021
3.28107	16.7157	After 2021
2.56259	7.19412	After 2021
3.11843	6.77915	After 2021
0.0385702	9.63333	After 2021
0.463463	8.28091	After 2021
3.11873	6.77949	After 2021
2.80344	16.6255	After 2021
2.38179	9.41099	After 2021
-4.58068	11.0247	After 2021
-11.4835	6.95463	After 2021
-17.8431	75.1389	After 2021
16.8735	87.774	After 2021
18.072	85.8729	After 2021
-15.2613	79.9121	After 2021
-10.8337	6.8218	After 2021
-3.4897	12.2276	After 2021
-11.1242	14.8489	After 2021
-19.4446	14.5997	After 2021
-15.1565	7.85259	After 2021
0.30068	77.4124	After 2021
-9.07467	75.6053	After 2021
-29.2985	78.9248	After 2021
-27.3286	75.2675	After 2021
-3.83826	13.6339	After 2021
-9.11916	14.3624	After 2021
-9.19621	15.8958	After 2021
-0.898281	15.4321	After 2021
-9.00661	14.3474	After 2021
10.255	13.3063	After 2021
2.89475	15.2448	After 2021
-9.57479	71.6779	After 2021
0.95104	77.5223	After 2021
-8.63039	68.4286	After 2021
2.71396	77.5576	After 2021
-41.0759	66.8192	After 2021
-31.2879	80.4214	After 2021
-19.3347	81.3876	After 2021
-10.5097	75.5773	After 2021
-11.8932	86.8614	After 2021
-31.5908	82.5176	After 2021
-14.1694	14.999	After 2021
4.33294	13.3627	After 2021
1.17132	7.68763	After 2021
1.10794	5.87495	After 2021
4.31386	13.3592	After 2021
6.06711	23.7552	After 2021
6.7918	21.6777	After 2021
-21.5344	13.5443	After 2021
-13.467	72.4427	After 2021
-18.7256	80.7227	After 2021
-40.5516	67.9876	After 2021
-26.3868	74.847	After 2021
-26.1036	77.8735	After 2021
-32.854	82.2438	After 2021
-11.5405	6.21276	After 2021
-14.492	7.16634	After 2021
-8.21131	9.09134	After 2021
-19.9089	11.1015	After 2021
-19.1819	14.3714	After 2021
-11.4306	10.5007	After 2021
7.00398	21.4512	After 2021
-6.92784	78.5799	After 2021
-32.4222	81.8568	After 2021
18.2225	92.0452	After 2021
12.9308	86.4816	After 2021
-21.282	83.0504	After 2021
-33.129	76.394	After 2021
-4.50604	73.0538	After 2021
-11.7502	76.5738	After 2021
-6.00866	73.6289	After 2021
-10.3528	76.6375	After 2021
-11.7035	85.9972	After 2021
8.54503	15.3059	After 2021
8.71382	26.7929	After 2021
-15.3377	11.5256	After 2021
-14.1803	15.1693	After 2021
15.6691	88.6027	After 2021
-9.63936	68.1668	After 2021
-34.404	81.2583	After 2021
-13.334	80.774	After 2021
-9.18352	75.9398	After 2021
15.3238	87.7216	After 2021
-19.1797	83.1081	After 2021
-11.7755	72.2256	After 2021
-3.95522	87.3521	After 2021
6.78021	14.1895	After 2021
11.2082	13.0955	After 2021
7.46765	14.909	After 2021
7.11909	14.137	After 2021
9.78359	22.3405	After 2021
7.8704	23.2342	After 2021
-1.13074	7.34352	After 2021
-34.5324	78.7263	After 2021
1.04109	77.0359	After 2021
-27.0656	77.3494	After 2021
-19.8845	12.8588	After 2021
-11.0216	6.17304	After 2021
-2.25677	7.08517	After 2021
-11.7357	7.78215	After 2021
-2.62756	7.06726	After 2021
-19.0117	13.5413	After 2021
3.59735	14.4619	After 2021
2.19013	9.04914	After 2021
0.570982	8.45101	After 2021
16.9633	87.6385	After 2021
-18.398	76.3561	After 2021
-13.9692	80.4319	After 2021
-29.6188	78.8693	After 2021
-15.0492	79.9867	After 2021
18.4019	89.4406	After 2021
-26.3725	86.6707	After 2021
9.31853	26.1379	After 2021
-14.3062	13.925	After 2021
-0.505917	15.4806	After 2021
8.70648	26.5402	After 2021
7.24033	25.7912	After 2021
6.80942	18.6873	After 2021
10.7759	17.0315	After 2021
31.675	13.4176	After 2021
32.4888	17.0489	After 2021
23.6122	16.989	After 2021
23.9092	14.9507	After 2021
26.4582	18.5606	After 2021
31.9221	-2.30742	After 2021
31.9044	-2.27238	After 2021
36.6678	-1.11266	After 2021
30.6757	12.7232	After 2021
28.7959	13.4971	After 2021
24.441	10.5039	After 2021
30.7984	20.0372	After 2021
24.0996	-11.691	After 2021
18.5994	-13.5672	After 2021
28.1922	-13.1185	After 2021
25.0028	16.4043	After 2021
30.4423	19.2279	After 2021
30.0619	9.90303	After 2021
22.8668	14.3673	After 2021
23.0112	15.3651	After 2021
29.2167	17.0404	After 2021
24.3081	10.5391	After 2021
31.8166	21.0461	After 2021
24.9367	-12.3036	After 2021
22.0233	-9.40159	After 2021
22.3634	-8.99182	After 2021
21.3254	-14.3368	After 2021
22.3238	-12.5498	After 2021
24.6175	3.77201	After 2021
29.7124	-3.31031	After 2021
26.4438	-15.3107	After 2021
29.8914	10.1303	After 2021
18.639	-13.5707	After 2021
24.7812	0.779867	After 2021
22.4803	-12.6265	After 2021
22.6421	-9.26079	After 2021
25.1912	-1.30793	After 2021
30.2006	11.9392	After 2021
23.2746	6.20451	After 2021
25.0723	5.66201	After 2021
22.6711	13.817	After 2021
31.1339	20.2586	After 2021
23.7031	-14.5282	After 2021
26.2903	16.0513	After 2021
31.8494	-1.80713	After 2021
28.1596	8.40849	After 2021
23.2851	16.4331	After 2021
30.6521	14.5893	After 2021
31.7067	18.3952	After 2021
27.5473	-13.5477	After 2021
22.2592	-12.8504	After 2021
21.5073	-14.0813	After 2021
26.6834	-2.74733	After 2021
25.1912	-1.30816	After 2021
31.5704	-3.66956	After 2021
32.7871	16.5841	After 2021
31.8999	13.4332	After 2021
26.6366	-2.6951	After 2021
35.3347	-4.17917	After 2021
34.4951	-4.98422	After 2021
31.8382	18.7751	After 2021
29.5818	21.9858	After 2021
32.4299	16.8029	After 2021
36.938	1.20534	After 2021
21.2442	5.25827	After 2021
-26.8052	-21.4311	After 2021
-18.3727	-16.4217	After 2021
-23.462	-21.3204	After 2021
-14.758	-25.4384	After 2021
-28.9337	-26.943	After 2021
-26.1191	-20.5052	After 2021
-26.6584	-21.7915	After 2021
-19.5573	-20.3925	After 2021
-20.4249	-21.5437	After 2021
-17.7654	-19.7338	After 2021
-18.8003	-18.6895	After 2021
-24.2714	-21.0954	After 2021
-21.748	-17.8559	After 2021
-17.1497	-25.2939	After 2021
-19.0788	-23.4729	After 2021
-16.1588	-26.1927	After 2021
-15.7549	-25.999	After 2021
-21.8101	-29.9798	After 2021
-22.9261	-29.6975	After 2021
-20.9143	-29.148	After 2021
-26.276	-27.7998	After 2021
-28.4938	-27.9662	After 2021
-28.9394	-27.1639	After 2021
-16.9653	-63.7831	After 2021
-8.62258	-72.9188	After 2021
-29.0344	-29.2865	After 2021
-7.44679	-73.7539	After 2021
-17.9482	-19.6366	After 2021
-20.1269	-18.8497	After 2021
-21.4538	-21.5729	After 2021
-16.6157	-22.8562	After 2021
-19.5573	-20.3925	After 2021
-19.6408	-21.5874	After 2021
-18.9095	-16.5814	After 2021
-16.6703	-24.7725	After 2021
-14.9453	-23.2536	After 2021
-28.9468	-27.2179	After 2021
-16.9857	-62.8324	After 2021
-5.26319	-75.0645	After 2021
-17.6926	-63.399	After 2021
-16.444	-62.1475	After 2021
-8.62726	-72.9132	After 2021
-23.4792	-18.745	After 2021
-15.6574	-26.0907	After 2021
-21.442	-30.6034	After 2021
-29.7651	-29.0199	After 2021
-28.6369	-29.0836	After 2021
-43.6187	-71.9515	Before 2021
-31.0397	-72.8158	Before 2021
-47.5696	-54.5349	Before 2021
-26.4463	-56.1926	Before 2021
-1.93813	-77.9865	Before 2021
-2.0618	-81.79	Before 2021
-27.3074	-61.7163	Before 2021
-32.4317	-41.2874	Before 2021
-5.60122	-48.909	Before 2021
-42.8621	-36.9663	Before 2021
-41.1259	-37.405	Before 2021
6.54009	-81.4658	Before 2021
0.821188	-79.0511	Before 2021
2.679	-75.1832	Before 2021
6.27401	-71.3608	Before 2021
0.446125	-76.2053	Before 2021
-5.98663	-49.7372	Before 2021
-23.61	-67.7213	Before 2021
-43.1024	-49.9416	Before 2021
-39.215	-45.7263	Before 2021
-36.6075	-46.9166	Before 2021
-33.5872	-47.9014	Before 2021
-41.2909	-45.564	Before 2021
-28.8722	-60.6047	Before 2021
2.21128	-76.8533	Before 2021
-29.421	-52.3718	Before 2021
-40.4798	-43.7302	Before 2021
-30.1177	-61.6629	Before 2021
-31.7559	-41.9207	Before 2021
-41.4069	-44.88	Before 2021
0.147568	-78.8112	Before 2021
0.485289	-70.5227	Before 2021
-0.536921	-81.9252	Before 2021
-28.0971	-67.5382	Before 2021
-45.2046	-43.3549	Before 2021
-35.7136	-44.4885	Before 2021
-22.2563	-62.1771	Before 2021
-21.644	-64.368	Before 2021
-18.1793	-49.9492	Before 2021
-17.8576	-50.8668	Before 2021
-17.2531	-51.5281	Before 2021
-15.0945	-49.0022	Before 2021
-5.78721	-48.5491	Before 2021
2.2649	-68.7302	Before 2021
-31.0435	-55.4438	Before 2021
-43.7133	-52.3483	Before 2021
-44.9153	-44.3881	Before 2021
-34.3715	-48.8949	Before 2021
-43.7774	-36.3315	Before 2021
-42.6751	-36.7579	Before 2021
-32.303	-53.9798	Before 2021
-29.0144	-61.3668	Before 2021
-1.33571	-76.9604	Before 2021
5.77589	-79.1831	Before 2021
-0.0657799	-67.5624	Before 2021
0.625794	-70.482	Before 2021
3.82562	-73.3163	Before 2021
3.58907	-73.2625	Before 2021
2.65931	-70.0112	Before 2021
0.245494	-74.6104	Before 2021
0.941498	-75.5507	Before 2021
-23.3097	-56.6843	Before 2021
-38.4986	-59.176	Before 2021
6.24531	-80.4849	Before 2021
-39.6537	-41.2672	Before 2021
-0.754953	-82.121	Before 2021
0.123625	-76.5777	Before 2021
-0.181798	-76.2238	Before 2021
-41.9358	-35.0708	Before 2021
-29.237	-60.5046	Before 2021
-30.0941	-70.9828	Before 2021
-27.1146	-62.011	Before 2021
-28.2745	-62.3295	Before 2021
-34.8736	-48.0923	Before 2021
-38.4135	-44.2839	Before 2021
-34.5021	-59.6325	Before 2021
-36.562	-63.7238	Before 2021
-37.4288	-59.6654	Before 2021
-25.4469	-55.8131	Before 2021
-13.3766	-43.886	Before 2021
-13.3769	-43.887	Before 2021
-13.7195	-45.4542	Before 2021
-13.7192	-45.4536	Before 2021
-36.6226	-70.3744	Before 2021
-36.6232	-70.3747	Before 2021
-48.7493	-56.2011	Before 2021
-48.7493	-56.2009	Before 2021
-48.248	-55.988	Before 2021
1.6897	-78.8709	Before 2021
-34.4684	-72.1765	Before 2021
-38.5189	-56.3239	Before 2021
-43.2536	-63.1938	Before 2021
-38.387	-56.3818	Before 2021
-44.6751	-49.2467	Before 2021
-41.9026	-69.0838	Before 2021
-43.7072	-61.094	Before 2021
-34.6906	-55.7936	Before 2021
-21.7666	-45.3948	Before 2021
-18.856	-71.7849	Before 2021
-18.9513	-71.5256	Before 2021
-43.684	-60.7571	Before 2021
-37.0103	-69.9002	Before 2021
-2.00696	-81.7744	Before 2021
-45.757	-43.4909	Before 2021
-44.8916	-47.409	Before 2021
-2.35889	-75.4945	Before 2021
-27.0978	-66.5079	Before 2021
-21.8711	-57.3946	Before 2021
-38.5069	-61.9399	Before 2021
-17.9657	-49.8785	Before 2021
-17.0875	-47.8199	Before 2021
-15.6717	-47.0014	Before 2021
-17.9073	-47.0525	Before 2021
-15.1133	-49.1908	Before 2021
-27.19	-64.9661	Before 2021
-21.5245	-57.2644	Before 2021
-40.0039	-58.2568	Before 2021
-32.1706	-64.822	Before 2021
-24.0684	-68.7687	Before 2021
-28.7887	-70.2311	Before 2021
-30.8784	-71.1017	Before 2021
-29.0785	-70.2975	Before 2021
-36.8003	-62.9364	Before 2021
-38.3438	-61.801	Before 2021
-15.2261	-51.13	Before 2021
-1.52475	-82.2242	Before 2021
-36.8505	-65.4981	Before 2021
-37.7638	-65.5443	Before 2021
-50.2016	-64.6052	Before 2021
-37.9203	-59.4677	Before 2021
-45.2886	-71.9114	Before 2021
-27.1353	-71.158	Before 2021
-23.3355	-45.1043	Before 2021
-49.7778	-64.4513	Before 2021
-34.0651	-60.6463	Before 2021
-29.8053	-59.0056	Before 2021
-43.2195	-46.9167	Before 2021
-30.4193	-60.8971	Before 2021
-30.7134	-66.7125	Before 2021
-30.9029	-46.0874	Before 2021
-39.4453	-46.4392	Before 2021
-22.7838	-57.4264	Before 2021
-35.9312	-65.0403	Before 2021
-27.4097	-55.0878	Before 2021
-39.6751	-41.3306	Before 2021
-42.0816	-35.1577	Before 2021
-30.0437	-71.0522	Before 2021
-44.1842	-72.9533	Before 2021
-45.197	-72.5701	Before 2021
-40.279	-62.4004	Before 2021
-23.4703	-45.1329	Before 2021
-24.0457	-65.2771	Before 2021
-43.4189	-57.2761	Before 2021
-41.0748	-37.439	Before 2021
-24.1282	-66.7274	Before 2021
0.802749	-79.5931	Before 2021
-44.5769	-71.801	Before 2021
-44.5769	-71.801	Before 2021
-28.2881	-58.3224	Before 2021
-36.7651	-59.587	Before 2021
-39.2017	-51.0863	Before 2021
-16.2257	-53.7067	Before 2021
-50.0833	-64.5499	Before 2021
-37.2814	-55.9547	Before 2021
-30.9532	-55.5543	Before 2021
-38.5649	-66.3647	Before 2021
-31.6712	-40.6345	Before 2021
-27.1445	-62.1098	Before 2021
-40.0922	-44.8944	Before 2021
-30.7793	-73.7977	Before 2021
-35.7827	-60.7261	Before 2021
-26.413	-56.1302	Before 2021
-25.2267	-59.4178	Before 2021
-28.996	-72.4372	Before 2021
-35.0704	-66.2831	Before 2021
-20.8265	-59.7315	Before 2021
-47.5776	-56.2414	Before 2021
-25.5827	-72.9359	Before 2021
-42.3258	-45.0245	Before 2021
-43.7843	-52.2925	Before 2021
-45.3099	-43.6208	Before 2021
4.592	-75.8659	Before 2021
2.00195	-68.72	Before 2021
1.30489	-70.2435	Before 2021
5.74581	-67.881	Before 2021
3.55472	-71.121	Before 2021
0.408543	-82.889	Before 2021
6.72547	-71.4431	Before 2021
0.335413	-76.3659	Before 2021
-42.6418	-35.2946	Before 2021
-32.3205	-41.6262	Before 2021
-33.8022	-45.8975	Before 2021
-37.6304	-45.8821	Before 2021
44.847	-20.6919	Before 2021
43.0032	-19.3665	Before 2021
43.1512	-21.4012	Before 2021
42.9155	-19.525	Before 2021
44.6626	-21.9212	Before 2021
45.6339	-20.8981	Before 2021
44.3672	-22.1562	Before 2021
44.9147	-21.4181	Before 2021
19.1683	-54.9036	Before 2021
19.9654	-55.53	Before 2021
18.0904	-56.7526	Before 2021
17.0042	-54.284	Before 2021
17.2915	-57.1512	Before 2021
18.3276	-51.7514	Before 2021
12.3924	-51.925	Before 2021
19.317	-54.1932	Before 2021
16.0606	-55.0243	Before 2021
25.1745	-67.2607	Before 2021
24.194	-65.8281	Before 2021
23.6871	-67.4502	Before 2021
23.9996	-67.9739	Before 2021
23.2057	-68.1218	Before 2021
24.2743	-69.7507	Before 2021
24.2728	-69.8453	Before 2021
24.2768	-69.7647	Before 2021
25.6179	-67.1446	Before 2021
25.4509	-66.9428	Before 2021
20.6554	-64.7103	Before 2021
24.1347	-63.1312	Before 2021
24.1347	-63.1312	Before 2021
26.3075	-63.7953	Before 2021
25.4872	-63.2019	Before 2021
20.5754	-64.4766	Before 2021
19.0971	-55.9631	Before 2021
16.2445	-56.8002	Before 2021
18.2579	-55.2013	Before 2021
-26.4816	50.1011	Before 2021
-26.6548	50.249	Before 2021
-27.9607	54.1589	Before 2021
-26.0641	53.1002	Before 2021
-26.1024	51.1518	Before 2021
-26.5002	50.9763	Before 2021
-26.5	50.9757	Before 2021
-25.6183	54.5492	Before 2021
-28.4401	56.0908	Before 2021
-33.2869	50.1731	Before 2021
-32.3091	51.9483	Before 2021
-34.6974	52.1171	Before 2021
-34.8107	52.0477	Before 2021
-26.7126	56.7865	Before 2021
-28.4119	50.9083	Before 2021
-28.4774	50.7578	Before 2021
-28.8836	52.5005	Before 2021
13.6996	-55.9203	Before 2021
13.9143	-56.0388	Before 2021
14.0671	-56.0483	Before 2021
15.2771	-51.6118	Before 2021
12.8166	-51.2607	Before 2021
15.7108	-55.2661	Before 2021
19.5496	-54.1362	Before 2021
17.0148	-53.7123	Before 2021
17.0151	-53.7114	Before 2021
-23.8003	54.5223	Before 2021
12.957	-88.0066	After 2021
14.2531	-86.8038	After 2021
10.5539	-86.8966	After 2021
20.2653	-88.5425	After 2021
15.1839	-89.7624	After 2021
20.8842	-89.9684	After 2021
8.01331	-87.6422	After 2021
11.6815	-85.0021	After 2021
14.0099	-89.5821	After 2021
22.2377	-88.7785	After 2021
20.9881	-85.8715	After 2021
22.3381	-88.8476	After 2021
13.2982	-90.6583	After 2021
20.3885	-87.4555	After 2021
15.9228	-87.3382	After 2021
19.8354	-88.5701	After 2021
21.0221	-85.6132	After 2021
9.14142	-86.3498	After 2021
-51.2351	45.0268	Before 2021
-84.997	2.98777	Before 2021
-54.2703	28.3712	Before 2021
-54.4866	28.99	Before 2021
-62.9617	9.64172	Before 2021
-88.9992	6.00236	Before 2021
-79.9141	0.579019	Before 2021
-58.0797	23.4121	Before 2021
-52.0606	35.8222	Before 2021
-60.0173	35.0474	Before 2021
-83.8318	2.2553	Before 2021
-62.3777	11.2863	Before 2021
-49.3193	17.1929	Before 2021
-44.8554	20.1664	Before 2021
-45.7793	17.2908	Before 2021
-45.5267	17.6696	Before 2021
-60.0689	13.4276	Before 2021
-62.1976	15.3669	Before 2021
-62.4964	10.8629	Before 2021
-50.1654	23.7436	Before 2021
-68.2341	18.0968	Before 2021
-57.2542	15.8659	Before 2021
-44.1939	16.7633	Before 2021
-44.4209	17.6903	Before 2021
-44.8687	20.8253	Before 2021
-51.3481	20.1814	Before 2021
-52.9698	21.589	Before 2021
-53.1417	20.7126	Before 2021
-68.3275	17.6097	Before 2021
-67.3326	18.4408	Before 2021
-49.3181	17.2052	Before 2021
-60.4191	15.2105	Before 2021
-56.3024	17.7731	Before 2021
-59.7812	34.7913	Before 2021
-68.9304	18.2905	Before 2021
-73.3117	25.3511	Before 2021
-74.3721	21.2701	Before 2021
-73.3496	25.3223	Before 2021
-76.7827	25.0573	Before 2021
-60.9514	30.1041	Before 2021
-61.9442	32.5369	Before 2021
-50.7866	26.5526	Before 2021
-75.6827	25.1446	Before 2021
-71.4554	25.3887	Before 2021
-71.9726	25.8131	Before 2021
-70.9849	24.5906	Before 2021
-83.3802	2.88508	Before 2021
-83.4306	2.63122	Before 2021
-82.9596	1.6162	Before 2021
-69.017	6.52383	Before 2021
-71.5224	5.58957	Before 2021
-58.4871	25.1211	Before 2021
-54.8491	23.8534	Before 2021
-54.7826	24.2158	Before 2021
6.5809	-21.6316	Before 2021
3.26222	-16.8065	Before 2021
6.68503	-21.044	Before 2021
2.58591	-16.5897	Before 2021
-1.16249	-18.915	Before 2021
6.05082	-16.3641	Before 2021
-0.131775	-23.3689	Before 2021
-3.04494	-17.5885	Before 2021
-4.71418	-20.4553	Before 2021
0.435663	-14.9474	Before 2021
4.06117	-15.2091	Before 2021
3.32598	-16.3646	Before 2021
-1.22571	-18.9133	Before 2021
3.65235	-19.7334	Before 2021
3.90851	-16.2505	Before 2021
1.52683	-15.6195	Before 2021
-2.22352	-15.832	Before 2021
4.95252	-16.6262	Before 2021
4.9403	-21.0069	Before 2021
10.7847	-24.4902	Before 2021
6.70023	-20.6857	Before 2021
-1.42021	-21.7956	Before 2021
6.05084	-16.3639	Before 2021
-0.751754	-23.1077	Before 2021
6.67214	-21.1235	Before 2021
-5.12403	-20.9752	Before 2021
-4.82378	-21.7773	Before 2021
-88.9825	6.44648	Before 2021
-67.6196	40.554	Before 2021
-60.7722	34.8116	Before 2021
-68.8118	19.602	Before 2021
-59.5493	17.5599	Before 2021
-57.1325	26.9694	Before 2021
-79.9686	0.584736	Before 2021
-67.6726	20.4211	Before 2021
-68.5008	21.298	Before 2021
-70.8616	24.3836	Before 2021
-62.0512	13.7537	Before 2021
-57.9651	18.2143	Before 2021
-58.7559	14.6371	Before 2021
-58.7565	14.638	Before 2021
-50.3812	21.462	Before 2021
-48.9936	24.192	Before 2021
-49.0726	21.1279	Before 2021
-59.4111	36.1701	Before 2021
-57.6948	35.9503	Before 2021
-88.9825	6.44648	Before 2021
-51.4516	34.3947	Before 2021
-50.6529	23.3602	Before 2021
-65.3946	34.6835	Before 2021
-52.5192	36.5366	Before 2021
-89.6422	6.71514	Before 2021
-62.8775	34.7944	Before 2021
-66.0841	35.4795	Before 2021
-60.3588	29.2569	Before 2021
-57.7846	27.1221	Before 2021
-63.0629	41.3535	Before 2021
-46.8201	26.0639	Before 2021
-70.0679	5.83338	Before 2021
-69.5201	6.00037	Before 2021
-69.6787	6.18585	Before 2021
-71.4507	5.55681	Before 2021
-72.0608	7.75773	Before 2021
-72.3937	7.05998	Before 2021
-71.7453	7.81448	Before 2021
-60.8085	16.3143	Before 2021
-51.2107	44.622	Before 2021
-59.8889	22.6404	Before 2021
-57.1319	26.9688	Before 2021
-57.5603	15.6127	Before 2021
-56.511	19.0507	Before 2021
-62.6133	42.5008	Before 2021
-50.7616	44.8651	Before 2021
-51.4514	34.3947	Before 2021
-89.8175	5.50281	Before 2021
-83.7958	-0.520965	Before 2021
-83.0364	1.70245	Before 2021
-60.9496	14.2509	Before 2021
-61.5682	10.931	Before 2021
-50.2299	21.7172	Before 2021
-45.5441	17.8569	Before 2021
-76.0982	15.9042	Before 2021
-68.4526	3.77104	Before 2021
-84.9736	4.17161	Before 2021
-76.2773	13.2524	Before 2021
-76.0415	19.3354	Before 2021
-59.1834	34.2275	Before 2021
-76.2954	20.8694	Before 2021
-79.8188	23.5613	Before 2021
-78.9129	24.5901	Before 2021
-80.37	27.3811	Before 2021
-63.2043	40.8252	Before 2021
-60.2132	41.824	Before 2021
-57.7572	46.1841	Before 2021
-59.8577	45.1519	Before 2021
-52.5401	37.4901	Before 2021
-59.9362	45.1555	Before 2021
-59.91	46.5379	Before 2021
-52.5366	37.9845	Before 2021
-52.649	37.9498	Before 2021
-50.0507	43.6012	Before 2021
-52.4435	37.6657	Before 2021
-49.9436	43.6561	Before 2021
-65.1298	42.7446	Before 2021
-65.5752	41.5723	Before 2021
-63.6516	41.3682	Before 2021
-67.6419	33.8307	Before 2021
-68.7907	35.6967	Before 2021
-58.9658	38.1698	Before 2021
-59.9071	36.5311	Before 2021
-58.9645	38.1674	Before 2021
-48.0808	27.1102	Before 2021
-61.3532	38.4997	Before 2021
-63.7729	39.2801	Before 2021
-66.7084	35.5874	Before 2021
-63.3477	38.2633	Before 2021
-63.204	33.4862	Before 2021
-87.7193	8.2155	Before 2021
-64.0724	35.4885	Before 2021
-58.8095	41.9522	Before 2021
-58.8094	41.952	Before 2021
-66.763	36.8703	Before 2021
-70.0061	31.792	Before 2021
-66.7629	36.8702	Before 2021
-61.9535	36.8739	Before 2021
-89.6418	6.71516	Before 2021
53.7758	50.1245	Before 2021
39.5551	51.7528	Before 2021
34.2494	54.2434	Before 2021
34.5942	53.8203	Before 2021
38.1615	51.7068	Before 2021
33.9339	62.3057	Before 2021
47.9357	50.4261	Before 2021
51.451	55.3685	Before 2021
48.5938	50.6944	Before 2021
40.6232	66.3809	Before 2021
53.9753	50.1588	Before 2021
48.163	50.0964	Before 2021
40.2975	52.2965	Before 2021
53.8334	50.1362	Before 2021
53.9725	50.154	Before 2021
54.4071	50.5755	Before 2021
48.6585	50.58	Before 2021
52.1856	54.9898	Before 2021
54.3874	50.5478	Before 2021
55.1962	53.1997	Before 2021
42.6566	50.3999	Before 2021
32.4058	66.2805	Before 2021
33.9614	62.8767	Before 2021
35.3047	62.5944	Before 2021
41.5368	51.3286	Before 2021
26.9634	65.0788	Before 2021
29.8358	64.9483	Before 2021
28.8127	63.4636	Before 2021
30.1763	64.7932	Before 2021
40.7838	60.705	Before 2021
44.0729	56.3566	Before 2021
37.1214	50.0156	Before 2021
30.6346	64.3555	Before 2021
29.8001	61.0686	Before 2021
31.4874	65.7921	Before 2021
34.9402	59.501	Before 2021
27.4479	65.2188	Before 2021
35.8504	61.89	Before 2021
40.8141	66.7509	Before 2021
37.3	63.7787	Before 2021
31.4319	54.5257	Before 2021
30.7943	60.4931	Before 2021
30.7939	60.4934	Before 2021
31.9372	59.699	Before 2021
50.6165	55.6468	Before 2021
42.8699	56.997	Before 2021
39.2183	68.8287	Before 2021
29.7313	60.5347	Before 2021
42.7285	59.8603	Before 2021
-47.5102	4.47497	Before 2021
-45.8528	-16.9198	Before 2021
-45.5208	-18.6518	Before 2021
-43.903	-17.9214	Before 2021
-47.5462	4.41713	Before 2021
-45.9212	-16.9861	Before 2021
-47.9652	-15.6769	Before 2021
-51.22	-3.27433	Before 2021
-47.2421	-3.4953	Before 2021
-40.3664	3.98404	Before 2021
-41.8357	5.76707	Before 2021
-42.8203	4.22051	Before 2021
-39.8585	4.8952	Before 2021
-41.8735	5.88973	Before 2021
-45.698	-18.7811	Before 2021
-45.2325	-18.2263	Before 2021
-41.0025	5.61362	Before 2021
-43.2973	5.12306	Before 2021
-41.9423	3.77024	Before 2021
-47.9219	-2.3439	Before 2021
-46.0517	3.35501	Before 2021
-49.6071	-2.64713	Before 2021
-49.2167	-0.522804	Before 2021
-43.9257	-1.5681	Before 2021
-44.1227	-0.914535	Before 2021
-35.7949	-7.96522	Before 2021
-41.8583	-2.72695	Before 2021
-46.2947	2.81404	Before 2021
-46.997	-18.3521	Before 2021
-38.9048	-6.09286	Before 2021
-47.8364	-8.76499	Before 2021
-47.7516	-8.57764	Before 2021
-47.8786	-8.80003	Before 2021
-48.2797	-8.79016	Before 2021
-48.129	-6.8718	Before 2021
-47.9047	-8.56538	Before 2021
-50.2468	-7.75118	Before 2021
-38.2675	-4.73246	Before 2021
-38.6435	-6.43889	Before 2021
-37.6783	-1.42194	Before 2021
-38.4022	-5.74383	Before 2021
-40.8419	-13.7872	Before 2021
-50.6915	-7.63752	Before 2021
-50.9622	-5.5641	Before 2021
-53.0163	-3.1543	Before 2021
-49.5803	-5.30812	Before 2021
-30.6011	4.8671	Before 2021
-47.2605	-17.4607	Before 2021
-34.3014	5.88298	Before 2021
-45.9275	2.91811	Before 2021
-30.6026	4.86885	Before 2021
-30.3858	5.12203	Before 2021
-35.3266	-6.6203	Before 2021
-37.4258	-10.0744	Before 2021
-35.3305	-6.63221	Before 2021
-49.8851	-1.75731	Before 2021
-47.703	-15.7806	Before 2021
-45.7018	-13.469	Before 2021
-52.8784	-4.54456	Before 2021
-36.1381	-11.1056	Before 2021
-35.9037	-1.56006	Before 2021
-46.83	-16.0255	Before 2021
-42.8597	4.18802	Before 2021
-42.5577	3.88456	Before 2021
-36.5455	-0.0124723	Before 2021
-47.9848	-15.6702	Before 2021
-52.2659	-4.3392	Before 2021
-44.1683	-1.03954	Before 2021
-32.5893	5.00548	Before 2021
-37.9389	0.628064	Before 2021
-32.8378	4.19939	Before 2021
-35.9037	-1.56001	Before 2021
-36.5448	-0.0112223	Before 2021
-37.9093	-5.93464	Before 2021
-38.3299	1.80104	Before 2021
-30.6609	4.8842	Before 2021
-36.8548	-10.3477	Before 2021
-36.0719	1.62286	Before 2021
-36.9072	-10.6205	Before 2021
-39.2191	-8.9659	Before 2021
-36.9065	-10.6201	Before 2021
-42.0397	2.76188	Before 2021
-44.6548	-15.6397	Before 2021
-46.2026	-8.07099	Before 2021
-46.4631	-4.45465	Before 2021
-38.2675	-4.73246	Before 2021
-38.0056	-5.14433	Before 2021
-39.3093	-5.27269	Before 2021
-37.9394	0.627938	Before 2021
-42.6472	-11.6571	Before 2021
-38.5476	0.393624	Before 2021
-40.8334	-5.54649	Before 2021
-40.7825	-5.5127	Before 2021
-30.5299	35.0725	Before 2021
-29.2077	33.6906	Before 2021
-16.5043	32.7286	Before 2021
-16.1227	30.3703	Before 2021
-24.0132	35.9515	Before 2021
-30.6308	22.0018	Before 2021
-17.7562	34.087	Before 2021
-28.7291	35.7559	Before 2021
-29.2003	20.6838	Before 2021
-26.1803	21.3943	Before 2021
-30.8153	32.0806	Before 2021
-29.1079	31.7122	Before 2021
-28.7883	35.9397	Before 2021
-17.1526	27.6688	Before 2021
-17.756	34.087	Before 2021
-26.1825	21.3875	Before 2021
-30.3007	34.638	Before 2021
-25.1909	28.1236	Before 2021
-19.5579	26.6368	Before 2021
-29.3958	37.369	Before 2021
-15.1082	34.2117	Before 2021
-25.2524	35.6394	Before 2021
-25.4398	36.9586	Before 2021
-16.4752	31.2247	Before 2021
-29.9807	31.7773	Before 2021
-32.5791	24.1033	Before 2021
-18.1042	33.7106	Before 2021
-29.8321	25.7595	Before 2021
-27.4965	33.1786	Before 2021
-30.0361	25.5532	Before 2021
-20.27	26.0615	Before 2021
-24.0131	35.9519	Before 2021
-19.6783	26.4838	Before 2021
-20.3022	26.11	Before 2021
-31.5936	25.6644	Before 2021
-26.8722	34.2092	Before 2021
-30.3687	23.5818	Before 2021
-23.2531	30.4719	Before 2021
-29.5888	25.4909	Before 2021
-23.2537	30.4645	Before 2021
-27.1217	35.3245	Before 2021
-22.1455	27.5755	Before 2021
-27.6815	34.7509	Before 2021
-21.3519	28.4473	Before 2021
-17.9205	34.4235	Before 2021
-17.5564	34.5974	Before 2021
-29.4582	20.8989	Before 2021
-30.2025	34.713	Before 2021
-29.0519	30.1425	Before 2021
-21.1849	28.8684	Before 2021
-17.9382	25.5572	Before 2021
-30.1024	23.9737	Before 2021
-21.5867	26.1376	Before 2021
-24.3825	26.3764	Before 2021
-24.0897	26.1716	Before 2021
-19.4262	25.7839	Before 2021
-17.6773	33.9404	Before 2021
-22.9983	25.5049	Before 2021
-23.4661	36.0073	Before 2021
-21.7223	26.1968	Before 2021
-24.6747	22.4777	Before 2021
-29.191	20.6786	Before 2021
-29.6386	25.8547	Before 2021
-29.686	25.4495	Before 2021
-19.1808	30.103	Before 2021
-25.7885	34.1544	Before 2021
-27.1183	35.3688	Before 2021
-63.2364	-19.8092	Before 2021
-68.946	-28.1743	Before 2021
-67.7489	-21.2712	Before 2021
-70.7299	-16.82	Before 2021
-77.8005	-24.6654	Before 2021
-66.1954	-21.0153	Before 2021
-72.3618	-19.9082	Before 2021
-73.8656	-17.7835	Before 2021
-63.2733	-14.7708	Before 2021
-76.9322	-25.9242	Before 2021
-72.7007	-20.7124	Before 2021
-71.6833	-18.7962	Before 2021
-76.4753	-28.4737	Before 2021
-75.9712	-29.1973	Before 2021
-69.4838	-33.6269	Before 2021
-76.9012	-25.9372	Before 2021
-72.4583	-20.8537	Before 2021
-73.1394	-27.311	Before 2021
-77.2592	-23.4833	Before 2021
-77.2584	-23.4827	Before 2021
-78.3534	-23.3204	Before 2021
-78.4432	-23.1216	Before 2021
-79.106	-24.3381	Before 2021
-64.8641	-21.7886	Before 2021
-69.4153	-15.4654	Before 2021
-70.4245	-15.5581	Before 2021
-69.5354	-15.401	Before 2021
-70.1079	-26.9367	Before 2021
-75.287	-36.2184	Before 2021
-74.6831	-36.2982	Before 2021
-76.255	-34.4484	Before 2021
-63.3132	-19.0489	Before 2021
-75.8042	-35.3811	Before 2021
-63.5595	-18.5797	Before 2021
-65.2239	-21.8761	Before 2021
-66.1943	-21.0153	Before 2021
-64.7837	-19.9153	Before 2021
-77.6014	-39.8106	Before 2021
-77.9068	-39.8317	Before 2021
-78.1865	-40.0812	Before 2021
-78.2068	-41.1727	Before 2021
-78.108	-41.9447	Before 2021
-78.206	-41.136	Before 2021
-71.5585	-37.0966	Before 2021
-70.3216	-34.4959	Before 2021
-68.8889	-35.9328	Before 2021
-66.6952	-33.8498	Before 2021
-68.9416	-35.3982	Before 2021
-71.3348	-35.9869	Before 2021
-69.1226	-35.9228	Before 2021
-71.3436	-36.4127	Before 2021
-68.7314	-35.3489	Before 2021
-72.0675	-35.6794	Before 2021
-71.5135	-36.9496	Before 2021
-75.3771	-37.9685	Before 2021
-75.3866	-37.9014	Before 2021
-75.3518	-37.2774	Before 2021
-76.7257	-35.5597	Before 2021
-65.8758	-17.9251	Before 2021
-72.145	-19.8084	Before 2021
-67.3927	-32.2839	Before 2021
-66.9701	-17.1779	Before 2021
-67.7315	-16.9835	Before 2021
-77.9652	-36.3597	Before 2021
-78.3661	-35.7683	Before 2021
-77.5757	-35.6116	Before 2021
-67.7632	-21.387	Before 2021
-67.8846	-18.0017	Before 2021
-73.0194	-27.3048	Before 2021
-77.6547	-29.4703	Before 2021
-68.9286	-35.995	Before 2021
-69.1119	-20.9132	Before 2021
-69.4909	-32.3021	Before 2021
-73.6933	-13.7177	Before 2021
-63.0359	-15.0675	Before 2021
-63.1622	-14.8254	Before 2021
-71.1408	-20.798	Before 2021
46.9927	15.7821	Before 2021
48.0538	16.4493	Before 2021
48.5416	15.7915	Before 2021
49.421	34.8914	Before 2021
48.9851	19.9059	Before 2021
54.3267	27.0008	Before 2021
53.0047	28.0918	Before 2021
51.4435	30.825	Before 2021
49.0803	28.9123	Before 2021
50.4624	30.1943	Before 2021
50.4933	29.0578	Before 2021
49.3672	29.1628	Before 2021
48.8188	29.168	Before 2021
49.2291	15.2525	Before 2021
46.8058	15.0766	Before 2021
52.0409	25.6125	Before 2021
50.9199	17.1907	Before 2021
55.0179	29.0572	Before 2021
55.8177	28.4344	Before 2021
54.0497	27.7216	Before 2021
55.5551	28.1493	Before 2021
50.6519	17.2942	Before 2021
49.0466	33.2412	Before 2021
56.19	28.0348	Before 2021
48.6442	15.644	Before 2021
51.3765	30.7901	Before 2021
51.5973	26.1828	Before 2021
51.6438	26.317	Before 2021
46.3975	16.1466	Before 2021
49.0035	19.8926	Before 2021
54.0145	27.6476	Before 2021
50.7156	17.1736	Before 2021
82.6298	1.43613	Before 2021
80.6536	0.698556	Before 2021
92.9938	0.616005	Before 2021
83.1939	6.60591	Before 2021
81.8249	8.28736	Before 2021
86.3212	4.09946	Before 2021
84.2804	6.6784	Before 2021
80.2445	19.4144	Before 2021
75.6187	-4.51236	Before 2021
77.1073	-3.24002	Before 2021
73.0409	2.72528	Before 2021
81.3023	-0.259832	Before 2021
81.9307	1.31705	Before 2021
79.1072	3.43705	Before 2021
76.62	28.0048	Before 2021
79.2099	20.9639	Before 2021
70.1987	17.9073	Before 2021
73.2763	30.4444	Before 2021
75.7419	33.8981	Before 2021
68.6284	19.1593	Before 2021
73.4725	32.9025	Before 2021
78.6979	32.9234	Before 2021
77.0723	31.3263	Before 2021
78.942	29.03	Before 2021
79.3804	20.7463	Before 2021
67.8086	18.6677	Before 2021
75.4914	26.0681	Before 2021
77.8362	34.2053	Before 2021
74.4067	20.6051	Before 2021
76.5719	34.2604	Before 2021
80.6595	24.2456	Before 2021
78.9424	29.0297	Before 2021
77.4922	23.866	Before 2021
80.1656	26.0993	Before 2021
77.8754	27.0849	Before 2021
77.0111	25.954	Before 2021
77.0865	25.5886	Before 2021
76.9631	23.2194	Before 2021
77.394	33.1481	Before 2021
75.6876	33.7138	Before 2021
78.8851	26.5816	Before 2021
67.7063	17.8404	Before 2021
77.4279	31.2119	Before 2021
76.3365	32.9295	Before 2021
66.713	3.9321	Before 2021
65.1729	4.04561	Before 2021
86.2776	-2.41718	Before 2021
89.2469	-6.47062	Before 2021
89.4654	-5.90139	Before 2021
71.1981	-1.81249	Before 2021
82.1068	-0.606167	Before 2021
90.7943	5.16133	Before 2021
72.5903	15.0562	Before 2021
68.2732	17.7756	Before 2021
75.4132	25.6216	Before 2021
74.9051	23.8248	Before 2021
92.9961	0.543766	Before 2021
82.5262	4.43445	Before 2021
80.8854	18.8023	Before 2021
74.863	23.7011	Before 2021
77.5429	29.1854	Before 2021
73.1931	15.2504	Before 2021
70.4666	17.087	Before 2021
68.4066	17.9556	Before 2021
68.4694	18.7103	Before 2021
68.9633	-2.02735	Before 2021
66.2083	2.53267	Before 2021
87.4263	-5.22474	Before 2021
86.1801	0.235795	Before 2021
76.7682	-4.2347	Before 2021
82.4243	0.71746	Before 2021
86.2295	4.57857	Before 2021
80.3299	19.947	Before 2021
76.9543	23.1892	Before 2021
77.0056	25.3127	Before 2021
67.1359	2.47202	Before 2021
70.7506	3.44704	Before 2021
71.3015	6.9827	Before 2021
90.8854	-3.33756	Before 2021
88.2435	-2.0941	Before 2021
72.4427	13.5348	Before 2021
81.1088	2.20271	Before 2021
85.1315	1.45883	Before 2021
66.2704	2.04857	Before 2021
86.8897	3.24483	Before 2021
71.3836	-1.55858	Before 2021
73.4565	5.18066	Before 2021
73.0841	5.26282	Before 2021
70.6505	3.03067	Before 2021
-30.8611	-63.9171	Before 2021
-40.8542	-46.0365	Before 2021
3.36318	-78.4041	Before 2021
5.01598	-75.207	Before 2021
-28.9265	-55.8138	Before 2021
-0.465601	-74.8754	Before 2021
49.5631	51.7581	Before 2021
41.233	55.6229	Before 2021
49.0758	50.6894	Before 2021
42.6419	50.2821	Before 2021
50.2737	55.7084	Before 2021
55.2224	53.2454	Before 2021
37.3711	70.8795	Before 2021
38.8462	70.771	Before 2021
32.4368	65.1618	Before 2021
39.2839	71.9111	Before 2021
38.9551	70.9514	Before 2021
33.2639	65.3033	Before 2021
33.8443	65.1911	Before 2021
29.801	61.0688	Before 2021
48.6187	50.59	Before 2021
54.4709	55.8264	Before 2021
36.2103	57.0474	Before 2021
44.8501	57.7377	Before 2021
32.7517	63.0201	Before 2021
36.5376	56.6668	Before 2021
48.9318	51.7602	Before 2021
38.0292	49.9748	Before 2021
44.8421	57.7618	Before 2021
-4.31501	-56.2649	Before 2021
0.0887602	-49.9949	Before 2021
-4.76925	-49.9159	Before 2021
89.2429	-3.62221	Before 2021
85.2412	-5.73225	Before 2021
83.1408	-3.32982	Before 2021
87.5623	-6.1917	Before 2021
87.2562	-2.02156	Before 2021
72.5674	14.7433	Before 2021
81.5603	1.8654	Before 2021
83.0233	3.78338	Before 2021
71.5938	3.3074	Before 2021
71.0384	-0.256068	Before 2021
67.0103	6.14197	Before 2021
89.7527	5.00523	Before 2021
73.2168	5.17688	Before 2021
69.3243	6.56421	Before 2021
67.7351	3.45074	Before 2021
66.5099	5.18428	Before 2021
66.2101	2.53335	Before 2021
66.6977	5.72383	Before 2021
-4.242	-50.1816	Before 2021
-3.0566	-49.888	Before 2021
-4.17997	-50.9679	Before 2021
-4.16039	-51.9389	Before 2021
-2.98721	-52.9902	Before 2021
-6.85352	-53.0222	Before 2021
-5.10421	-54.0413	Before 2021
88.2674	-2.93154	Before 2021
66.4657	2.27652	Before 2021
71.784	6.45731	Before 2021
70.1288	5.55531	Before 2021
72.4587	13.4706	Before 2021
65.6619	4.08062	Before 2021
65.4558	1.61026	Before 2021
-5.35093	-56.4874	Before 2021
-9.71473	-48.142	Before 2021
-1.64386	-55.5949	Before 2021
-18.417	-41.4647	Before 2021
-18.4083	-41.4581	Before 2021
-2.9994	-55.0721	Before 2021
-17.7354	-42.8305	Before 2021
-17.7306	-42.8281	Before 2021
-15.7676	-40.9772	Before 2021
-15.7682	-40.977	Before 2021
-31.5592	-56.6457	Before 2021
64.2052	-32.0055	Before 2021
69.2786	-36.0459	Before 2021
63.1376	-33.0842	Before 2021
63.1398	-33.0843	Before 2021
74.6004	-36.3897	Before 2021
64.1285	-17.499	Before 2021
65.1684	-24.5603	Before 2021
67.2341	-19.7549	Before 2021
59.0943	-28.1529	Before 2021
70.4842	-27.4545	Before 2021
73.8323	-27.8393	Before 2021
74.4659	-32.0193	Before 2021
76.6996	-23.9092	Before 2021
64.9098	-37.2051	Before 2021
74.9203	-37.9447	Before 2021
75.2081	-37.9819	Before 2021
78.5121	-28.79	Before 2021
76.802	-27.6606	Before 2021
73.9763	-35.4475	Before 2021
70.853	-26.5273	Before 2021
66.5455	-23.0961	Before 2021
68.8359	-31.6894	Before 2021
72.0519	-34.0541	Before 2021
74.6333	-36.1761	Before 2021
67.7793	-37.5234	Before 2021
73.2018	-21.0725	Before 2021
75.2453	-24.8596	Before 2021
76.5105	-23.9674	Before 2021
75.2084	-37.9817	Before 2021
77.9958	-24.8801	Before 2021
77.9369	-25.7048	Before 2021
79.4378	-27.888	Before 2021
79.0541	-28.0082	Before 2021
76.8745	-27.9519	Before 2021
75.548	-25.9576	Before 2021
64.907	-37.2027	Before 2021
76.1503	-28.684	Before 2021
68.7574	-31.6776	Before 2021
73.3641	-29.7425	Before 2021
67.0718	-19.7897	Before 2021
71.0563	-21.2109	Before 2021
71.9944	-21.3528	Before 2021
64.262	-20.7729	Before 2021
61.2499	-23.5185	Before 2021
61.6161	-23.7472	Before 2021
57.8598	-23.3138	Before 2021
64.6159	-25.2496	Before 2021
65.8534	-22.4891	Before 2021
68.1863	-16.2183	Before 2021
57.7369	-24.7554	Before 2021
67.1109	-38.2241	Before 2021
72.6214	-29.8468	Before 2021
71.528	-20.4958	Before 2021
64.3635	-17.1972	Before 2021
64.247	-17.3439	Before 2021
64.2698	-20.7685	Before 2021
59.6096	-24.4926	Before 2021
59.8551	-25.9606	Before 2021
58.0047	-24.6211	Before 2021
58.0205	-27.2466	Before 2021
66.5559	-36.8482	Before 2021
69.4223	-39.3597	Before 2021
69.6156	-41.8855	Before 2021
73.9947	-28.0092	Before 2021
74.1269	-28.3043	Before 2021
59.7456	-25.8109	Before 2021
74.5006	-31.9017	Before 2021
76.858	-32.2616	Before 2021
77.0722	-32.25	Before 2021
81.1857	-34.9127	Before 2021
44.6447	-8.28852	Before 2021
51.3911	-7.12409	Before 2021
48.4066	-7.198	Before 2021
44.21	-7.91244	Before 2021
44.6448	-8.28866	Before 2021
44.4065	-9.14846	Before 2021
47.6244	-5.40664	Before 2021
46.0189	-5.50602	Before 2021
51.4741	-7.1046	Before 2021
49.5333	-9.98171	Before 2021
50.8498	-11.6606	Before 2021
-16.0048	-4.79122	Before 2021
-18.4777	-6.59715	Before 2021
-17.9687	-7.38062	Before 2021
-18.198	-6.25886	Before 2021
-18.2191	-5.97234	Before 2021
-17.756	-5.55933	Before 2021
-20.8874	-4.61805	Before 2021
-20.8941	-5.14511	Before 2021
-20.8941	-5.14511	Before 2021
-18.3628	-0.111519	Before 2021
-19.489	-0.579838	Before 2021
-20.7055	-2.69702	Before 2021
-19.7992	-0.329088	Before 2021
-19.0242	-6.66739	Before 2021
-19.0239	-6.66751	Before 2021
-15.9701	-4.8415	Before 2021
-19.1971	-2.6334	Before 2021
-21.1692	-5.17429	Before 2021
-15.6478	-3.93496	Before 2021
-17.2657	-7.52548	Before 2021
-17.0923	-3.69116	Before 2021
-14.5027	-5.06942	Before 2021
-17.2492	-4.04885	Before 2021
-18.0192	-1.72152	Before 2021
-18.3447	-0.0340373	Before 2021
4.04143	-5.0856	Before 2021
12.3271	-3.25969	Before 2021
4.78417	-3.04501	Before 2021
5.07983	-2.53123	Before 2021
8.16473	-6.78699	Before 2021
7.09149	-1.72859	Before 2021
6.18325	-3.86492	Before 2021
7.07794	-3.34174	Before 2021
7.21435	-2.33748	Before 2021
10.7263	-4.87408	Before 2021
11.8236	-4.17108	Before 2021
11.6036	-3.87688	Before 2021
10.7281	-3.62068	Before 2021
11.4608	-3.23592	Before 2021
10.7277	-4.08937	Before 2021
10.9014	-3.67338	Before 2021
-11.7995	-6.27577	Before 2021
-12.0681	-4.72452	Before 2021
-11.5393	-4.82716	Before 2021
-36.4953	-75.7451	Before 2021
-4.72403	-87.3172	Before 2021
-3.08909	-85.3119	Before 2021
-37.7644	-77.335	Before 2021
-4.7403	-87.3168	Before 2021
-36.4959	-75.7427	Before 2021
-2.8817	-34.7932	Before 2021
-2.61616	-34.7599	Before 2021
1.31496	-35.7056	Before 2021
-2.61237	-34.7662	Before 2021
1.51932	-34.4737	Before 2021
-1.93617	-34.2584	Before 2021
1.31983	-35.7063	Before 2021
-4.79884	-34.7008	Before 2021
-18.1428	-30.3001	Before 2021
-2.75745	-32.2232	Before 2021
10.9226	-0.936561	Before 2021
48.7866	18.9266	Before 2021
50.2277	29.1089	Before 2021
51.5718	26.1283	Before 2021
46.8354	15.9046	Before 2021
48.3128	13.7166	Before 2021
48.2531	14.0878	Before 2021
48.0349	16.3588	Before 2021
48.5691	17.9832	Before 2021
55.1024	28.9489	Before 2021
-48.7106	20.9055	Before 2021
48.1662	-8.24142	Before 2021
50.1483	-3.00833	Before 2021
49.9317	-4.12022	Before 2021
44.9544	-9.00681	Before 2021
50.1265	-7.58683	Before 2021
47.6779	-7.30987	Before 2021
49.7545	-12.5698	Before 2021
49.6874	-12.2834	Before 2021
47.6264	-5.40666	Before 2021
49.2775	-7.03293	Before 2021
49.0212	-11.4892	Before 2021
54.5322	-10.0712	Before 2021
27.5331	33.0932	Before 2021
31.5553	34.739	Before 2021
23.3951	33.7454	Before 2021
23.8374	32.0271	Before 2021
18.2125	40.803	Before 2021
20.8076	40.73	Before 2021
23.0946	36.9509	Before 2021
20.269	39.8221	Before 2021
32.3584	35.272	Before 2021
31.9581	35.7593	Before 2021
23.1206	36.5249	Before 2021
28.6147	33.579	Before 2021
22.6144	39.9033	Before 2021
18.2972	40.497	Before 2021
46.7893	-6.63211	Before 2021
44.8784	-6.05802	Before 2021
31.732	34.2884	Before 2021
32.5628	34.7877	Before 2021
21.0687	40.5892	Before 2021
21.1502	40.4733	Before 2021
22.9637	42.4999	Before 2021
23.841	41.791	Before 2021
23.7818	41.9298	Before 2021
23.4195	43.6458	Before 2021
23.5675	42.1102	Before 2021
49.3457	2.33102	Before 2021
52.1289	4.37597	Before 2021
50.0933	1.08278	Before 2021
49.3454	2.33039	Before 2021
51.327	4.02283	Before 2021
51.8164	3.57753	Before 2021
51.1937	1.86014	Before 2021
22.2176	18.1384	Before 2021
15.9426	-6.90408	Before 2021
13.2105	-4.54621	Before 2021
3.24233	-23.8343	Before 2021
8.63403	-39.3798	After 2021
7.73527	-39.1479	After 2021
8.65279	-39.384	After 2021
7.65026	-39.11	After 2021
19.8479	-30.1996	After 2021
25.3171	-38.5354	After 2021
19.0886	-30.1497	After 2021
16.6969	-32.0671	After 2021
19.0064	-31.7644	After 2021
18.6002	-28.4137	After 2021
14.2757	-28.0095	After 2021
17.989	-26.5203	After 2021
30.0229	-25.7461	After 2021
31.7825	-27.8156	After 2021
27.5036	-40.4437	After 2021
-17.794	28.3873	Before 2021
-16.1734	30.1932	Before 2021
-24.322	22.5692	Before 2021
-30.5983	34.9398	Before 2021
-29.514	30.4738	Before 2021
-30.233	34.7315	Before 2021
-29.9553	31.0053	Before 2021
-30.3003	34.6354	Before 2021
-30.8614	34.394	Before 2021
-23.4653	36.0075	Before 2021
-15.4237	31.8003	Before 2021
-18.12	29.594	Before 2021
-20.2808	26.2196	Before 2021
-24.013	35.9514	Before 2021
-16.4326	30.4194	Before 2021
-28.6771	32.5912	Before 2021
-29.0933	30.7285	Before 2021
-19.9546	31.2404	Before 2021
-33.2034	23.8585	Before 2021
-19.3993	32.8539	Before 2021
-25.2268	28.0552	Before 2021
-15.8537	31.9786	Before 2021
-27.5935	34.0084	Before 2021
-27.1158	32.9617	Before 2021
-19.2621	28.2801	Before 2021
-17.792	28.3898	Before 2021
-27.2847	34.4327	Before 2021
-26.0806	21.4032	Before 2021
-18.1037	33.7111	Before 2021
-32.0398	26.0877	Before 2021
-26.7438	34.5639	Before 2021
-29.1054	20.6639	Before 2021
-30.8153	32.0806	Before 2021
-19.9329	32.0028	Before 2021
-20.2606	29.2378	Before 2021
-17.79	28.3917	Before 2021
-19.54	28.1251	Before 2021
-32.7243	24.3731	Before 2021
-32.1395	23.4954	Before 2021
-24.4151	22.5346	Before 2021
-20.7909	27.1523	Before 2021
-31.0128	22.6019	Before 2021
-31.0005	22.6389	Before 2021
-32.7231	24.3433	Before 2021
-32.1451	23.4848	Before 2021
-18.4074	25.6802	Before 2021
-25.2459	28.0838	Before 2021
-24.5129	26.4476	Before 2021
-19.7549	35.498	Before 2021
-29.369	25.1808	Before 2021
-20.0401	24.7435	Before 2021
-15.8539	31.9785	Before 2021
-29.4054	37.3873	Before 2021
-19.9269	31.1363	Before 2021
-18.1201	29.5938	Before 2021
-20.6584	25.6132	Before 2021
-17.0503	30.8134	Before 2021
-29.2675	30.5416	Before 2021
-19.3994	32.8539	Before 2021
-20.0201	24.8375	Before 2021
-27.6979	34.0716	Before 2021
-16.549	30.9391	Before 2021
-17.3385	27.9258	Before 2021
-25.4401	36.9586	Before 2021
-17.9904	29.4528	Before 2021
-51.7705	-3.74553	Before 2021
-47.0641	-3.8088	Before 2021
-52.9454	-4.56918	Before 2021
-53.0819	-3.16937	Before 2021
-52.877	-4.54462	Before 2021
-34.3089	5.92448	Before 2021
-50.897	-5.61447	Before 2021
-46.2331	-15.543	Before 2021
-42.7494	4.10374	Before 2021
-41.849	3.62933	Before 2021
-46.1619	-13.4835	Before 2021
-42.7627	3.47184	Before 2021
-39.851	4.72084	Before 2021
-47.0402	-3.8022	Before 2021
-47.0406	-3.80314	Before 2021
-43.3633	5.25396	Before 2021
-46.5425	-17.026	Before 2021
-46.5638	-17.1455	Before 2021
-45.5436	-18.8529	Before 2021
-39.8957	4.67453	Before 2021
-39.2845	2.96998	Before 2021
-48.3539	-0.527531	Before 2021
-45.7229	3.04851	Before 2021
-45.9402	2.91401	Before 2021
-43.9417	-1.53008	Before 2021
-35.998	-11.166	Before 2021
-41.866	-2.41548	Before 2021
-63.9695	-12.959	Before 2021
-63.9532	-13.0839	Before 2021
-47.0555	-18.2925	Before 2021
-41.2915	-11.7956	Before 2021
-48.2059	-9.00925	Before 2021
-47.2139	-8.54161	Before 2021
-43.6189	-2.02931	Before 2021
-48.9602	-7.44465	Before 2021
-41.6999	-11.1856	Before 2021
-32.0388	4.48905	Before 2021
-32.0571	3.89094	Before 2021
-37.7075	-1.39785	Before 2021
-40.8453	-13.8471	Before 2021
-50.2189	-7.62304	Before 2021
-42.2766	-2.56217	Before 2021
-38.4018	-5.7434	Before 2021
-41.2526	-8.12131	Before 2021
-36.5005	-8.3225	Before 2021
-51.6415	-1.58162	Before 2021
-41.6999	-11.1857	Before 2021
-41.0654	-12.5954	Before 2021
-47.2396	-17.4945	Before 2021
-46.4894	2.81467	Before 2021
-50.025	-0.369245	Before 2021
-51.1988	-1.26796	Before 2021
-50.5068	-7.09776	Before 2021
-44.1601	-1.09912	Before 2021
-35.3511	-6.70173	Before 2021
-49.0867	-0.65124	Before 2021
-49.4727	-2.48376	Before 2021
-45.6529	-13.9023	Before 2021
-45.6408	-14.2881	Before 2021
-46.5261	-16.3517	Before 2021
-49.3456	-0.538479	Before 2021
-49.8538	-3.73574	Before 2021
-37.5198	-11.4769	Before 2021
-34.6147	-8.03785	Before 2021
-34.8455	-8.28369	Before 2021
-34.4563	-8.32568	Before 2021
-32.2629	6.18466	Before 2021
-31.9516	6.30088	Before 2021
-32.1937	4.65986	Before 2021
-30.7902	4.97515	Before 2021
-40.3617	3.94221	Before 2021
-49.7532	-0.362801	Before 2021
-51.3378	-1.27838	Before 2021
-49.3758	-0.801956	Before 2021
-49.8438	-1.77057	Before 2021
-49.5805	-5.36452	Before 2021
-46.4493	-16.3406	Before 2021
-32.0374	4.48989	Before 2021
-39.2189	-8.96585	Before 2021
-44.3334	-1.24061	Before 2021
-47.7196	-2.33184	Before 2021
-31.401	3.69745	Before 2021
-32.1952	4.65995	Before 2021
-42.2368	-2.56143	Before 2021
-37.9069	-5.93262	Before 2021
-36.9065	-10.6193	Before 2021
-40.8472	-8.2324	Before 2021
-31.401	3.69734	Before 2021
-34.3231	5.44497	Before 2021
-36.0197	1.91144	Before 2021
-53.2433	-5.20104	Before 2021
-44.7114	-12.6487	Before 2021
-39.3807	-6.17584	Before 2021
-37.5257	0.746896	Before 2021
-41.0654	-12.5954	Before 2021
-38.9506	-5.26852	Before 2021
-41.2539	-8.12222	Before 2021
-36.5009	-8.32229	Before 2021
-40.8417	-13.7871	Before 2021
-41.1324	-12.607	Before 2021
-36.0711	1.62344	Before 2021
-40.8471	-8.23242	Before 2021
-42.3394	-12.5194	Before 2021
-40.3412	-6.03732	Before 2021
-41.872	-8.03588	Before 2021
-42.555	-11.9631	Before 2021
-38.9805	-0.172142	Before 2021
-42.351	-12.5249	Before 2021
-49.8638	-3.82438	Before 2021
-30.4029	21.7696	Before 2021
-28.7875	35.9398	Before 2021
-31.0392	25.7614	Before 2021
-16.5626	31.1132	Before 2021
-29.9807	31.7773	Before 2021
-29.3202	31.5706	Before 2021
-33.0178	23.9201	Before 2021
-15.1123	34.2041	Before 2021
-17.0944	31.0383	Before 2021
-18.7799	28.1503	Before 2021
29.7401	-27.2415	After 2021
24.0441	-41.0396	After 2021
32.4385	-25.8203	After 2021
26.5676	-39.5533	After 2021
26.1575	-40.8702	After 2021
23.9768	-40.8194	After 2021
30.4104	-25.0695	After 2021
20.6244	-29.7854	After 2021
15.5314	-31.3001	After 2021
15.9658	-26.2461	After 2021
17.3137	-29.1508	After 2021
18.9621	-34.5507	After 2021
24.9446	-28.3876	After 2021
15.4132	-26.1209	After 2021
14.2712	-28.0052	After 2021
29.3623	-27.853	After 2021
31.7823	-27.8156	After 2021
23.8429	-41.1005	After 2021
23.9738	-40.918	After 2021
9.114	59.3453	After 2021
11.5939	57.6586	After 2021
6.60693	57.6628	After 2021
7.65737	48.8552	After 2021
14.573	54.5247	After 2021
10.1964	48.8609	After 2021
9.65805	57.7789	After 2021
12.5635	49.434	After 2021
4.0439	59.972	After 2021
6.40439	58.2032	After 2021
8.01506	49.0734	After 2021
-2.57745	58.9956	After 2021
-2.8643	59.7229	After 2021
12.4355	49.4493	After 2021
10.3957	51.2143	After 2021
9.48238	51.2436	After 2021
-3.43333	32.1824	After 2021
1.5569	50.2936	After 2021
-0.0377177	41.7064	After 2021
-3.2429	57.9963	After 2021
2.13395	42.133	After 2021
4.24104	44.2731	After 2021
3.5765	43.5059	After 2021
-3.61033	32.1796	After 2021
1.91854	50.3934	After 2021
-4.41844	44.9969	After 2021
-3.2658	47.3659	After 2021
-4.69587	45.4486	After 2021
1.85249	50.3862	After 2021
-6.64405	48.7016	After 2021
-2.60221	31.609	After 2021
-2.31462	32.0561	After 2021
-6.52884	48.7465	After 2021
-3.195	48.1016	After 2021
-2.43403	33.962	After 2021
-0.949241	31.8498	After 2021
-0.979223	38.9119	After 2021
0.567934	37.7352	After 2021
-2.3252	40.1522	After 2021
3.30899	51.2161	After 2021
-2.23302	30.9694	After 2021
0.460511	39.4486	After 2021
1.42409	38.2635	After 2021
-5.19656	42.5912	After 2021
3.29005	50.2624	After 2021
3.07348	50.6789	After 2021
-2.33986	48.19	After 2021
1.24363	43.417	After 2021
8.96093	57.3952	After 2021
0.0560696	52.4422	After 2021
-8.26464	49.2296	After 2021
7.58904	53.7615	After 2021
6.05522	58.2966	After 2021
10.3906	51.212	After 2021
2.91035	56.6475	After 2021
14.2254	58.726	After 2021
8.99662	54.7597	After 2021
6.70015	62.5886	After 2021
1.09371	53.9283	After 2021
-2.51761	58.7788	After 2021
11.6051	54.127	After 2021
11.5995	54.1176	After 2021
4.60048	54.3461	After 2021
4.99493	57.8454	After 2021
-2.4767	58.7727	After 2021
6.6609	54.4144	After 2021
9.63717	52.0044	After 2021
9.12778	57.465	After 2021
10.0434	54.4561	After 2021
9.21087	57.5226	After 2021
5.12861	58.6076	After 2021
6.53823	56.5108	After 2021
5.51688	59.9923	After 2021
12.6613	37.4618	After 2021
12.0767	40.794	After 2021
14.6928	39.0164	After 2021
20.3334	31.6973	After 2021
20.3196	31.7208	After 2021
15.1044	38.586	After 2021
13.9206	39.3131	After 2021
13.212	39.3626	After 2021
12.9699	38.9127	After 2021
12.5592	37.464	After 2021
12.9893	39.7353	After 2021
19.8739	31.7248	After 2021
-35.5793	-48.5599	Before 2021
-39.8085	-44.9173	Before 2021
1.67581	-78.8302	Before 2021
3.45165	-72.161	Before 2021
-40.3738	-44.003	Before 2021
-38.4214	-44.269	Before 2021
-41.7322	-45.9193	Before 2021
-38.2646	-60.2526	Before 2021
-40.0116	-47.5485	Before 2021
-30.8849	-63.9351	Before 2021
1.75304	-78.6457	Before 2021
5.59172	-68.1556	Before 2021
0.753409	-77.0135	Before 2021
-28.4078	-60.7598	Before 2021
-23.7195	-65.533	Before 2021
-32.5656	-40.8131	Before 2021
-33.6786	-45.7051	Before 2021
6.2989	-71.3632	Before 2021
-44.4662	21.1418	Before 2021
-59.586	23.1681	Before 2021
-44.1317	21.6605	Before 2021
-82.5703	2.66446	Before 2021
-58.0308	17.8152	Before 2021
-57.5068	17.7502	Before 2021
-60.4353	23.3929	Before 2021
-53.3876	20.6832	Before 2021
-83.2084	-0.00580581	Before 2021
[truncated: 2,444 more rows]

## Sheet: Fig. 4a right panel
Fig. 4a right panel
t-SNE-0	t-SNE-1	label
-69.0142	66.8833	IC50
-62.9224	66.2594	IC50
-67.1455	71.1472	IC50
-67.1467	71.225	IC50
-67.1851	67.7602	IC50
-67.1478	71.2253	IC50
-67.1437	71.1512	IC50
-66.2921	67.3899	IC50
-67.3163	69.0178	IC50
-66.2919	67.3911	IC50
-63.2191	65.043	IC50
-66.6163	67.7541	IC50
-63.2276	65.4967	IC50
-66.6989	69.257	IC50
83.7038	-6.78599	IC50
83.366	-3.40628	IC50
88.4073	-0.933405	IC50
81.2632	51.6405	IC50
73.8435	-14.6411	IC50
81.5221	24.8766	IC50
84.134	24.8446	IC50
72.2263	29.0351	IC50
85.326	-6.30784	IC50
88.344	17.324	IC50
82.2568	30.6445	IC50
81.3528	27.1895	IC50
-66.0176	64.9025	IC50
-64.0624	65.2481	IC50
-69.9628	72.76	IC50
-67.5425	64.1005	IC50
77.617	27.4009	IC50
91.4889	12.8459	IC50
91.0276	13.5751	IC50
73.92	-13.8569	IC50
84.6124	-4.63492	IC50
93.041	-3.05161	IC50
91.129	14.2881	IC50
81.694	24.8035	IC50
85.3257	-6.30833	IC50
94.3981	-3.79429	IC50
80.5575	27.05	IC50
-65.3567	64.4321	IC50
-69.9456	72.755	IC50
-70.0733	72.8028	IC50
91.0839	13.506	IC50
89.9832	13.6452	IC50
-24.8221	9.25409	IC50
49.8181	17.9821	IC50
78.5967	-40.976	IC50
79.2204	-43.1059	IC50
84.0562	-32.7711	IC50
87.0482	-42.6622	IC50
68.9703	-43.7019	IC50
23.3999	29.1816	IC50
-48.0685	-29.5097	IC50
-48.1952	-30.0724	IC50
-48.1065	-29.7726	IC50
-47.3284	-28.6327	IC50
-47.1501	-28.7767	IC50
21.5983	22.9626	IC50
21.2408	26.4484	IC50
20.1036	26.591	IC50
18.941	26.3177	IC50
18.9196	26.7761	IC50
22.9547	24.4981	IC50
22.7368	24.6009	IC50
21.6079	25.4918	IC50
21.407	25.0766	IC50
20.3976	25.3593	IC50
21.2819	25.505	IC50
21.2817	25.5047	IC50
20.9756	28.6057	IC50
1.06107	13.2692	IC50
2.08124	13.7074	IC50
-32.9177	-3.49454	IC50
-2.4075	13.8898	IC50
2.66195	14.5003	IC50
-2.23265	11.333	IC50
-0.689274	10.9925	IC50
1.70107	14.6385	IC50
2.08486	14.8147	IC50
-2.86128	10.7524	IC50
1.09687	14.5681	IC50
0.504592	14.9563	IC50
-2.27304	11.3366	IC50
-2.00267	11.1709	IC50
1.8025	14.9247	IC50
2.0097	15.3096	IC50
2.42527	14.4667	IC50
58.9396	77.7495	IC50
59.4524	77.3023	IC50
58.8882	76.2978	IC50
45.0599	84.4265	IC50
57.8829	82.872	IC50
43.2353	84.3617	IC50
-73.3005	60.945	IC50
-73.8119	63.1867	IC50
-73.4858	62.7357	IC50
-75.4195	61.5021	IC50
-71.5458	64.3626	IC50
-75.0475	62.6513	IC50
-75.4619	61.5026	IC50
-73.5149	62.6159	IC50
-73.9112	60.7152	IC50
-73.3155	60.717	IC50
-73.0417	61.4084	IC50
-75.1421	63.1048	IC50
-90.5161	-1.14244	IC50
-90.2147	5.18551	IC50
-90.049	-2.82027	IC50
-90.049	-2.82027	IC50
-90.1773	6.65446	IC50
-90.177	6.65425	IC50
-88.6624	7.09433	IC50
-90.1782	-2.43838	IC50
-90.1707	6.66014	IC50
-90.2146	5.16823	IC50
22.1873	31.1368	IC50
23.1326	28.2756	IC50
21.7506	2.92339	IC50
-29.8969	33.2979	IC50
-41.4793	37.2921	IC50
-31.3082	28.4907	IC50
-40.7033	35.8343	IC50
-39.5792	24.7441	IC50
-38.975	25.6217	IC50
-42.038	36.2687	IC50
-43.1758	36.9312	IC50
-41.4387	25.6639	IC50
-41.6444	37.2086	IC50
-40.6558	35.5568	IC50
-42.8981	37.6528	IC50
-30.4045	32.1557	IC50
-29.4377	29.8933	IC50
-31.5309	33.0321	IC50
-29.3392	32.3343	IC50
-31.2719	33.8486	IC50
-27.5649	33.9146	IC50
58.7776	-16.6264	IC50
-31.0861	30.8185	IC50
-31.2446	33.874	IC50
-39.3238	28.2269	IC50
-30.7278	32.4324	IC50
-28.0948	30.456	IC50
-33.6418	31.2817	IC50
-29.0194	35.117	IC50
-29.9138	31.6415	IC50
-32.937	33.3147	IC50
-40.3161	36.9277	IC50
-27.6191	33.5199	IC50
-30.5119	32.9367	IC50
-29.5749	37.2564	IC50
-29.2774	33.0833	IC50
-29.6065	37.3213	IC50
-40.8652	37.2003	IC50
26.6623	18.7515	IC50
26.6796	18.7234	IC50
-5.61928	6.33574	IC50
-5.52688	4.87571	IC50
-5.53772	4.76117	IC50
71.206	27.254	IC50
71.1054	26.8379	IC50
64.8567	23.4777	IC50
64.7037	23.434	IC50
58.8568	-17.8644	IC50
65.1709	-13.6425	IC50
63.4259	-10.1558	IC50
31.8429	-36.5854	IC50
38.2081	-37.5262	IC50
35.0761	-38.2924	IC50
33.7113	-32.6451	IC50
33.5177	-43.9366	IC50
29.4092	-43.4144	IC50
30.9906	-36.8779	IC50
34.4598	-42.7713	IC50
32.9598	-41.8031	IC50
36.3716	-34.7424	IC50
34.3907	9.66673	IC50
34.4107	10.8474	IC50
49.5185	-44.2587	IC50
49.8097	-44.1498	IC50
56.7666	-47.4043	IC50
45.5278	-39.7596	IC50
45.6848	-41.4529	IC50
47.8974	-38.9987	IC50
47.5802	-38.4068	IC50
48.7573	-48.0622	IC50
49.6534	-44.6008	IC50
56.3965	-47.1504	IC50
44.6139	-48.6305	IC50
43.8701	-37.0457	IC50
43.634	-50.2014	IC50
52.0813	-45.05	IC50
43.2832	-45.7599	IC50
56.9902	-47.4995	IC50
43.3626	-50.4154	IC50
57.6023	-47.8968	IC50
57.8205	-47.0689	IC50
55.7739	-46.9069	IC50
56.701	-47.3204	IC50
52.1049	-45.121	IC50
48.0665	-48.8159	IC50
52.664	-41.7171	IC50
52.0471	-43.7545	IC50
50.432	-43.679	IC50
51.9892	-43.7668	IC50
42.6293	-51.3143	IC50
43.0963	-45.2313	IC50
40.6398	-35.5181	IC50
32.4956	-39.1245	IC50
37.6374	-36.9251	IC50
34.977	-33.4706	IC50
44.8854	-51.7613	IC50
44.1789	-51.4765	IC50
39.847	-37.6026	IC50
38.6731	-34.5618	IC50
36.3269	-34.5938	IC50
35.4812	-32.7673	IC50
36.2738	-31.6672	IC50
36.2628	-31.6854	IC50
36.0741	-39.3492	IC50
33.824	-42.676	IC50
37.519	-40.617	IC50
37.018	-36.0151	IC50
33.008	-41.988	IC50
30.5054	-34.296	IC50
34.4926	-34.0619	IC50
35.6583	-43.9509	IC50
32.0036	-43.0529	IC50
35.9782	-40.4854	IC50
36.117	-37.5072	IC50
33.1017	-41.8196	IC50
31.8631	-36.692	IC50
36.2442	-39.8291	IC50
37.0425	-38.657	IC50
34.9313	-37.4007	IC50
32.4628	-42.3189	IC50
-17.6382	-72.3728	IC50
-18.4194	-72.9195	IC50
26.3626	-96.6538	IC50
25.9604	-96.2487	IC50
23.9778	-80.8261	IC50
10.6601	-69.4686	IC50
13.4605	-81.9902	IC50
29.2704	-60.6252	IC50
31.2994	-83.8936	IC50
21.8395	-79.9332	IC50
33.7123	-60.8059	IC50
22.5252	-86.8808	IC50
31.0765	-75.9431	IC50
20.4354	-68.8147	IC50
35.3483	-62.1623	IC50
26.4669	-73.4983	IC50
14.0872	-73.7958	IC50
27.4069	-74.7089	IC50
35.2836	-62.188	IC50
31.0704	-75.944	IC50
29.0534	-60.3648	IC50
13.4083	-84.4498	IC50
33.8111	-59.1672	IC50
12.4389	-67.8984	IC50
28.3869	-80.8602	IC50
33.6839	-85.9011	IC50
13.7164	-66.7811	IC50
18.9523	-76.6063	IC50
33.8111	-59.1681	IC50
36.3642	-85.7861	IC50
13.6947	-66.8697	IC50
18.4559	-70.1416	IC50
15.151	-78.0167	IC50
14.6681	-76.6172	IC50
13.0848	-83.1253	IC50
23.8154	-95.8834	IC50
23.7898	-96.1848	IC50
31.4992	-83.6865	IC50
27.9014	-85.5554	IC50
14.7926	7.8724	IC50
20.4552	6.30667	IC50
15.7858	14.6838	IC50
33.892	-84.9778	IC50
14.3581	-77.1215	IC50
16.4407	-73.9227	IC50
26.5003	-73.1744	IC50
17.4048	7.85965	IC50
20.2045	3.40079	IC50
15.4901	6.53562	IC50
15.5419	6.40092	IC50
19.3454	0.84119	IC50
18.7389	1.71341	IC50
16.3683	4.50185	IC50
18.1254	4.78925	IC50
17.2478	3.32903	IC50
33.9187	-85.3715	IC50
19.7518	-71.1236	IC50
31.3099	-61.5248	IC50
24.4071	-71.7172	IC50
21.2177	-80.968	IC50
14.5497	-73.4659	IC50
16.0691	-75.2628	IC50
18.8168	-73.5958	IC50
16.5843	8.17325	IC50
10.2851	5.04931	IC50
16.4905	8.18118	IC50
9.70292	7.33258	IC50
9.64782	7.92282	IC50
8.00187	5.82054	IC50
9.39695	5.2553	IC50
9.64759	7.92301	IC50
16.1394	8.2956	IC50
11.0978	6.58466	IC50
8.40081	0.566021	IC50
0.0685393	-1.00196	IC50
21.2548	-80.9298	IC50
33.7017	-61.0115	IC50
33.8112	-59.1674	IC50
21.3443	-76.1562	IC50
0.297357	-0.565752	IC50
7.56312	-0.530199	IC50
5.3788	-5.81232	IC50
1.40618	-11.3795	IC50
-1.79026	-3.95466	IC50
6.21423	-76.815	IC50
13.5638	-76.5278	IC50
31.9367	-83.4946	IC50
28.3778	-83.9402	IC50
8.21332	-1.79508	IC50
6.40091	-4.2725	IC50
7.23707	-5.26488	IC50
13.5037	-0.000947266	IC50
6.45395	-4.19633	IC50
18.8331	1.60891	IC50
16.3688	6.60817	IC50
13.8819	-81.7288	IC50
5.76587	-76.5793	IC50
13.0714	-84.6093	IC50
4.25856	-75.9861	IC50
25.6694	-97.4229	IC50
33.9884	-84.1873	IC50
25.4546	-75.2721	IC50
14.0879	-77.5864	IC50
20.8858	-68.3626	IC50
35.6269	-83.2055	IC50
3.61657	-7.76176	IC50
15.0917	5.358	IC50
9.25681	5.99468	IC50
7.90134	7.0645	IC50
15.0903	5.35042	IC50
17.8148	15.2676	IC50
16.724	12.1538	IC50
-0.114844	-12.8291	IC50
10.9525	-80.1214	IC50
24.7774	-75.6222	IC50
26.3976	-96.6102	IC50
27.6595	-83.4403	IC50
29.6154	-81.6812	IC50
36.0505	-84.112	IC50
-0.472597	-0.560678	IC50
-1.82987	-3.14113	IC50
3.6348	-0.421109	IC50
-1.43253	-10.1724	IC50
1.29199	-11.1415	IC50
2.31569	-3.20794	IC50
16.7335	12.0428	IC50
14.5881	-73.6262	IC50
35.701	-84.0804	IC50
29.233	-60.6186	IC50
34.1112	-64.9745	IC50
27.5707	-74.1116	IC50
32.1137	-87.5542	IC50
10.504	-73.4711	IC50
15.2403	-78.1361	IC50
11.6076	-74.2828	IC50
14.8884	-77.0522	IC50
20.3504	-68.9014	IC50
16.2448	1.5946	IC50
14.169	15.1277	IC50
0.580896	-6.37136	IC50
3.69635	-7.82943	IC50
32.9929	-62.1461	IC50
13.8797	-84.6516	IC50
36.3644	-85.7867	IC50
19.5462	-76.6325	IC50
13.7678	-76.5041	IC50
33.153	-62.6538	IC50
25.8327	-73.7701	IC50
12.2921	-80.4101	IC50
13.649	-66.8436	IC50
17.2959	3.94729	IC50
19.2575	0.905974	IC50
16.7103	3.15646	IC50
17.2223	3.64348	IC50
19.1417	13.2862	IC50
17.604	13.8246	IC50
8.19527	4.18218	IC50
34.6972	-87.3566	IC50
5.61711	-76.6666	IC50
29.8075	-82.5456	IC50
-0.144165	-11.16	IC50
-0.246948	-0.284242	IC50
7.23442	3.7722	IC50
0.377621	-1.66176	IC50
6.98737	3.65744	IC50
0.669407	-10.7721	IC50
15.6419	6.35117	IC50
10.7831	6.19199	IC50
9.59193	5.28149	IC50
33.6874	-60.9326	IC50
21.8808	-79.975	IC50
20.101	-76.3293	IC50
32.0578	-83.7498	IC50
21.1414	-76.2232	IC50
31.4354	-60.7764	IC50
21.7183	-86.5829	IC50
14.2114	14.4437	IC50
2.83621	-7.19892	IC50
13.7599	0.188984	IC50
14.3306	15.0145	IC50
15.701	15.4574	IC50
20.0838	9.30965	IC50
20.434	6.17958	IC50
-61.3602	27.5934	IC50
-62.9549	24.8039	IC50
-56.1587	23.9389	IC50
-56.162	25.7715	IC50
-59.4751	22.7864	IC50
-59.7399	47.288	IC50
-59.74	47.2797	IC50
-63.7419	49.8984	IC50
-62.0185	29.0198	IC50
-59.5639	26.4476	IC50
-56.3931	30.6303	IC50
-65.9568	24.4388	IC50
-49.2796	58.5347	IC50
-44.8225	61.855	IC50
-53.0447	59.775	IC50
-57.3479	24.7108	IC50
-65.4812	25.1544	IC50
-60.7575	30.9164	IC50
-55.1257	26.0903	IC50
-55.4248	25.2487	IC50
-64.6252	27.4271	IC50
-56.2718	30.6184	IC50
-66.8699	24.0748	IC50
-50.031	59.0058	IC50
-47.3712	56.7033	IC50
-47.5737	56.5647	IC50
-47.2425	61.4606	IC50
-47.7019	59.5913	IC50
-56.9578	37.3297	IC50
-57.7018	46.6884	IC50
-51.6336	61.7137	IC50
-60.6694	30.7789	IC50
-44.848	61.848	IC50
-55.9992	40.3366	IC50
-47.8227	59.6243	IC50
-47.7552	56.5496	IC50
-56.0726	42.4491	IC50
-61.399	29.539	IC50
-59.2789	35.644	IC50
-57.1207	35.5791	IC50
-54.8525	26.5295	IC50
-66.0539	24.0345	IC50
-49.2604	61.0563	IC50
-58.2095	25.1233	IC50
-59.9271	47.03	IC50
-59.1244	32.1858	IC50
-55.8393	24.3579	IC50
-62.885	28.2323	IC50
-64.3798	24.4345	IC50
-52.4992	60.1026	IC50
-47.6989	59.828	IC50
-47.3233	61.1831	IC50
-55.9409	44.3788	IC50
-56.0724	42.447	IC50
-58.7464	48.0565	IC50
-62.5776	24.709	IC50
-61.2574	27.4647	IC50
-55.951	44.3439	IC50
-61.0117	50.8213	IC50
-59.9748	50.6818	IC50
-64.5909	24.2314	IC50
-67.0953	27.3176	IC50
-62.8388	24.9341	IC50
-65.3794	48.6275	IC50
-59.0799	38.0178	IC50
-41.1857	11.7806	IC50
-48.3752	17.3178	IC50
-43.9715	12.4213	IC50
-51.5978	9.2311	IC50
-37.6878	7.63283	IC50
-41.3532	12.7704	IC50
-41.3168	11.585	IC50
-47.3527	13.6697	IC50
-46.7062	12.5376	IC50
-48.8903	14.2866	IC50
-48.005	15.1861	IC50
-43.2223	12.5701	IC50
-45.3016	15.8044	IC50
-49.4351	9.43456	IC50
-47.8464	10.9777	IC50
-50.3113	8.60282	IC50
-50.6397	8.75158	IC50
-38.6927	0.705764	IC50
-37.9394	1.3936	IC50
-39.6904	1.42625	IC50
-35.1202	6.82099	IC50
-37.3442	6.64895	IC50
-37.5767	7.4364	IC50
-78.9717	-2.4959	IC50
-79.1656	2.11531	IC50
-38.8337	6.82628	IC50
-79.48	3.3897	IC50
-48.7576	14.3134	IC50
-46.7458	14.9387	IC50
-45.7515	12.4511	IC50
-50.1151	11.5895	IC50
-47.3529	13.6697	IC50
-47.2499	12.7229	IC50
-47.9759	17.1554	IC50
-49.8672	9.86344	IC50
-51.5439	11.1755	IC50
-37.6285	7.41738	IC50
-79.1831	-3.2307	IC50
-80.1065	5.59927	IC50
-78.4792	-2.99357	IC50
-79.9658	-3.54214	IC50
-79.1577	2.11965	IC50
-43.8269	14.7542	IC50
-50.711	8.66174	IC50
-39.3436	0.48334	IC50
-38.8759	5.91334	IC50
-38.684	6.54314	IC50
-59.8336	-24.793	IC50
-64.376	-4.94298	IC50
-86.1126	-10.6823	IC50
-76.063	-12.8421	IC50
-82.2721	8.80894	IC50
-85.7118	8.57695	IC50
-72.7479	-9.46031	IC50
-80.2169	-25.1556	IC50
-50.0511	-4.86572	IC50
-86.8383	-28.8784	IC50
-87.6815	-27.5521	IC50
-86.0145	15.3387	IC50
-83.2869	11.2292	IC50
-79.7772	12.9538	IC50
-76.3882	16.1457	IC50
-80.7103	10.9248	IC50
-49.6005	-4.77565	IC50
-71.3036	-3.63551	IC50
-87.7286	-15.6285	IC50
-85.93	-19.8355	IC50
-83.1984	-19.8086	IC50
-81.0375	-18.8465	IC50
-87.6893	-19.2626	IC50
-72.434	-11.0448	IC50
-81.2762	12.4891	IC50
-76.1916	-18.1567	IC50
-87.7396	-21.0383	IC50
-71.1	-11.4607	IC50
-79.522	-24.8215	IC50
-88.0114	-19.7194	IC50
-83.0708	10.6403	IC50
-75.4114	10.6805	IC50
-85.9124	9.87208	IC50
-68.5917	-7.0743	IC50
-91.8997	-19.7597	IC50
-83.3847	-21.8043	IC50
-75.7143	-6.4378	IC50
-74.5297	-4.35117	IC50
-52.883	-14.8733	IC50
-53.6956	-14.4284	IC50
-54.2954	-13.7937	IC50
-51.897	-12.1882	IC50
-50.551	-5.12971	IC50
-73.9346	12.3933	IC50
-74.68	-16.3926	IC50
-85.9433	-15.0375	IC50
-91.245	-19.0338	IC50
-80.2554	-19.7953	IC50
-86.6222	-29.8099	IC50
-87.0759	-28.8845	IC50
-77.8953	-15.8918	IC50
-71.8774	-10.8226	IC50
-81.354	9.37671	IC50
-83.8367	15.4804	IC50
-72.4808	10.6729	IC50
-75.3726	10.8209	IC50
-77.9818	13.8587	IC50
-77.9419	13.6589	IC50
-75.0604	12.7135	IC50
-79.3407	10.7509	IC50
-80.1393	11.3617	IC50
-76.9912	-10.6021	IC50
-68.6919	-18.9873	IC50
-85.1412	15.5531	IC50
-89.2809	-22.6885	IC50
-86.0423	9.68371	IC50
-81.0219	10.6419	IC50
-80.7456	10.4185	IC50
-88.5619	-29.4962	IC50
-72.2807	-11.4163	IC50
-65.9592	-5.45108	IC50
-72.6916	-9.19153	IC50
-71.743	-9.73076	IC50
-81.2284	-19.7417	IC50
-85.8729	-21.2949	IC50
-70.7974	-16.4703	IC50
-66.55	-15.2973	IC50
-69.2048	-18.0472	IC50
-76.8739	-12.4083	IC50
-46.6893	-12.7157	IC50
-46.6891	-12.7153	IC50
-48.0195	-12.1385	IC50
-48.0195	-12.1385	IC50
-62.6707	-9.95045	IC50
-62.67	-9.95081	IC50
-85.4227	-8.92141	IC50
-85.4211	-8.92069	IC50
-85.7284	-9.21924	IC50
-83.1523	11.9928	IC50
-63.3017	-7.62538	IC50
-70.9051	-20.9816	IC50
-65.9173	-22.2913	IC50
-70.9072	-20.8383	IC50
-90.0468	-15.0193	IC50
-62.3915	-22.8849	IC50
-67.7117	-23.2907	IC50
-73.5239	-18.8655	IC50
-51.194	-10.9699	IC50
-60.0697	-18.3061	IC50
-59.6727	-18.2231	IC50
-67.924	-23.2926	IC50
-62.6519	-10.4391	IC50
-85.6991	8.62991	IC50
-92.2642	-19.4905	IC50
-89.8442	-16.6921	IC50
-80.016	8.42977	IC50
-69.75	-6.79109	IC50
-78.4871	-9.69939	IC50
-67.6156	-16.679	IC50
-52.8206	-14.7153	IC50
-50.7514	-14.0904	IC50
-50.2503	-12.7558	IC50
-49.9695	-14.5419	IC50
-52.1003	-12.2049	IC50
-70.734	-7.66631	IC50
-78.6854	-9.67363	IC50
-66.8288	-18.8426	IC50
-67.7813	-11.2895	IC50
-70.5091	-3.02941	IC50
-67.1939	-5.02677	IC50
-65.5029	-5.87739	IC50
-66.9563	-5.19267	IC50
-66.3471	-16.0546	IC50
-67.6941	-16.7208	IC50
-53.7948	-12.1951	IC50
-86.0916	9.01609	IC50
-65.2442	-14.2856	IC50
-64.6253	-14.796	IC50
-73.01	-27.3962	IC50
-68.833	-18.436	IC50
-60.5509	-25.8917	IC50
-67.5838	-3.4825	IC50
-57.7755	-6.47901	IC50
-73.0941	-27.0732	IC50
-70.3844	-15.5016	IC50
-72.4846	-13.0887	IC50
-88.8668	-17.5902	IC50
-71.4395	-12.0251	IC50
-67.3782	-9.09568	IC50
-82.277	-16.4767	IC50
-85.8972	-19.1839	IC50
-77.8047	-10.2702	IC50
-66.0313	-14.0078	IC50
-76.7315	-13.9295	IC50
-89.25	-22.6571	IC50
-88.4462	-29.5164	IC50
-65.9406	-5.36179	IC50
-59.3138	-25.6954	IC50
-60.0946	-26.18	IC50
-62.4319	-18.945	IC50
-57.8252	-6.51795	IC50
-72.5485	-5.27766	IC50
-65.338	-17.8206	IC50
-87.6912	-27.4974	IC50
-71.4537	-4.59458	IC50
-83.7591	11.1953	IC50
-60.2683	-25.4737	IC50
-60.2683	-25.4737	IC50
-73.7239	-12.3235	IC50
-69.8842	-18.438	IC50
-85.3036	-25.4584	IC50
-55.8926	-15.8895	IC50
-73.0353	-27.299	IC50
-71.8612	-20.4444	IC50
-74.6226	-16.2808	IC50
-63.6204	-14.7073	IC50
-79.8751	-25.883	IC50
-72.5923	-9.15597	IC50
-87.0138	-20.2742	IC50
-63.9632	-4.15351	IC50
-69.5131	-16.5544	IC50
-76.1363	-12.8653	IC50
-80.3565	-7.76312	IC50
-65.7507	-3.70139	IC50
-65.6096	-12.7433	IC50
-76.413	-8.45221	IC50
-86.2764	-9.24915	IC50
-67.8218	-1.44264	IC50
-88.6819	-19.335	IC50
-86.0438	-14.99	IC50
-91.8724	-19.5209	IC50
-80.4079	14.6354	IC50
-73.9232	12.1596	IC50
-75.1936	11.4546	IC50
-73.2798	15.5975	IC50
-76.0153	13.473	IC50
-86.8748	10.7367	IC50
-76.4476	16.4296	IC50
-80.8512	10.8212	IC50
-88.0593	-29.7619	IC50
-80.0259	-24.8787	IC50
-81.3591	-21.4281	IC50
-84.6236	-20.2975	IC50
-56.8283	79.2147	IC50
-55.8871	77.441	IC50
-55.242	79.1893	IC50
-55.757	77.545	IC50
-56.218	80.1134	IC50
-57.3598	79.6199	IC50
-55.9532	80.1673	IC50
-56.6007	79.8366	IC50
-85.8829	36.0814	IC50
-85.8965	35.2439	IC50
-83.9646	38.5007	IC50
-83.8042	36.5094	IC50
-84.2476	38.852	IC50
-83.7789	33.9173	IC50
-79.0085	35.6529	IC50
-86.5446	36.8478	IC50
-86.3272	37.6064	IC50
-90.4894	49.0497	IC50
-89.7585	47.7465	IC50
-89.048	49.102	IC50
-89.2625	49.5642	IC50
-88.5967	49.6129	IC50
-89.308	51.2087	IC50
-89.2993	51.2854	IC50
-89.309	51.2171	IC50
-90.7592	49.0408	IC50
-90.6831	48.9708	IC50
-86.5208	46.6166	IC50
-90.093	45.2926	IC50
-90.093	45.2926	IC50
-91.8169	46.1623	IC50
-91.2438	45.5555	IC50
-86.4527	46.3824	IC50
-85.4885	36.0192	IC50
-85.355	38.6494	IC50
-85.3771	36.8456	IC50
51.5362	-74.7131	IC50
51.5942	-74.6476	IC50
53.5041	-71.3663	IC50
53.7873	-73.2387	IC50
52.4067	-74.3634	IC50
52.2113	-74.4112	IC50
52.2117	-74.4115	IC50
55.0765	-72.7985	IC50
54.5237	-69.9089	IC50
47.5901	-70.4229	IC50
49.2865	-69.9153	IC50
47.966	-68.2509	IC50
47.8531	-68.2196	IC50
56.0568	-70.7713	IC50
51.0166	-72.9822	IC50
50.8759	-73.024	IC50
51.8321	-71.739	IC50
-81.584	39.329	IC50
-81.7328	39.3854	IC50
-81.8197	39.3639	IC50
-81.4683	34.9433	IC50
-79.2608	35.0102	IC50
-86.1614	37.863	IC50
-86.6696	36.5642	IC50
-83.5691	36.1283	IC50
-83.5691	36.1283	IC50
56.0935	-74.0777	IC50
-94.78	17.3652	IC50
-95.1843	18.8625	IC50
-92.3985	17.141	IC50
-101.183	21.1168	IC50
-97.2649	17.0575	IC50
-100.793	19.6351	IC50
-91.019	15.3346	IC50
-92.3634	19.123	IC50
-96.3554	16.646	IC50
-99.5636	20.2318	IC50
-100.655	23.0762	IC50
-99.4589	20.1212	IC50
-96.3324	15.5524	IC50
-100.025	21.4307	IC50
-96.7175	19.3036	IC50
-101.467	21.049	IC50
-100.807	23.1603	IC50
-91.1556	16.7982	IC50
-64.7898	-38.9193	IC50
-49.0972	-80.5391	IC50
-53.0945	-49.8304	IC50
-53.5666	-49.6396	IC50
-49.191	-68.6091	IC50
-50.117	-84.9508	IC50
-48.9095	-75.5138	IC50
-52.247	-55.3365	IC50
-56.7032	-43.0297	IC50
-61.9003	-48.0139	IC50
-48.8416	-79.3173	IC50
-49.3788	-67.0006	IC50
-44.6475	-48.2549	IC50
-40.3175	-50.261	IC50
-39.9756	-47.6468	IC50
-40.2541	-47.8768	IC50
-48.1878	-63.8992	IC50
-50.5813	-63.4871	IC50
-49.2983	-67.3648	IC50
-46.1748	-50.8522	IC50
-55.59	-64.637	IC50
-47.1715	-60.5867	IC50
-41.1379	-46.8643	IC50
-41.1875	-47.6919	IC50
-40.6302	-50.8616	IC50
-45.1951	-54.3378	IC50
-47.1776	-53.9863	IC50
-46.8275	-54.6936	IC50
-55.221	-64.6379	IC50
-55.89	-65.3548	IC50
-44.6616	-48.2606	IC50
-49.3173	-62.8112	IC50
-47.2997	-58.6905	IC50
-61.6426	-47.8963	IC50
-55.6909	-64.0929	IC50
-64.0739	-63.2843	IC50
-62.8229	-66.8223	IC50
-64.0912	-63.3272	IC50
-65.9566	-65.2581	IC50
-58.7835	-53.1711	IC50
-60.707	-51.689	IC50
-49.4349	-49.0792	IC50
-60.2757	-64.0166	IC50
-62.3666	-62.3117	IC50
-62.9457	-62.3064	IC50
-61.802	-62.532	IC50
-49.4863	-79.079	IC50
-49.2579	-79.0743	IC50
-48.4849	-78.5634	IC50
-40.797	-68.4983	IC50
-40.3446	-70.8244	IC50
-53.5868	-54.6241	IC50
-49.9898	-53.3851	IC50
-50.1488	-53.1198	IC50
-18.7503	36.5414	IC50
-14.5279	39.6723	IC50
-18.7435	37.0401	IC50
-13.9795	39.6121	IC50
-11.1685	36.7422	IC50
-16.8503	40.6011	IC50
-13.2931	33.1989	IC50
-9.26975	37.4696	IC50
-8.32973	34.653	IC50
-11.7758	40.5575	IC50
-14.8954	41.1459	IC50
-14.5549	39.9546	IC50
-11.1207	36.728	IC50
-15.7063	37.1794	IC50
-14.9992	40.1919	IC50
-12.8121	40.2288	IC50
-9.624	39.1659	IC50
-15.965	40.1382	IC50
-17.2499	36.4846	IC50
-23.8106	34.5497	IC50
-18.8599	37.3261	IC50
-11.8466	34.1319	IC50
-16.8508	40.601	IC50
-12.8639	33.3243	IC50
-18.7333	36.9682	IC50
-8.22796	34.1377	IC50
-8.61015	33.5408	IC50
-50.453	-84.9836	IC50
-67.5291	-49.1515	IC50
-61.8917	-48.7115	IC50
-56.5678	-63.428	IC50
-49.6717	-60.4408	IC50
-53.9509	-52.616	IC50
-48.8923	-75.5737	IC50
-57.4182	-65.0564	IC50
-57.8328	-63.6299	IC50
-61.6425	-62.5883	IC50
-49.9342	-64.5638	IC50
-48.7433	-59.178	IC50
-47.7924	-62.3191	IC50
-47.7922	-62.3191	IC50
-44.9846	-52.6389	IC50
-46.7529	-49.866	IC50
-44.0736	-53.2022	IC50
-62.5735	-47.1636	IC50
-61.876	-45.6344	IC50
-50.4482	-84.9846	IC50
-55.4044	-43.618	IC50
-45.9083	-51.3738	IC50
-63.4603	-52.4155	IC50
-57.3136	-42.7491	IC50
-50.6117	-85.5648	IC50
-62.2149	-50.1968	IC50
-64.4276	-52.5173	IC50
-57.8932	-53.3149	IC50
-54.3919	-52.8977	IC50
-67.5957	-46.6001	IC50
-46.6464	-47	IC50
-40.4338	-69.4775	IC50
-40.4987	-69.0286	IC50
-40.548	-69.0938	IC50
-40.2915	-70.7648	IC50
-42.2925	-70.9599	IC50
-41.7443	-71.3833	IC50
-42.2927	-70.7483	IC50
-49.9856	-62.0269	IC50
-64.6443	-38.8723	IC50
-52.757	-56.9383	IC50
-53.9513	-52.6153	IC50
-47.2914	-60.9283	IC50
-48.0889	-57.8683	IC50
-66.8934	-45.4666	IC50
-64.675	-38.5739	IC50
-55.4045	-43.6185	IC50
-49.5861	-85.6467	IC50
-46.5519	-78.503	IC50
-48.5214	-78.5923	IC50
-49.1428	-63.7642	IC50
-48.8004	-66.8516	IC50
-44.9854	-52.4789	IC50
-40.2001	-48.0177	IC50
-58.956	-69.1153	IC50
-38.281	-68.5168	IC50
-50.0104	-80.9099	IC50
-57.2731	-70.969	IC50
-63.4032	-69.1871	IC50
-60.9254	-47.5557	IC50
[truncated: 6,293 more rows]

[truncated: 8 more sheets: Fig.4b-d&Fig.5a-b&SupFigs.14-15, Fig. 4e, Fig. 5c, Fig. 4f, Fig. 5d, Supplementary Fig. 12, Supplementary Fig. 13, Supplementary Fig. 19]
